# Supplementary material for: Structures of a FtsZ single protofilament and a double-helical tube in complex with a monobody
Source: Nat Commun. 2023 Jul 10;14:4073. doi: 10.1038/s41467-023-39807-5 (PMC10333351; doi:10.1038/s41467-023-39807-5)
Supplement: Supplementary file 5 — Source Data [file 41467_2023_39807_MOESM5_ESM.xlsx]

## Sheet: Figure 3d
Figure 3d	SPR sensorgrams for Mb binding to FtsZ
Mb binding to KpFtsZ																						Mb binding to EcFtsZ
0.5 mM KpFtsZ			1.0 mM KpFtsZ			2.0 mM KpFtsZ			4.0 mM KpFtsZ			10 mM KpFtsZ			20 mM KpFtsZ			40 mM KpFtsZ				0.5 mM EcFtsZ			1.0 mM EcFtsZ			2.0 mM EcFtsZ			4.0 mM EcFtsZ			10 mM EcFtsZ			20 mM EcFtsZ			40 mM EcFtsZ
Time (sec)	RU_Raw	RU_Fitted	Time (sec)	RU_Raw	RU_Fitted	Time (sec)	RU_Raw	RU_Fitted	Time (sec)	RU_Raw	RU_Fitted	Time (sec)	RU_Raw	RU_Fitted	Time (sec)	RU_Raw	RU_Fitted	Time (sec)	RU_Raw	RU_Fitted		Time (sec)	RU_Raw	RU_Fitted	Time (sec)	RU_Raw	RU_Fitted	Time (sec)	RU_Raw	RU_Fitted	Time (sec)	RU_Raw	RU_Fitted	Time (sec)	RU_Raw	RU_Fitted	Time (sec)	RU_Raw	RU_Fitted	Time (sec)	RU_Raw	RU_Fitted
-58.04	0.1689	0	-58.04	-0.4637	0	-58.04	-0.2434	0	-58.04	-0.4967	0	-58.04	-0.3877	0	-58.04	-0.0772	0	-58.04	-0.2131	0		-58.04	0.1977	0	-58.04	-0.1353	0	-58.04	-0.0686	0	-58.04	-0.1764	0	-58.04	0.0412	0	-58.04	0.0418	0	-58.04	0.0711	0
-57.94	-0.3243	0	-57.94	-0.4311	0	-57.94	-0.3616	0	-57.94	-0.4157	0	-57.94	-0.5332	0	-57.94	-0.1641	0	-57.94	-0.2453	0		-57.94	0.1645	0	-57.94	0.1635	0	-57.94	-0.0237	0	-57.94	-0.069	0	-57.94	-0.1678	0	-57.94	-0.0734	0	-57.94	-0.2175	0
-57.84	-0.000264	0	-57.84	-0.2907	0	-57.84	-0.2149	0	-57.84	-0.6502	0	-57.84	-0.5006	0	-57.84	0.0459	0	-57.84	-0.1525	0		-57.84	0.4611	0	-57.84	0.2896	0	-57.84	0.0673	0	-57.84	0.2337	0	-57.84	0.1178	0	-57.84	0.2801	0	-57.84	0.1108	0
-57.74	-0.2684	0	-57.74	-0.04	0	-57.74	-0.637	0	-57.74	-0.4106	0	-57.74	-0.7094	0	-57.74	0.3847	0	-57.74	-0.0622	0		-57.74	0.2915	0	-57.74	0.0131	0	-57.74	-0.2873	0	-57.74	0.0637	0	-57.74	0.0327	0	-57.74	-0.0877	0	-57.74	-0.2304	0
-57.64	-0.2731	0	-57.64	0.1225	0	-57.64	0.1014	0	-57.64	0.0175	0	-57.64	-0.1063	0	-57.64	0.2637	0	-57.64	0.0535	0		-57.64	0.011	0	-57.64	-0.0034524	0	-57.64	-0.4826	0	-57.64	-0.2444	0	-57.64	-0.1955	0	-57.64	-0.3348	0	-57.64	-0.4689	0
-57.54	-0.0508	0	-57.54	0.2182	0	-57.54	0.1119	0	-57.54	0.1867	0	-57.54	0.1934	0	-57.54	0.4461	0	-57.54	-0.0469	0		-57.54	0.4568	0	-57.54	0.3808	0	-57.54	-0.1611	0	-57.54	-0.2132	0	-57.54	0.0794	0	-57.54	-0.0724	0	-57.54	-0.0229	0
-57.44	0.7376	0	-57.44	-0.0574	0	-57.44	-0.00747	0	-57.44	-0.1827	0	-57.44	-0.226	0	-57.44	0.2845	0	-57.44	0.0306	0		-57.44	0.4409	0	-57.44	0.1991	0	-57.44	-0.0388	0	-57.44	0.0551	0	-57.44	0.1462	0	-57.44	-0.0836	0	-57.44	-0.0124	0
-57.34	0.348	0	-57.34	-0.3962	0	-57.34	-0.3166	0	-57.34	-0.2582	0	-57.34	-0.5571	0	-57.34	0.3152	0	-57.34	-0.1808	0		-57.34	0.1915	0	-57.34	0.0599	0	-57.34	0.0385	0	-57.34	0.2603	0	-57.34	0.0858	0	-57.34	0.2044	0	-57.34	-0.0892	0
-57.24	-0.101	0	-57.24	-0.1735	0	-57.24	-0.1095	0	-57.24	-0.4479	0	-57.24	-0.242	0	-57.24	0.3678	0	-57.24	0.2099	0		-57.24	0.5432	0	-57.24	-0.1695	0	-57.24	0.0474	0	-57.24	0.316	0	-57.24	0.0507	0	-57.24	0.2367	0	-57.24	0.0532	0
-57.14	-0.0713	0	-57.14	0.0758	0	-57.14	-0.3453	0	-57.14	-0.4721	0	-57.14	-0.3756	0	-57.14	0.1888	0	-57.14	0.0724	0		-57.14	0.006054	0	-57.14	-0.2528	0	-57.14	-0.0432	0	-57.14	-0.0868	0	-57.14	0.1628	0	-57.14	0.1581	0	-57.14	0.2761	0
-57.04	0.1517	0	-57.04	-0.1817	0	-57.04	-0.2723	0	-57.04	-0.4678	0	-57.04	-0.5088	0	-57.04	-0.1741	0	-57.04	-0.3765	0		-57.04	-0.0185	0	-57.04	-0.1585	0	-57.04	-0.1698	0	-57.04	-0.0823	0	-57.04	0.003183	0	-57.04	-0.1258	0	-57.04	0.0518	0
-56.94	0.1792	0	-56.94	-0.3275	0	-56.94	-0.301	0	-56.94	-0.3005	0	-56.94	-0.6672	0	-56.94	-0.4386	0	-56.94	-0.0434	0		-56.94	0.4343	0	-56.94	-0.0869	0	-56.94	-0.1554	0	-56.94	-0.1038	0	-56.94	0.3059	0	-56.94	0.3371	0	-56.94	0.0514	0
-56.84	-0.0569	0	-56.84	0.5683	0	-56.84	-0.2028	0	-56.84	-0.1772	0	-56.84	-0.3628	0	-56.84	-0.0858	0	-56.84	0.1314	0		-56.84	0.367	0	-56.84	-0.0083352	0	-56.84	-0.04	0	-56.84	-0.0462	0	-56.84	0.3823	0	-56.84	0.1425	0	-56.84	-0.2111	0
-56.74	-0.2655	0	-56.74	-0.0364	0	-56.74	-0.1599	0	-56.74	-0.5865	0	-56.74	-0.301	0	-56.74	-0.1155	0	-56.74	-0.1303	0		-56.74	0.4841	0	-56.74	0.0047874	0	-56.74	-0.323	0	-56.74	0.0059815	0	-56.74	0.1713	0	-56.74	0.1312	0	-56.74	0.4143	0
-56.64	-0.2628	0	-56.64	-0.2563	0	-56.64	-0.2587	0	-56.64	-0.8158	0	-56.64	-0.5607	0	-56.64	-0.1557	0	-56.64	-0.069	0		-56.64	0.0702	0	-56.64	0.18	0	-56.64	-0.3477	0	-56.64	-0.1149	0	-56.64	-0.0878	0	-56.64	0.0127	0	-56.64	0.1826	0
-56.54	-0.3093	0	-56.54	-0.2707	0	-56.54	0.0176	0	-56.54	-0.3436	0	-56.54	-0.308	0	-56.54	0.2236	0	-56.54	0.3071	0		-56.54	0.018	0	-56.54	0.1742	0	-56.54	-0.3802	0	-56.54	-0.017	0	-56.54	-0.14	0	-56.54	-0.2082	0	-56.54	-0.0179	0
-56.44	-0.1752	0	-56.44	-0.4695	0	-56.44	0.1593	0	-56.44	0.0506	0	-56.44	-0.399	0	-56.44	0.1677	0	-56.44	-0.1158	0		-56.44	0.1934	0	-56.44	-0.1833	0	-56.44	-0.2086	0	-56.44	0.0132	0	-56.44	0.2947	0	-56.44	0.0197	0	-56.44	0.049	0
-56.34	-0.3959	0	-56.34	-0.391	0	-56.34	-0.4332	0	-56.34	-0.178	0	-56.34	-1.1385	0	-56.34	-0.4701	0	-56.34	-0.6655	0		-56.34	0.3175	0	-56.34	-0.0539	0	-56.34	-0.0621	0	-56.34	-0.0325	0	-56.34	0.086	0	-56.34	0.2678	0	-56.34	0.0079551	0
-56.24	-0.2213	0	-56.24	-0.6781	0	-56.24	-0.4617	0	-56.24	0.056	0	-56.24	-0.96	0	-56.24	-0.2627	0	-56.24	-0.2666	0		-56.24	0.3988	0	-56.24	0.0196	0	-56.24	-0.3494	0	-56.24	-0.1838	0	-56.24	0.2118	0	-56.24	0.3814	0	-56.24	0.2417	0
-56.14	-0.127	0	-56.14	-0.3228	0	-56.14	-0.5995	0	-56.14	0.141	0	-56.14	-0.6462	0	-56.14	0.2894	0	-56.14	-0.0653	0		-56.14	0.0988	0	-56.14	0.0573	0	-56.14	-0.00022596	0	-56.14	0.0834	0	-56.14	-0.1507	0	-56.14	0.1273	0	-56.14	0.1817	0
-56.04	0.2247	0	-56.04	0.0641	0	-56.04	-0.4907	0	-56.04	0.0615	0	-56.04	-0.2709	0	-56.04	0.3466	0	-56.04	0.3786	0		-56.04	0.2785	0	-56.04	-0.1337	0	-56.04	-0.106	0	-56.04	0.1331	0	-56.04	-0.2626	0	-56.04	-0.0425	0	-56.04	0.2016	0
-55.94	0.2692	0	-55.94	-0.1648	0	-55.94	-0.1399	0	-55.94	-0.1002	0	-55.94	-0.3826	0	-55.94	0.3623	0	-55.94	0.4201	0		-55.94	0.3199	0	-55.94	-0.0935	0	-55.94	-0.3729	0	-55.94	-0.094	0	-55.94	0.1002	0	-55.94	-0.0811	0	-55.94	-0.2481	0
-55.84	-0.2871	0	-55.84	-0.5697	0	-55.84	-0.0675	0	-55.84	0.0214	0	-55.84	-0.329	0	-55.84	-0.3496	0	-55.84	-0.1958	0		-55.84	0.4338	0	-55.84	0.0858	0	-55.84	-0.1919	0	-55.84	0.1808	0	-55.84	0.0585	0	-55.84	0.0372	0	-55.84	0.0735	0
-55.74	-0.4806	0	-55.74	-0.7912	0	-55.74	-0.2046	0	-55.74	0.4414	0	-55.74	-0.5918	0	-55.74	-0.5258	0	-55.74	0.196	0		-55.74	0.343	0	-55.74	-0.1267	0	-55.74	-0.2482	0	-55.74	0.2275	0	-55.74	0.4155	0	-55.74	0.1403	0	-55.74	0.0296	0
-55.64	-0.5323	0	-55.64	-0.7524	0	-55.64	-0.0547	0	-55.64	0.2709	0	-55.64	-0.4428	0	-55.64	0.1677	0	-55.64	0.3755	0		-55.64	0.3208	0	-55.64	-0.088	0	-55.64	-0.0574	0	-55.64	0.1083	0	-55.64	0.2971	0	-55.64	0.0853	0	-55.64	0.2229	0
-55.54	-0.7567	0	-55.54	-0.6189	0	-55.54	-0.1182	0	-55.54	0.1176	0	-55.54	-0.2805	0	-55.54	-0.2661	0	-55.54	-0.0473	0		-55.54	0.4007	0	-55.54	0.1309	0	-55.54	-0.329	0	-55.54	-0.0173	0	-55.54	0.1583	0	-55.54	0.1753	0	-55.54	-0.0455	0
-55.44	-0.1469	0	-55.44	-0.074	0	-55.44	0.058	0	-55.44	0.0499	0	-55.44	-0.2918	0	-55.44	-0.1227	0	-55.44	0.0687	0		-55.44	0.1975	0	-55.44	0.1762	0	-55.44	-0.2079	0	-55.44	0.1164	0	-55.44	0.0208	0	-55.44	0.0417	0	-55.44	-0.1603	0
-55.34	-0.0445	0	-55.34	0.084	0	-55.34	-0.02	0	-55.34	-0.0382	0	-55.34	-0.4963	0	-55.34	0.2642	0	-55.34	0.0845	0		-55.34	0.0873	0	-55.34	0.0807	0	-55.34	-0.2979	0	-55.34	0.1624	0	-55.34	-0.1661	0	-55.34	0.033	0	-55.34	-0.138	0
-55.24	-0.5052	0	-55.24	-0.087	0	-55.24	0.1787	0	-55.24	0.0909	0	-55.24	-0.7312	0	-55.24	-0.0973	0	-55.24	0.0933	0		-55.24	0.2609	0	-55.24	-0.2213	0	-55.24	-0.3921	0	-55.24	0.1431	0	-55.24	0.1015	0	-55.24	0.1263	0	-55.24	0.0273	0
-55.14	-0.054	0	-55.14	0.0432	0	-55.14	-0.0874	0	-55.14	0.2703	0	-55.14	-0.4215	0	-55.14	-0.0133	0	-55.14	0.1492	0		-55.14	0.3107	0	-55.14	0.0377	0	-55.14	-0.1136	0	-55.14	-0.1276	0	-55.14	0.0236	0	-55.14	-0.0508	0	-55.14	0.2661	0
-55.04	-0.0697	0	-55.04	0.1149	0	-55.04	0.2828	0	-55.04	-0.2073	0	-55.04	-0.1913	0	-55.04	0.0919	0	-55.04	0.2006	0		-55.04	0.2064	0	-55.04	-0.0297	0	-55.04	-0.4434	0	-55.04	-0.0089721	0	-55.04	-0.0548	0	-55.04	-0.1728	0	-55.04	0.029	0
-54.94	-0.4643	0	-54.94	0.046	0	-54.94	0.343	0	-54.94	-0.5737	0	-54.94	-0.16	0	-54.94	0.16	0	-54.94	0.1842	0		-54.94	-0.0193	0	-54.94	0.2616	0	-54.94	-0.3716	0	-54.94	-0.2386	0	-54.94	-0.1141	0	-54.94	0.0044852	0	-54.94	-0.0544	0
-54.84	-0.4141	0	-54.84	-0.0396	0	-54.84	0.1471	0	-54.84	0.00863	0	-54.84	-0.4825	0	-54.84	-0.0235	0	-54.84	-0.1032	0		-54.84	0.0692	0	-54.84	-0.0216	0	-54.84	-0.076	0	-54.84	-0.1909	0	-54.84	0.026	0	-54.84	-0.153	0	-54.84	0.0737	0
-54.74	-0.6219	0	-54.74	-0.0818	0	-54.74	-0.6069	0	-54.74	-0.0305	0	-54.74	-1.1434	0	-54.74	-0.2446	0	-54.74	-0.2126	0		-54.74	0.4699	0	-54.74	0.3211	0	-54.74	0.00044543	0	-54.74	0.209	0	-54.74	0.2868	0	-54.74	-0.008027	0	-54.74	0.3845	0
-54.64	-0.1573	0	-54.64	-0.0204	0	-54.64	-0.1204	0	-54.64	-0.4416	0	-54.64	-0.6936	0	-54.64	0.0162	0	-54.64	0.3498	0		-54.64	0.4384	0	-54.64	0.3576	0	-54.64	-0.1411	0	-54.64	0.2675	0	-54.64	0.1162	0	-54.64	0.0255	0	-54.64	0.1719	0
-54.54	-0.0723	0	-54.54	-0.2111	0	-54.54	-0.2924	0	-54.54	-0.2583	0	-54.54	-0.261	0	-54.54	0.4269	0	-54.54	0.0597	0		-54.54	0.3338	0	-54.54	-0.1897	0	-54.54	-0.2724	0	-54.54	-0.191	0	-54.54	0.0398	0	-54.54	-0.2227	0	-54.54	0.1673	0
-54.44	0.0592	0	-54.44	-0.396	0	-54.44	-0.2641	0	-54.44	-0.3518	0	-54.44	-0.1365	0	-54.44	-0.2259	0	-54.44	-0.0634	0		-54.44	0.125	0	-54.44	-0.1722	0	-54.44	-0.0702	0	-54.44	-0.2974	0	-54.44	-0.0705	0	-54.44	-0.2176	0	-54.44	0.0875	0
-54.34	0.0156	0	-54.34	-0.349	0	-54.34	0.0682	0	-54.34	-0.3696	0	-54.34	-0.2528	0	-54.34	-0.1337	0	-54.34	-0.036	0		-54.34	0.1873	0	-54.34	0.0908	0	-54.34	-0.3737	0	-54.34	-0.3167	0	-54.34	-0.0952	0	-54.34	0.2672	0	-54.34	0.0535	0
-54.24	-0.1657	0	-54.24	-0.2068	0	-54.24	-0.4615	0	-54.24	-0.8235	0	-54.24	-0.9583	0	-54.24	-0.4102	0	-54.24	-0.1227	0		-54.24	0.3732	0	-54.24	0.0589	0	-54.24	-0.3338	0	-54.24	0.2545	0	-54.24	-0.0155	0	-54.24	-0.0461	0	-54.24	0.1911	0
-54.14	-0.0311	0	-54.14	-0.3121	0	-54.14	-0.4278	0	-54.14	-0.6029	0	-54.14	-0.5948	0	-54.14	-0.4006	0	-54.14	0.1931	0		-54.14	0.1558	0	-54.14	-0.2739	0	-54.14	-0.2337	0	-54.14	0.292	0	-54.14	-0.2497	0	-54.14	-0.0242	0	-54.14	-0.1505	0
-54.04	-0.4862	0	-54.04	-0.3407	0	-54.04	-0.3344	0	-54.04	-0.6104	0	-54.04	-0.6623	0	-54.04	-0.251	0	-54.04	0.1061	0		-54.04	0.3339	0	-54.04	-0.2914	0	-54.04	0.0761	0	-54.04	0.1097	0	-54.04	0.0030609	0	-54.04	-0.1643	0	-54.04	0.2837	0
-53.94	-0.162	0	-53.94	-0.4039	0	-53.94	0.00703	0	-53.94	-0.5556	0	-53.94	-0.192	0	-53.94	-0.1962	0	-53.94	0.00838	0		-53.94	0.4045	0	-53.94	-0.4942	0	-53.94	-0.1672	0	-53.94	-0.0453	0	-53.94	-0.0965	0	-53.94	-0.185	0	-53.94	-0.0659	0
-53.84	-0.2631	0	-53.84	-0.6082	0	-53.84	-0.2293	0	-53.84	-0.0342	0	-53.84	-0.2127	0	-53.84	0.0307	0	-53.84	-0.00759	0		-53.84	0.4808	0	-53.84	0.0315	0	-53.84	-0.1808	0	-53.84	-0.2307	0	-53.84	0.13	0	-53.84	0.00070101	0	-53.84	0.2614	0
-53.74	-0.00454	0	-53.74	-0.0629	0	-53.74	-0.2973	0	-53.74	-0.0318	0	-53.74	-0.1776	0	-53.74	0.0861	0	-53.74	0.158	0		-53.74	0.53	0	-53.74	0.5307	0	-53.74	-0.2776	0	-53.74	0.0419	0	-53.74	0.4516	0	-53.74	0.0616	0	-53.74	0.1192	0
-53.64	0.3342	0	-53.64	0.2313	0	-53.64	0.0874	0	-53.64	0.0818	0	-53.64	-0.3357	0	-53.64	0.385	0	-53.64	0.0459	0		-53.64	0.4243	0	-53.64	0.0334	0	-53.64	-0.3288	0	-53.64	-0.3716	0	-53.64	0.0051361	0	-53.64	-0.3106	0	-53.64	0.1102	0
-53.54	0.341	0	-53.54	-0.3157	0	-53.54	-0.1065	0	-53.54	0.0129	0	-53.54	-0.3882	0	-53.54	0.123	0	-53.54	-0.1957	0		-53.54	0.5075	0	-53.54	-0.0021096	0	-53.54	-0.0301	0	-53.54	-0.2636	0	-53.54	-0.0162	0	-53.54	0.0828	0	-53.54	0.4174	0
-53.44	-0.1377	0	-53.44	-0.4617	0	-53.44	-0.000111	0	-53.44	-0.1979	0	-53.44	-0.4115	0	-53.44	0.0436	0	-53.44	-0.0979	0		-53.44	0.2964	0	-53.44	0.011	0	-53.44	0.0277	0	-53.44	-0.1348	0	-53.44	-0.1609	0	-53.44	0.1505	0	-53.44	-0.0866	0
-53.34	-0.1176	0	-53.34	-0.2283	0	-53.34	0.0794	0	-53.34	-0.127	0	-53.34	-0.307	0	-53.34	0.0667	0	-53.34	0.1332	0		-53.34	0.1225	0	-53.34	0.2707	0	-53.34	-0.165	0	-53.34	-0.0228	0	-53.34	-0.0826	0	-53.34	0.0995	0	-53.34	-0.0847	0
-53.24	-0.1876	0	-53.24	-0.231	0	-53.24	0.0517	0	-53.24	0.1281	0	-53.24	0.1894	0	-53.24	-0.2461	0	-53.24	0.2999	0		-53.24	0.3746	0	-53.24	0.1946	0	-53.24	-0.2755	0	-53.24	0.0425	0	-53.24	-0.2961	0	-53.24	-0.0024728	0	-53.24	0.1908	0
-53.14	-0.4384	0	-53.14	-0.3576	0	-53.14	-0.2631	0	-53.14	-0.2438	0	-53.14	-0.598	0	-53.14	-0.639	0	-53.14	-0.2711	0		-53.14	0.0848	0	-53.14	0.1995	0	-53.14	-0.3939	0	-53.14	0.1724	0	-53.14	-0.0436	0	-53.14	-0.0391	0	-53.14	0.0917	0
-53.04	-0.2331	0	-53.04	-0.6149	0	-53.04	-0.4946	0	-53.04	-0.4331	0	-53.04	-0.6913	0	-53.04	-0.1096	0	-53.04	-0.0245	0		-53.04	0.3231	0	-53.04	-0.0070534	0	-53.04	-0.2191	0	-53.04	0.0012208	0	-53.04	-0.2407	0	-53.04	0.0202	0	-53.04	-0.1466	0
-52.94	-0.3075	0	-52.94	-0.2229	0	-52.94	0.1115	0	-52.94	-0.2934	0	-52.94	0.00933	0	-52.94	0.0503	0	-52.94	0.3808	0		-52.94	0.409	0	-52.94	-0.0466	0	-52.94	-0.1971	0	-52.94	0.199	0	-52.94	-0.0366	0	-52.94	-0.3772	0	-52.94	-0.2521	0
-52.84	0.0679	0	-52.84	0.2526	0	-52.84	0.0955	0	-52.84	0.2226	0	-52.84	0.1207	0	-52.84	0.1797	0	-52.84	0.4	0		-52.84	0.2963	0	-52.84	-0.0054665	0	-52.84	-0.2231	0	-52.84	0.1464	0	-52.84	0.3117	0	-52.84	-0.0331	0	-52.84	-0.2788	0
-52.74	-0.3891	0	-52.74	0.0104	0	-52.74	-0.5006	0	-52.74	-0.0719	0	-52.74	-0.2613	0	-52.74	-0.4734	0	-52.74	-0.2711	0		-52.74	0.1664	0	-52.74	0.3216	0	-52.74	-0.2373	0	-52.74	-0.1154	0	-52.74	-0.0548	0	-52.74	0.0489	0	-52.74	0.0297	0
-52.64	-0.408	0	-52.64	-0.543	0	-52.64	-0.4453	0	-52.64	-0.1799	0	-52.64	-0.3342	0	-52.64	-0.2728	0	-52.64	-0.051	0		-52.64	-0.1588	0	-52.64	0.1527	0	-52.64	-0.472	0	-52.64	0.1375	0	-52.64	-0.12	0	-52.64	-0.1975	0	-52.64	0.1882	0
-52.54	0.1316	0	-52.54	-0.3017	0	-52.54	-0.0619	0	-52.54	-0.3699	0	-52.54	0.1148	0	-52.54	-0.2105	0	-52.54	0.1199	0		-52.54	0.1358	0	-52.54	0.1643	0	-52.54	-0.1656	0	-52.54	0.2734	0	-52.54	0.0167	0	-52.54	0.1916	0	-52.54	0.4215	0
-52.44	0.1643	0	-52.44	0.081	0	-52.44	0.2146	0	-52.44	-0.0863	0	-52.44	0.0328	0	-52.44	0.2238	0	-52.44	0.4448	0		-52.44	0.4902	0	-52.44	0.333	0	-52.44	0.2474	0	-52.44	0.1269	0	-52.44	-0.0132	0	-52.44	0.5461	0	-52.44	0.4307	0
-52.34	-0.0532	0	-52.34	-0.1671	0	-52.34	-0.0178	0	-52.34	0.1445	0	-52.34	-0.3161	0	-52.34	0.2327	0	-52.34	-0.1696	0		-52.34	0.319	0	-52.34	0.1586	0	-52.34	-0.1152	0	-52.34	-0.1051	0	-52.34	0.1047	0	-52.34	0.1756	0	-52.34	-0.0671	0
-52.24	0.0158	0	-52.24	-0.1293	0	-52.24	-0.1926	0	-52.24	0.0634	0	-52.24	-0.0378	0	-52.24	0.3502	0	-52.24	-0.0967	0		-52.24	0.0945	0	-52.24	-0.0447	0	-52.24	-0.1569	0	-52.24	-0.2108	0	-52.24	0.0296	0	-52.24	-0.0738	0	-52.24	-0.1164	0
-52.14	-0.0532	0	-52.14	-0.2006	0	-52.14	0.0571	0	-52.14	-0.0156	0	-52.14	0.041	0	-52.14	0.2859	0	-52.14	0.3312	0		-52.14	0.0682	0	-52.14	-0.3647	0	-52.14	-0.3146	0	-52.14	-0.0996	0	-52.14	-0.1874	0	-52.14	-0.0852	0	-52.14	-0.1544	0
-52.04	0.1822	0	-52.04	-0.2746	0	-52.04	0.1254	0	-52.04	-0.4436	0	-52.04	-0.1768	0	-52.04	-0.0358	0	-52.04	0.0431	0		-52.04	0.2142	0	-52.04	-0.0578	0	-52.04	-0.0177	0	-52.04	0.1089	0	-52.04	0.0086151	0	-52.04	0.3459	0	-52.04	0.058	0
-51.94	0.3861	0	-51.94	0.0457	0	-51.94	-0.0247	0	-51.94	-0.2374	0	-51.94	-0.2315	0	-51.94	-0.2218	0	-51.94	0.315	0		-51.94	0.2968	0	-51.94	0.0816	0	-51.94	-0.2774	0	-51.94	0.1234	0	-51.94	-0.0323	0	-51.94	-0.1186	0	-51.94	0.0835	0
-51.84	0.2133	0	-51.84	-0.0365	0	-51.84	-0.1772	0	-51.84	0.0663	0	-51.84	-0.1215	0	-51.84	-0.1453	0	-51.84	0.3906	0		-51.84	0.3324	0	-51.84	0.4893	0	-51.84	-0.2496	0	-51.84	0.171	0	-51.84	-0.2233	0	-51.84	-0.0046091	0	-51.84	0.1809	0
-51.74	0.2769	0	-51.74	-0.3479	0	-51.74	-0.0791	0	-51.74	0.3387	0	-51.74	0.0586	0	-51.74	-0.1645	0	-51.74	-0.0199	0		-51.74	0.324	0	-51.74	0.209	0	-51.74	0.1242	0	-51.74	0.054	0	-51.74	-0.0654	0	-51.74	-0.0459	0	-51.74	0.1701	0
-51.64	0.0866	0	-51.64	-0.0552	0	-51.64	0.00563	0	-51.64	0.1797	0	-51.64	-0.0801	0	-51.64	-0.1625	0	-51.64	0.2359	0		-51.64	0.3284	0	-51.64	0.2425	0	-51.64	-0.2035	0	-51.64	-0.1846	0	-51.64	-0.1186	0	-51.64	-0.011	0	-51.64	-0.013	0
-51.54	-0.3592	0	-51.54	-0.1956	0	-51.54	-0.1832	0	-51.54	-0.0561	0	-51.54	-0.0174	0	-51.54	-0.1974	0	-51.54	0.4338	0		-51.54	0.4649	0	-51.54	-0.0642	0	-51.54	0.1439	0	-51.54	-0.2078	0	-51.54	-0.1308	0	-51.54	-0.1316	0	-51.54	-0.2953	0
-51.44	-0.1395	0	-51.44	-0.1745	0	-51.44	-0.4315	0	-51.44	-0.1551	0	-51.44	-0.2984	0	-51.44	0.0645	0	-51.44	0.0418	0		-51.44	0.2878	0	-51.44	-0.2406	0	-51.44	-0.3201	0	-51.44	-0.1122	0	-51.44	-0.3235	0	-51.44	-0.1149	0	-51.44	-0.199	0
-51.34	-0.3368	0	-51.34	0.1409	0	-51.34	-0.4623	0	-51.34	-0.2071	0	-51.34	-0.4575	0	-51.34	-0.0289	0	-51.34	0.0351	0		-51.34	0.3313	0	-51.34	-0.2017	0	-51.34	-0.1904	0	-51.34	0.1987	0	-51.34	-0.0471	0	-51.34	-0.2074	0	-51.34	0.0345	0
-51.24	0.0659	0	-51.24	0.7217	0	-51.24	0.2701	0	-51.24	-0.4285	0	-51.24	0.1578	0	-51.24	0.4379	0	-51.24	0.0456	0		-51.24	0.3427	0	-51.24	0.0399	0	-51.24	-0.4228	0	-51.24	0.1302	0	-51.24	-0.0374	0	-51.24	-0.1078	0	-51.24	-0.1894	0
-51.14	0.3694	0	-51.14	0.3119	0	-51.14	0.1993	0	-51.14	-0.3524	0	-51.14	-0.2771	0	-51.14	0.3843	0	-51.14	0.2452	0		-51.14	0.4607	0	-51.14	0.0896	0	-51.14	-0.2695	0	-51.14	0.0993	0	-51.14	-0.0644	0	-51.14	0.08	0	-51.14	-0.2821	0
-51.04	0.2278	0	-51.04	-0.2915	0	-51.04	-0.5446	0	-51.04	-0.2041	0	-51.04	-0.767	0	-51.04	0.1584	0	-51.04	0.5365	0		-51.04	0.4572	0	-51.04	0.0751	0	-51.04	0.0169	0	-51.04	-0.0394	0	-51.04	0.2727	0	-51.04	0.1312	0	-51.04	-0.0967	0
-50.94	0.0243	0	-50.94	-0.1824	0	-50.94	-0.2528	0	-50.94	-0.21	0	-50.94	-0.5252	0	-50.94	0.2431	0	-50.94	0.3572	0		-50.94	0.1754	0	-50.94	0.3728	0	-50.94	-0.244	0	-50.94	-0.1558	0	-50.94	0.0494	0	-50.94	0.0329	0	-50.94	-0.1153	0
-50.84	0.4131	0	-50.84	-0.1163	0	-50.84	0.4898	0	-50.84	-0.3268	0	-50.84	0.00881	0	-50.84	0.2107	0	-50.84	0.4389	0		-50.84	0.3329	0	-50.84	-0.0392	0	-50.84	-0.2867	0	-50.84	-0.1083	0	-50.84	-0.2049	0	-50.84	0.2481	0	-50.84	-0.0118	0
-50.74	0.2273	0	-50.74	-0.235	0	-50.74	0.0689	0	-50.74	-0.0195	0	-50.74	0.0528	0	-50.74	0.0899	0	-50.74	0.5203	0		-50.74	0.5718	0	-50.74	-0.2173	0	-50.74	-0.3561	0	-50.74	-0.0061645	0	-50.74	-0.1807	0	-50.74	-0.0433	0	-50.74	0.2664	0
-50.64	0.0814	0	-50.64	-0.2551	0	-50.64	-0.2067	0	-50.64	-0.0905	0	-50.64	-0.4752	0	-50.64	0.1525	0	-50.64	0.2103	0		-50.64	0.29	0	-50.64	0.1281	0	-50.64	-0.0332	0	-50.64	0.2167	0	-50.64	0.0749	0	-50.64	-0.2438	0	-50.64	-0.0132	0
-50.54	0.3857	0	-50.54	-0.6406	0	-50.54	-0.1906	0	-50.54	-0.1213	0	-50.54	-0.1701	0	-50.54	0.3552	0	-50.54	-0.4494	0		-50.54	0.2462	0	-50.54	0.1124	0	-50.54	-0.5623	0	-50.54	0.2603	0	-50.54	-0.1986	0	-50.54	0.0652	0	-50.54	0.0944	0
-50.44	0.6853	0	-50.44	-0.9832	0	-50.44	-0.4348	0	-50.44	-0.3178	0	-50.44	-0.4143	0	-50.44	-0.3436	0	-50.44	0.0151	0		-50.44	-0.0817	0	-50.44	0.0103	0	-50.44	0.2146	0	-50.44	-0.3159	0	-50.44	0.1847	0	-50.44	0.1414	0	-50.44	0.2285	0
-50.34	0.3983	0	-50.34	-0.7421	0	-50.34	-0.5023	0	-50.34	-0.9619	0	-50.34	-0.4616	0	-50.34	-1.0681	0	-50.34	0.631	0		-50.34	0.319	0	-50.34	-0.1742	0	-50.34	0.3245	0	-50.34	-0.1903	0	-50.34	0.0983	0	-50.34	0.0101	0	-50.34	0.1665	0
-50.24	-0.3917	0	-50.24	-0.1109	0	-50.24	-0.0719	0	-50.24	-0.3932	0	-50.24	-0.3982	0	-50.24	-0.0174	0	-50.24	0.4881	0		-50.24	0.6217	0	-50.24	-0.2988	0	-50.24	-0.5502	0	-50.24	0.0562	0	-50.24	-0.331	0	-50.24	-0.1187	0	-50.24	0.1537	0
-50.14	-0.4069	0	-50.14	-0.102	0	-50.14	-0.0419	0	-50.14	-0.335	0	-50.14	-0.2409	0	-50.14	0.665	0	-50.14	-0.3248	0		-50.14	0.6636	0	-50.14	0.0236	0	-50.14	-0.476	0	-50.14	-0.2706	0	-50.14	-0.0038971	0	-50.14	-0.0814	0	-50.14	0.3902	0
-50.04	-0.1631	0	-50.04	-0.3527	0	-50.04	-0.2629	0	-50.04	-0.8427	0	-50.04	-0.7284	0	-50.04	0.0541	0	-50.04	-0.5616	0		-50.04	0.2509	0	-50.04	-0.1329	0	-50.04	-0.0896	0	-50.04	-0.0284	0	-50.04	-0.0085968	0	-50.04	-0.068	0	-50.04	0.2844	0
-49.94	-0.0965	0	-49.94	-0.2088	0	-49.94	0.2029	0	-49.94	-0.3598	0	-49.94	-0.4555	0	-49.94	0.0809	0	-49.94	0.1559	0		-49.94	0.4422	0	-49.94	0.0652	0	-49.94	0.0147	0	-49.94	0.0429	0	-49.94	-0.1785	0	-49.94	-0.0936	0	-49.94	0.3819	0
-49.84	-0.0877	0	-49.84	-0.5492	0	-49.84	-0.0469	0	-49.84	-0.3182	0	-49.84	-0.738	0	-49.84	-0.3932	0	-49.84	0.0396	0		-49.84	0.7297	0	-49.84	-0.0777	0	-49.84	-0.2709	0	-49.84	0.0971	0	-49.84	0.0825	0	-49.84	0.1339	0	-49.84	0.2491	0
-49.74	0.0605	0	-49.74	-0.8221	0	-49.74	-0.3033	0	-49.74	-0.7129	0	-49.74	-0.2406	0	-49.74	-0.2145	0	-49.74	0.1738	0		-49.74	0.7416	0	-49.74	0.1351	0	-49.74	-0.2925	0	-49.74	0.3348	0	-49.74	0.0094085	0	-49.74	-0.0337	0	-49.74	0.2751	0
-49.64	-0.1332	0	-49.64	-0.2642	0	-49.64	0.0161	0	-49.64	-0.5145	0	-49.64	-0.2094	0	-49.64	-0.1247	0	-49.64	-0.0856	0		-49.64	0.5009	0	-49.64	-0.2047	0	-49.64	-0.2793	0	-49.64	-0.0333	0	-49.64	-0.0179	0	-49.64	-0.2729	0	-49.64	0.0354	0
-49.54	-0.0926	0	-49.54	-0.4173	0	-49.54	-0.0174	0	-49.54	-0.4395	0	-49.54	0.1031	0	-49.54	0.1817	0	-49.54	-0.2325	0		-49.54	0.2042	0	-49.54	-0.1781	0	-49.54	-0.0933	0	-49.54	-0.2138	0	-49.54	-0.2257	0	-49.54	-0.0627	0	-49.54	0.0659	0
-49.44	-0.00676	0	-49.44	-0.4245	0	-49.44	0.5497	0	-49.44	-0.4856	0	-49.44	0.1211	0	-49.44	0.0426	0	-49.44	-0.227	0		-49.44	0.6309	0	-49.44	0.0821	0	-49.44	0.2348	0	-49.44	-0.0752	0	-49.44	0.1173	0	-49.44	0.1196	0	-49.44	0.3744	0
-49.34	0.0917	0	-49.34	0.1131	0	-49.34	0.4889	0	-49.34	-0.1238	0	-49.34	0.0282	0	-49.34	0.00508	0	-49.34	-0.3574	0		-49.34	0.4679	0	-49.34	0.1473	0	-49.34	-0.2007	0	-49.34	0.0274	0	-49.34	0.359	0	-49.34	-0.1443	0	-49.34	-0.0073647	0
-49.24	-0.1592	0	-49.24	-0.2153	0	-49.24	-0.145	0	-49.24	-0.3007	0	-49.24	-0.6315	0	-49.24	-0.1155	0	-49.24	-0.3264	0		-49.24	0.0429	0	-49.24	-0.0995	0	-49.24	-0.1343	0	-49.24	0.1493	0	-49.24	0.0295	0	-49.24	-0.5238	0	-49.24	-0.2727	0
-49.14	-0.3166	0	-49.14	-0.4749	0	-49.14	-0.2	0	-49.14	-0.4643	0	-49.14	-0.4701	0	-49.14	0.0334	0	-49.14	-0.487	0		-49.14	0.1351	0	-49.14	-0.009678	0	-49.14	-0.2654	0	-49.14	0.1485	0	-49.14	0.3256	0	-49.14	-0.1863	0	-49.14	0.0288	0
-49.04	-0.6644	0	-49.04	-0.3719	0	-49.04	-0.025	0	-49.04	-0.4753	0	-49.04	-0.5967	0	-49.04	0.1927	0	-49.04	0.2959	0		-49.04	0.0703	0	-49.04	0.3239	0	-49.04	0.0213	0	-49.04	0.2602	0	-49.04	0.0989	0	-49.04	0.0316	0	-49.04	0.2633	0
-48.94	-0.6071	0	-48.94	-0.1092	0	-48.94	-0.5389	0	-48.94	-0.3805	0	-48.94	-0.3512	0	-48.94	0.1336	0	-48.94	0.0274	0		-48.94	-0.0035285	0	-48.94	0.0377	0	-48.94	-0.2073	0	-48.94	0.1544	0	-48.94	0.2806	0	-48.94	-0.1054	0	-48.94	0.1489	0
-48.84	-0.5092	0	-48.84	-0.409	0	-48.84	-0.1841	0	-48.84	-0.6132	0	-48.84	-0.0346	0	-48.84	0.1478	0	-48.84	-0.3561	0		-48.84	0.1763	0	-48.84	-0.1013	0	-48.84	-0.2604	0	-48.84	-0.1479	0	-48.84	0.065	0	-48.84	-0.3492	0	-48.84	0.0018516	0
-48.74	-0.4772	0	-48.74	-0.252	0	-48.74	-0.0262	0	-48.74	-0.1077	0	-48.74	-0.2861	0	-48.74	0.0963	0	-48.74	-0.2842	0		-48.74	0.2431	0	-48.74	-0.0226	0	-48.74	-0.2818	0	-48.74	0.126	0	-48.74	0.0233	0	-48.74	0.2412	0	-48.74	0.1086	0
-48.64	-0.5663	0	-48.64	-0.5824	0	-48.64	-0.1778	0	-48.64	-0.7326	0	-48.64	-0.0112	0	-48.64	0.283	0	-48.64	-0.0124	0		-48.64	0.2354	0	-48.64	0.0031394	0	-48.64	-0.3996	0	-48.64	0.2167	0	-48.64	-0.1094	0	-48.64	-0.1915	0	-48.64	-0.0358	0
-48.54	-0.5897	0	-48.54	-0.7973	0	-48.54	-0.5356	0	-48.54	-0.6842	0	-48.54	-0.2838	0	-48.54	0.1096	0	-48.54	0.0346	0		-48.54	0.5612	0	-48.54	0.2499	0	-48.54	-0.0605	0	-48.54	0.0081787	0	-48.54	0.2875	0	-48.54	-0.5033	0	-48.54	-0.3991	0
-48.44	0.0773	0	-48.44	-0.0897	0	-48.44	-0.5882	0	-48.44	-0.9508	0	-48.44	-0.459	0	-48.44	0.1765	0	-48.44	0.0359	0		-48.44	0.2374	0	-48.44	-0.0856	0	-48.44	-0.0882	0	-48.44	0.0665	0	-48.44	-0.3097	0	-48.44	0.044	0	-48.44	-0.0486	0
-48.34	-0.2199	0	-48.34	0.2482	0	-48.34	-0.1425	0	-48.34	-0.6707	0	-48.34	-0.3422	0	-48.34	0.2066	0	-48.34	-0.1059	0		-48.34	0.3117	0	-48.34	-0.4063	0	-48.34	-0.5412	0	-48.34	0.0275	0	-48.34	-0.397	0	-48.34	0.2083	0	-48.34	0.043	0
-48.24	-0.4179	0	-48.24	-0.6598	0	-48.24	-0.0113	0	-48.24	-0.1936	0	-48.24	-0.1158	0	-48.24	-0.206	0	-48.24	-0.0842	0		-48.24	0.5314	0	-48.24	-0.1539	0	-48.24	-0.4184	0	-48.24	-0.3129	0	-48.24	0.3281	0	-48.24	-0.3737	0	-48.24	0.0564	0
-48.14	-0.0888	0	-48.14	-0.7885	0	-48.14	-0.4713	0	-48.14	-0.6754	0	-48.14	-0.1297	0	-48.14	-0.1864	0	-48.14	-0.2114	0		-48.14	0.3663	0	-48.14	-0.0293	0	-48.14	0.1476	0	-48.14	-0.0579	0	-48.14	0.2823	0	-48.14	-0.5403	0	-48.14	-0.1268	0
-48.04	-0.3008	0	-48.04	-0.9357	0	-48.04	-0.1717	0	-48.04	-0.9531	0	-48.04	-0.1098	0	-48.04	-0.3375	0	-48.04	0.1163	0		-48.04	0.396	0	-48.04	0.3598	0	-48.04	0.036	0	-48.04	0.2197	0	-48.04	0.3389	0	-48.04	0.2536	0	-48.04	0.1483	0
-47.94	0.0728	0	-47.94	-0.6347	0	-47.94	0.0582	0	-47.94	-0.3435	0	-47.94	-0.1869	0	-47.94	-0.4263	0	-47.94	0.1775	0		-47.94	0.3769	0	-47.94	0.4706	0	-47.94	0.0701	0	-47.94	0.099	0	-47.94	-0.0201	0	-47.94	0.0555	0	-47.94	0.2808	0
-47.84	-0.1076	0	-47.84	-0.5465	0	-47.84	-0.0794	0	-47.84	-0.3842	0	-47.84	-0.2908	0	-47.84	-0.3842	0	-47.84	0.0885	0		-47.84	-0.0143	0	-47.84	0.0877	0	-47.84	0.0156	0	-47.84	0.199	0	-47.84	-0.1442	0	-47.84	0.1619	0	-47.84	-0.073	0
-47.74	-0.241	0	-47.74	-0.6737	0	-47.74	-0.2611	0	-47.74	-0.2184	0	-47.74	0.1649	0	-47.74	-0.5434	0	-47.74	-0.0364	0		-47.74	0.2691	0	-47.74	0.0673	0	-47.74	-0.1706	0	-47.74	-0.0792	0	-47.74	0.1101	0	-47.74	0.164	0	-47.74	-0.1022	0
-47.64	-0.1995	0	-47.64	-0.6094	0	-47.64	-0.2898	0	-47.64	-0.8963	0	-47.64	-0.0787	0	-47.64	0.0209	0	-47.64	-0.2627	0		-47.64	0.2349	0	-47.64	0.127	0	-47.64	-0.047	0	-47.64	0.0405	0	-47.64	0.1434	0	-47.64	0.0424	0	-47.64	0.0646	0
-47.54	-0.1418	0	-47.54	-0.551	0	-47.54	-0.4783	0	-47.54	-0.827	0	-47.54	-0.0665	0	-47.54	0.0418	0	-47.54	-0.5622	0		-47.54	0.0764	0	-47.54	0.1862	0	-47.54	-0.1501	0	-47.54	0.0703	0	-47.54	-0.1074	0	-47.54	0.0441	0	-47.54	-0.1877	0
-47.44	-0.2156	0	-47.44	-0.3295	0	-47.44	-0.6451	0	-47.44	-0.7383	0	-47.44	-0.4981	0	-47.44	-0.1554	0	-47.44	0.1945	0		-47.44	0.2889	0	-47.44	0.084	0	-47.44	-0.1336	0	-47.44	-0.0078125	0	-47.44	0.0066619	0	-47.44	-0.0491	0	-47.44	-0.108	0
-47.34	-0.6047	0	-47.34	-0.3685	0	-47.34	-0.5046	0	-47.34	-0.3953	0	-47.34	-0.6051	0	-47.34	0.3852	0	-47.34	0.639	0		-47.34	0.3354	0	-47.34	0.2133	0	-47.34	-0.1965	0	-47.34	0.2574	0	-47.34	0.5219	0	-47.34	0.2271	0	-47.34	0.3596	0
-47.24	-0.4584	0	-47.24	-0.0832	0	-47.24	0.0206	0	-47.24	-0.0217	0	-47.24	-0.1174	0	-47.24	0.6197	0	-47.24	0.5704	0		-47.24	0.422	0	-47.24	0.1766	0	-47.24	-0.0201	0	-47.24	0.2925	0	-47.24	0.1259	0	-47.24	0.3584	0	-47.24	0.1166	0
-47.14	-0.2159	0	-47.14	-0.543	0	-47.14	0.1539	0	-47.14	-0.6557	0	-47.14	-0.3537	0	-47.14	0.0295	0	-47.14	0.1364	0		-47.14	-0.0811	0	-47.14	0.079	0	-47.14	-0.4128	0	-47.14	0.2159	0	-47.14	-0.3001	0	-47.14	-0.1845	0	-47.14	0.0369	0
-47.04	-0.2655	0	-47.04	-0.8418	0	-47.04	-0.0958	0	-47.04	-1.0733	0	-47.04	-0.1838	0	-47.04	-0.6334	0	-47.04	-0.5022	0		-47.04	-0.054	0	-47.04	0.2401	0	-47.04	-0.1313	0	-47.04	0.0751	0	-47.04	0.0903	0	-47.04	0.0401	0	-47.04	0.0068565	0
-46.94	-0.0829	0	-46.94	-0.6537	0	-46.94	-0.3999	0	-46.94	-0.7798	0	-46.94	0.0746	0	-46.94	-0.3187	0	-46.94	-0.2423	0		-46.94	0.5868	0	-46.94	0.1092	0	-46.94	-0.0428	0	-46.94	0.0142	0	-46.94	0.2091	0	-46.94	0.0105	0	-46.94	0.0141	0
-46.84	-0.292	0	-46.84	-0.3934	0	-46.84	-0.641	0	-46.84	-0.5983	0	-46.84	-0.2135	0	-46.84	-0.1388	0	-46.84	-0.4241	0		-46.84	0.2777	0	-46.84	0.0831	0	-46.84	-0.2112	0	-46.84	0.0098267	0	-46.84	0.254	0	-46.84	-0.2827	0	-46.84	0.0033775	0
-46.74	-0.4005	0	-46.74	-0.2268	0	-46.74	-0.0323	0	-46.74	-0.6512	0	-46.74	-0.0836	0	-46.74	0.3941	0	-46.74	-0.0965	0		-46.74	0.4316	0	-46.74	0.1837	0	-46.74	-0.4949	0	-46.74	-0.2198	0	-46.74	-0.0477	0	-46.74	-0.3688	0	-46.74	0.0017316	0
-46.64	-0.2389	0	-46.64	-0.3301	0	-46.64	0.1129	0	-46.64	-0.4499	0	-46.64	-0.1799	0	-46.64	0.058	0	-46.64	-0.0218	0		-46.64	0.3937	0	-46.64	0.4207	0	-46.64	-0.5469	0	-46.64	-0.0109	0	-46.64	0.3253	0	-46.64	-0.1364	0	-46.64	0.1762	0
-46.54	-0.3438	0	-46.54	-0.724	0	-46.54	-0.0522	0	-46.54	-0.2789	0	-46.54	-0.2684	0	-46.54	0.2406	0	-46.54	-0.0321	0		-46.54	0.5824	0	-46.54	0.2735	0	-46.54	0.0192	0	-46.54	0.2967	0	-46.54	0.122	0	-46.54	0.489	0	-46.54	0.4089	0
-46.44	0.1652	0	-46.44	-0.1291	0	-46.44	0.3247	0	-46.44	0.00585	0	-46.44	-0.3836	0	-46.44	0.5238	0	-46.44	-0.3496	0		-46.44	0.3019	0	-46.44	0.2315	0	-46.44	-0.0542	0	-46.44	0.1014	0	-46.44	0.2909	0	-46.44	0.3836	0	-46.44	-0.052	0
-46.34	0.1031	0	-46.34	-0.2287	0	-46.34	0.1743	0	-46.34	-0.2454	0	-46.34	-0.5895	0	-46.34	0.3913	0	-46.34	-0.4094	0		-46.34	0.3069	0	-46.34	0.0161	0	-46.34	-0.1923	0	-46.34	0.1555	0	-46.34	0.0925	0	-46.34	0.2221	0	-46.34	0.2506	0
-46.24	0.015	0	-46.24	-0.0613	0	-46.24	0.0746	0	-46.24	-0.6069	0	-46.24	-0.1932	0	-46.24	-0.1233	0	-46.24	-0.6147	0		-46.24	0.4293	0	-46.24	0.1299	0	-46.24	-0.0174	0	-46.24	0.1482	0	-46.24	-0.1967	0	-46.24	-0.0157	0	-46.24	0.1847	0
-46.14	-0.2952	0	-46.14	0.00969	0	-46.14	-0.4528	0	-46.14	-0.3451	0	-46.14	-0.462	0	-46.14	-0.4131	0	-46.14	-0.6975	0		-46.14	0.1337	0	-46.14	0.2169	0	-46.14	-0.3694	0	-46.14	-0.1537	0	-46.14	0.0014129	0	-46.14	-0.0878	0	-46.14	0.2696	0
-46.04	-0.421	0	-46.04	0.1082	0	-46.04	-0.0723	0	-46.04	-0.4607	0	-46.04	-0.7331	0	-46.04	-0.00212	0	-46.04	-0.0413	0		-46.04	0.5576	0	-46.04	0.1317	0	-46.04	-0.1164	0	-46.04	0.025	0	-46.04	0.2434	0	-46.04	0.0277	0	-46.04	0.2952	0
-45.94	-0.4807	0	-45.94	-0.7211	0	-45.94	-0.3056	0	-45.94	-0.6853	0	-45.94	-0.6866	0	-45.94	-0.6424	0	-45.94	-0.2025	0		-45.94	0.281	0	-45.94	0.1872	0	-45.94	-0.2649	0	-45.94	-0.0719	0	-45.94	0.1464	0	-45.94	-0.1005	0	-45.94	0.0872	0
-45.84	-0.2072	0	-45.84	-0.6226	0	-45.84	-0.4352	0	-45.84	-0.4916	0	-45.84	-0.774	0	-45.84	-0.5369	0	-45.84	0.1428	0		-45.84	0.3239	0	-45.84	0.1876	0	-45.84	-0.2784	0	-45.84	0.095	0	-45.84	-0.0162	0	-45.84	-0.018	0	-45.84	0.2487	0
-45.74	-0.0688	0	-45.74	-0.5428	0	-45.74	-0.1686	0	-45.74	-0.4063	0	-45.74	-0.2957	0	-45.74	-0.4422	0	-45.74	-0.1625	0		-45.74	0.227	0	-45.74	-0.2389	0	-45.74	-0.3081	0	-45.74	0.1871	0	-45.74	-0.2281	0	-45.74	-0.2328	0	-45.74	0.094	0
-45.64	0.0386	0	-45.64	-0.1221	0	-45.64	0.2364	0	-45.64	-0.5176	0	-45.64	0.2469	0	-45.64	0.4832	0	-45.64	0.0925	0		-45.64	0.3602	0	-45.64	0.0335	0	-45.64	0.0143	0	-45.64	0.3	0	-45.64	-0.0573	0	-45.64	0.0847	0	-45.64	0.1959	0
-45.54	-0.0798	0	-45.54	0.0737	0	-45.54	-0.2897	0	-45.54	-0.5781	0	-45.54	-0.4957	0	-45.54	0.0813	0	-45.54	0.0883	0		-45.54	0.531	0	-45.54	0.2978	0	-45.54	-0.2932	0	-45.54	0.2794	0	-45.54	0.3454	0	-45.54	0.2867	0	-45.54	0.4153	0
-45.44	-0.2648	0	-45.44	-0.0816	0	-45.44	-0.1263	0	-45.44	-0.5334	0	-45.44	-0.4425	0	-45.44	0.0533	0	-45.44	-0.00224	0		-45.44	0.1945	0	-45.44	0.0887	0	-45.44	-0.347	0	-45.44	0.2891	0	-45.44	0.0956	0	-45.44	0.2261	0	-45.44	0.1474	0
-45.34	-0.2347	0	-45.34	-0.3946	0	-45.34	0.1046	0	-45.34	-0.4417	0	-45.34	-0.7249	0	-45.34	-0.2284	0	-45.34	0.3544	0		-45.34	0.153	0	-45.34	-0.1776	0	-45.34	-0.3765	0	-45.34	-0.1218	0	-45.34	-0.0887	0	-45.34	0.062	0	-45.34	-0.0838	0
-45.24	0.000896	0	-45.24	-0.5136	0	-45.24	-0.5332	0	-45.24	-0.6999	0	-45.24	-0.7502	0	-45.24	-0.2084	0	-45.24	-0.0576	0		-45.24	0.5155	0	-45.24	-0.0692	0	-45.24	-0.3008	0	-45.24	0.1358	0	-45.24	0.0746	0	-45.24	0.147	0	-45.24	0.1584	0
-45.14	-0.4419	0	-45.14	-0.7627	0	-45.14	-0.4471	0	-45.14	-0.273	0	-45.14	-0.2906	0	-45.14	-0.1278	0	-45.14	-0.0317	0		-45.14	0.3975	0	-45.14	0.094	0	-45.14	-0.2612	0	-45.14	0.3242	0	-45.14	-0.00047916	0	-45.14	-0.0108	0	-45.14	0.1068	0
-45.04	-0.2891	0	-45.04	-0.5522	0	-45.04	-0.3928	0	-45.04	-0.6594	0	-45.04	-0.2724	0	-45.04	-0.2923	0	-45.04	0.3422	0		-45.04	0.0769	0	-45.04	-0.0872	0	-45.04	-0.2502	0	-45.04	0.1513	0	-45.04	0.1558	0	-45.04	-0.0147	0	-45.04	0.2393	0
-44.94	-0.3745	0	-44.94	-0.2	0	-44.94	-0.404	0	-44.94	-0.3323	0	-44.94	-0.1991	0	-44.94	-0.1987	0	-44.94	-0.0268	0		-44.94	0.0379	0	-44.94	0.2681	0	-44.94	-0.401	0	-44.94	0.2959	0	-44.94	0.0675	0	-44.94	-0.1077	0	-44.94	0.0792	0
-44.84	-0.7224	0	-44.84	-0.8347	0	-44.84	-0.259	0	-44.84	-0.3912	0	-44.84	-0.4001	0	-44.84	0.015	0	-44.84	-0.3826	0		-44.84	0.1012	0	-44.84	0.2525	0	-44.84	-0.283	0	-44.84	0.2256	0	-44.84	0.0509	0	-44.84	0.1453	0	-44.84	0.1059	0
-44.74	0.0636	0	-44.74	-0.3268	0	-44.74	-0.4144	0	-44.74	-0.3176	0	-44.74	-0.2961	0	-44.74	0.0887	0	-44.74	-0.1622	0		-44.74	0.3761	0	-44.74	0.2179	0	-44.74	-0.3099	0	-44.74	-0.2004	0	-44.74	-0.1625	0	-44.74	-0.104	0	-44.74	0.1753	0
-44.64	-0.2727	0	-44.64	-0.4638	0	-44.64	-0.3077	0	-44.64	-0.0305	0	-44.64	-0.1418	0	-44.64	0.0899	0	-44.64	0.4976	0		-44.64	0.276	0	-44.64	0.1907	0	-44.64	0.0206	0	-44.64	-0.003418	0	-44.64	-0.0023713	0	-44.64	-0.2439	0	-44.64	0.3673	0
-44.54	-0.3288	0	-44.54	-0.5878	0	-44.54	-0.1708	0	-44.54	-0.3725	0	-44.54	0.1701	0	-44.54	0.4354	0	-44.54	0.5869	0		-44.54	0.2258	0	-44.54	0.2333	0	-44.54	-0.2117	0	-44.54	0.2218	0	-44.54	0.0082489	0	-44.54	0.076	0	-44.54	0.3811	0
-44.44	-0.7049	0	-44.44	-0.5281	0	-44.44	-0.5321	0	-44.44	-0.4745	0	-44.44	-0.3092	0	-44.44	0.149	0	-44.44	0.3849	0		-44.44	0.2561	0	-44.44	0.1386	0	-44.44	-0.0109	0	-44.44	-0.0711	0	-44.44	-0.0747	0	-44.44	-0.0311	0	-44.44	0.1202	0
-44.34	-0.3137	0	-44.34	-0.7978	0	-44.34	-0.5963	0	-44.34	-0.7497	0	-44.34	-0.6289	0	-44.34	-0.2254	0	-44.34	0.6402	0		-44.34	0.3664	0	-44.34	0.1725	0	-44.34	-0.456	0	-44.34	0.0040284	0	-44.34	-0.222	0	-44.34	0.0162	0	-44.34	0.3882	0
-44.24	-0.3213	0	-44.24	-0.5125	0	-44.24	-0.0493	0	-44.24	-0.4541	0	-44.24	-0.246	0	-44.24	-0.3401	0	-44.24	0.7592	0		-44.24	0.1792	0	-44.24	0.0812	0	-44.24	-0.5449	0	-44.24	0.0902	0	-44.24	0.0468	0	-44.24	-0.0541	0	-44.24	0.158	0
-44.14	-0.4328	0	-44.14	-0.7225	0	-44.14	-0.1396	0	-44.14	0.236	0	-44.14	-0.3644	0	-44.14	0.057	0	-44.14	1.1062	0		-44.14	0.2203	0	-44.14	-0.0197	0	-44.14	-0.0382	0	-44.14	-0.0342	0	-44.14	0.3162	0	-44.14	0.0669	0	-44.14	0.2453	0
-44.04	-0.742	0	-44.04	-0.6324	0	-44.04	-0.1864	0	-44.04	-0.2975	0	-44.04	-0.6791	0	-44.04	0.6634	0	-44.04	0.8213	0		-44.04	0.5263	0	-44.04	-0.0302	0	-44.04	0.0678	0	-44.04	-0.0688	0	-44.04	-0.0543	0	-44.04	0.0689	0	-44.04	0.0903	0
-43.94	-0.6397	0	-43.94	-0.2089	0	-43.94	-0.3832	0	-43.94	-0.6896	0	-43.94	-0.4377	0	-43.94	0.1431	0	-43.94	0.3884	0		-43.94	0.2109	0	-43.94	0.2121	0	-43.94	-0.1445	0	-43.94	-0.0485	0	-43.94	0.1276	0	-43.94	-0.0185	0	-43.94	-0.3074	0
-43.84	-0.4298	0	-43.84	-0.36	0	-43.84	-0.3514	0	-43.84	-0.1039	0	-43.84	0.2863	0	-43.84	0.5555	0	-43.84	0.7414	0		-43.84	0.0449	0	-43.84	0.03	0	-43.84	-0.1042	0	-43.84	-0.0252	0	-43.84	0.0767	0	-43.84	0.0939	0	-43.84	0.0763	0
-43.74	-0.2319	0	-43.74	-0.0683	0	-43.74	-0.0247	0	-43.74	0.1931	0	-43.74	0.5459	0	-43.74	0.4885	0	-43.74	1.1814	0		-43.74	0.3062	0	-43.74	0.2171	0	-43.74	-0.1217	0	-43.74	0.4026	0	-43.74	0.2896	0	-43.74	0.3545	0	-43.74	0.5126	0
-43.64	-0.2625	0	-43.64	-0.042	0	-43.64	-0.0233	0	-43.64	0.3914	0	-43.64	0.2613	0	-43.64	0.4016	0	-43.64	0.5844	0		-43.64	0.235	0	-43.64	0.0621	0	-43.64	-0.357	0	-43.64	0.2274	0	-43.64	0.2177	0	-43.64	0.3848	0	-43.64	0.1318	0
-43.54	-0.3071	0	-43.54	-0.149	0	-43.54	-0.0319	0	-43.54	-0.5634	0	-43.54	-0.1114	0	-43.54	-0.1329	0	-43.54	-0.1594	0		-43.54	0.2637	0	-43.54	-0.081	0	-43.54	-0.086	0	-43.54	0.2874	0	-43.54	0.2884	0	-43.54	0.2383	0	-43.54	0.3566	0
-43.44	-0.605	0	-43.44	-0.2289	0	-43.44	-0.089	0	-43.44	-0.4776	0	-43.44	-0.0881	0	-43.44	-0.4565	0	-43.44	-0.3331	0		-43.44	0.3488	0	-43.44	-0.1078	0	-43.44	-0.0122	0	-43.44	-0.0050659	0	-43.44	0.204	0	-43.44	0.5069	0	-43.44	0.1635	0
-43.34	-0.6503	0	-43.34	-0.1594	0	-43.34	-0.2188	0	-43.34	0.2147	0	-43.34	-0.2999	0	-43.34	-0.7221	0	-43.34	-0.1924	0		-43.34	0.3214	0	-43.34	0.0577	0	-43.34	-0.2027	0	-43.34	-0.0253	0	-43.34	-0.0297	0	-43.34	-0.1501	0	-43.34	0.4228	0
-43.24	-0.1282	0	-43.24	0.2923	0	-43.24	0.2924	0	-43.24	0.3907	0	-43.24	0.0691	0	-43.24	-0.3219	0	-43.24	0.8648	0		-43.24	0.2334	0	-43.24	0.2505	0	-43.24	-0.3398	0	-43.24	0.0226	0	-43.24	-0.0464	0	-43.24	-0.1646	0	-43.24	-0.123	0
-43.14	0.00581	0	-43.14	0.1717	0	-43.14	0.1935	0	-43.14	-0.52	0	-43.14	-0.3134	0	-43.14	-0.1911	0	-43.14	0.6011	0		-43.14	0.4904	0	-43.14	0.4019	0	-43.14	0.2163	0	-43.14	0.1077	0	-43.14	-0.0128	0	-43.14	0.2971	0	-43.14	0.2185	0
-43.04	-0.0821	0	-43.04	-0.3022	0	-43.04	-0.4248	0	-43.04	-0.8422	0	-43.04	-0.2817	0	-43.04	-0.282	0	-43.04	0.1367	0		-43.04	0.058	0	-43.04	0.2928	0	-43.04	0.1323	0	-43.04	0.2291	0	-43.04	0.1544	0	-43.04	0.02	0	-43.04	0.4431	0
-42.94	-0.0893	0	-42.94	-0.8547	0	-42.94	-1.1602	0	-42.94	-0.8706	0	-42.94	-0.3803	0	-42.94	-0.0393	0	-42.94	-0.0948	0		-42.94	0.4928	0	-42.94	0.2489	0	-42.94	-0.0225	0	-42.94	0.254	0	-42.94	-0.0433	0	-42.94	0.1792	0	-42.94	0.4155	0
-42.84	0.2216	0	-42.84	-0.5891	0	-42.84	-0.6383	0	-42.84	-0.6525	0	-42.84	-0.2264	0	-42.84	-0.0323	0	-42.84	-0.1049	0		-42.84	0.4069	0	-42.84	-0.3004	0	-42.84	-0.3703	0	-42.84	0.1937	0	-42.84	0.0285	0	-42.84	0.2252	0	-42.84	0.2444	0
-42.74	0.1527	0	-42.74	-0.6573	0	-42.74	-0.23	0	-42.74	-1.0238	0	-42.74	-0.2172	0	-42.74	0.1887	0	-42.74	-0.1504	0		-42.74	0.2033	0	-42.74	-0.1344	0	-42.74	-0.3996	0	-42.74	-0.1847	0	-42.74	0.0344	0	-42.74	0.1039	0	-42.74	-0.124	0
-42.64	0.0164	0	-42.64	-0.8544	0	-42.64	-0.5983	0	-42.64	-0.5781	0	-42.64	-0.3113	0	-42.64	-0.0446	0	-42.64	-0.4593	0		-42.64	0.3046	0	-42.64	-0.2848	0	-42.64	-0.5093	0	-42.64	-0.1383	0	-42.64	-0.1331	0	-42.64	0.201	0	-42.64	-0.0688	0
-42.54	0.00801	0	-42.54	-0.6519	0	-42.54	-0.3551	0	-42.54	-0.5233	0	-42.54	-0.7268	0	-42.54	-0.1904	0	-42.54	-0.2021	0		-42.54	0.2711	0	-42.54	0.1615	0	-42.54	-0.1482	0	-42.54	0.0923	0	-42.54	-0.048	0	-42.54	-0.0581	0	-42.54	0.0337	0
-42.44	0.1127	0	-42.44	-0.3997	0	-42.44	-0.031	0	-42.44	-0.3194	0	-42.44	-0.344	0	-42.44	0.0674	0	-42.44	-0.1413	0		-42.44	0.113	0	-42.44	0.1791	0	-42.44	-0.1511	0	-42.44	0.2233	0	-42.44	0.0183	0	-42.44	-0.1764	0	-42.44	-0.2512	0
-42.34	0.1164	0	-42.34	-0.1779	0	-42.34	-0.1725	0	-42.34	-0.1055	0	-42.34	0.4066	0	-42.34	0.0585	0	-42.34	0.1429	0		-42.34	0.2947	0	-42.34	0.4279	0	-42.34	-0.0287	0	-42.34	0.2643	0	-42.34	0.1201	0	-42.34	0.2699	0	-42.34	0.1126	0
-42.24	0.1404	0	-42.24	-0.0117	0	-42.24	-0.0071	0	-42.24	0.00289	0	-42.24	0.3291	0	-42.24	-0.2823	0	-42.24	-0.4213	0		-42.24	0.2892	0	-42.24	0.5992	0	-42.24	-0.0357	0	-42.24	-0.0097045	0	-42.24	0.1867	0	-42.24	0.1053	0	-42.24	0.0268	0
-42.14	0.1072	0	-42.14	-0.00111	0	-42.14	0.1027	0	-42.14	-0.4865	0	-42.14	0.0498	0	-42.14	-0.6568	0	-42.14	-0.4436	0		-42.14	0.009472	0	-42.14	0.2719	0	-42.14	-0.1504	0	-42.14	-0.1442	0	-42.14	-0.0743	0	-42.14	-0.0673	0	-42.14	-0.0038857	0
-42.04	-0.2851	0	-42.04	-0.7184	0	-42.04	-0.4809	0	-42.04	-0.8498	0	-42.04	-0.6792	0	-42.04	-0.9319	0	-42.04	-0.6069	0		-42.04	-0.0296	0	-42.04	0.1161	0	-42.04	-0.2412	0	-42.04	-0.2013	0	-42.04	-0.2244	0	-42.04	-0.4503	0	-42.04	-0.2048	0
-41.94	0.0193	0	-41.94	-0.243	0	-41.94	-0.2282	0	-41.94	0.00447	0	-41.94	-1.0178	0	-41.94	-1.1534	0	-41.94	-0.8002	0		-41.94	0.0538	0	-41.94	-0.1958	0	-41.94	-0.4813	0	-41.94	-0.2468	0	-41.94	-0.0722	0	-41.94	-0.3811	0	-41.94	-0.1283	0
-41.84	0.2597	0	-41.84	-0.0799	0	-41.84	0.0099	0	-41.84	-0.184	0	-41.84	-1.1797	0	-41.84	-1.1778	0	-41.84	-0.4582	0		-41.84	-0.1564	0	-41.84	-0.2839	0	-41.84	-0.546	0	-41.84	-0.1555	0	-41.84	-0.4184	0	-41.84	-0.5865	0	-41.84	0.0382	0
-41.74	0.0804	0	-41.74	-0.5037	0	-41.74	-0.4732	0	-41.74	-1.1344	0	-41.74	-1.4691	0	-41.74	-0.9266	0	-41.74	-0.5539	0		-41.74	0.0576	0	-41.74	-0.3362	0	-41.74	-0.7133	0	-41.74	-0.3758	0	-41.74	-0.3364	0	-41.74	-0.5965	0	-41.74	-0.1681	0
-41.64	0.3304	0	-41.64	-0.3686	0	-41.64	-0.2319	0	-41.64	-0.8453	0	-41.64	-1.1989	0	-41.64	-0.3977	0	-41.64	-0.4258	0		-41.64	0.0126	0	-41.64	-0.1369	0	-41.64	-0.596	0	-41.64	-0.0422	0	-41.64	-0.4535	0	-41.64	-0.4636	0	-41.64	-0.3406	0
-41.54	-0.0846	0	-41.54	-0.3461	0	-41.54	-0.4461	0	-41.54	-0.4815	0	-41.54	-0.8522	0	-41.54	0.2045	0	-41.54	-0.6557	0		-41.54	0.3248	0	-41.54	-0.3402	0	-41.54	-0.5835	0	-41.54	0.0384	0	-41.54	-0.0753	0	-41.54	-0.174	0	-41.54	0.0842	0
-41.44	0.0237	0	-41.44	-0.5682	0	-41.44	-0.7214	0	-41.44	-0.9802	0	-41.44	-0.7039	0	-41.44	-0.4504	0	-41.44	-0.4395	0		-41.44	0.2693	0	-41.44	-0.1685	0	-41.44	-0.54	0	-41.44	-0.0133	0	-41.44	0.2129	0	-41.44	0.2252	0	-41.44	-0.0988	0
-41.34	-0.1313	0	-41.34	-0.7748	0	-41.34	-1.1428	0	-41.34	-1.0149	0	-41.34	-0.7465	0	-41.34	-0.5485	0	-41.34	-0.4289	0		-41.34	0.0993	0	-41.34	-0.315	0	-41.34	-0.4927	0	-41.34	-0.2333	0	-41.34	0.1101	0	-41.34	0.1388	0	-41.34	-0.1062	0
-41.24	-0.9411	0	-41.24	-0.8448	0	-41.24	-0.8417	0	-41.24	-0.7122	0	-41.24	-0.8812	0	-41.24	-0.5925	0	-41.24	-0.5527	0		-41.24	0.1636	0	-41.24	-0.32	0	-41.24	-0.2284	0	-41.24	-0.2119	0	-41.24	-0.1569	0	-41.24	0.093	0	-41.24	-0.0785	0
-41.14	-0.5401	0	-41.14	-0.6438	0	-41.14	-0.3235	0	-41.14	-0.2159	0	-41.14	-0.9139	0	-41.14	-0.4979	0	-41.14	-0.7018	0		-41.14	0.3986	0	-41.14	-0.058	0	-41.14	-0.0357	0	-41.14	0.126	0	-41.14	-0.0643	0	-41.14	-0.1926	0	-41.14	-0.1062	0
-41.04	-0.3944	0	-41.04	0.2129	0	-41.04	0.0331	0	-41.04	-0.4826	0	-41.04	0.0225	0	-41.04	-0.3225	0	-41.04	0.0533	0		-41.04	0.4425	0	-41.04	0.1947	0	-41.04	-0.1324	0	-41.04	0.3279	0	-41.04	-0.0577	0	-41.04	0.1158	0	-41.04	0.4824	0
-40.94	-0.2108	0	-40.94	0.2035	0	-40.94	-0.0708	0	-40.94	-0.7381	0	-40.94	-0.00962	0	-40.94	0.2142	0	-40.94	0.2392	0		-40.94	0.3609	0	-40.94	0.4089	0	-40.94	0.096	0	-40.94	0.0407	0	-40.94	-0.1269	0	-40.94	0.2253	0	-40.94	0.2989	0
-40.84	-0.2443	0	-40.84	-0.0308	0	-40.84	-0.166	0	-40.84	-0.1631	0	-40.84	-0.3425	0	-40.84	0.0126	0	-40.84	0.0837	0		-40.84	0.3294	0	-40.84	0.0080222	0	-40.84	-0.1503	0	-40.84	-0.0073853	0	-40.84	-0.1233	0	-40.84	0.3749	0	-40.84	0.2909	0
-40.74	0.2382	0	-40.74	-0.0615	0	-40.74	-0.4389	0	-40.74	-0.2898	0	-40.74	-0.1847	0	-40.74	-0.086	0	-40.74	0.5476	0		-40.74	0.2822	0	-40.74	-0.0327	0	-40.74	-0.2277	0	-40.74	-0.2542	0	-40.74	0.3211	0	-40.74	0.36	0	-40.74	0.3665	0
-40.64	0.2384	0	-40.64	-0.1644	0	-40.64	-0.5911	0	-40.64	-1.0428	0	-40.64	-0.2111	0	-40.64	-0.1951	0	-40.64	0.2643	0		-40.64	0.0041619	0	-40.64	-0.1509	0	-40.64	-0.1403	0	-40.64	0.0903	0	-40.64	-0.0329	0	-40.64	-0.1886	0	-40.64	0.1595	0
-40.54	-0.4323	0	-40.54	-0.7157	0	-40.54	-0.5227	0	-40.54	-0.9994	0	-40.54	0.0267	0	-40.54	-0.308	0	-40.54	0.3131	0		-40.54	0.1257	0	-40.54	-0.0113	0	-40.54	-0.0156	0	-40.54	-0.0922	0	-40.54	0.0231	0	-40.54	-0.0365	0	-40.54	0.4138	0
-40.44	-0.4834	0	-40.44	-0.5402	0	-40.44	-0.9239	0	-40.44	-0.7326	0	-40.44	-0.1549	0	-40.44	-0.7076	0	-40.44	0.3056	0		-40.44	0.0401	0	-40.44	-0.0898	0	-40.44	-0.5614	0	-40.44	-0.0464	0	-40.44	-0.1157	0	-40.44	-0.0884	0	-40.44	0.2487	0
-40.34	-0.1034	0	-40.34	-0.1031	0	-40.34	-0.493	0	-40.34	-0.3503	0	-40.34	0.051	0	-40.34	0.0373	0	-40.34	0.3552	0		-40.34	0.3645	0	-40.34	0.0432	0	-40.34	-0.3798	0	-40.34	0.0583	0	-40.34	0.0745	0	-40.34	0.036	0	-40.34	0.1878	0
-40.24	-0.107	0	-40.24	0.3674	0	-40.24	0.0705	0	-40.24	-0.5031	0	-40.24	-0.3097	0	-40.24	0.3867	0	-40.24	0.2109	0		-40.24	0.3037	0	-40.24	0.1298	0	-40.24	-0.3244	0	-40.24	0.1803	0	-40.24	0.03	0	-40.24	0.2806	0	-40.24	0.2449	0
-40.14	-0.0594	0	-40.14	-0.1732	0	-40.14	-0.00994	0	-40.14	-0.0484	0	-40.14	-0.6528	0	-40.14	0.0297	0	-40.14	-0.3	0		-40.14	0.3339	0	-40.14	0.2274	0	-40.14	-0.0755	0	-40.14	0.3043	0	-40.14	0.1664	0	-40.14	-0.122	0	-40.14	0.2609	0
-40.04	0.2131	0	-40.04	0.1695	0	-40.04	0.2007	0	-40.04	0.2178	0	-40.04	-0.5014	0	-40.04	-0.444	0	-40.04	-0.1276	0		-40.04	0.4894	0	-40.04	0.5267	0	-40.04	0.0583	0	-40.04	0.5208	0	-40.04	0.2523	0	-40.04	0.1687	0	-40.04	0.2097	0
-39.94	0.4066	0	-39.94	0.2326	0	-39.94	0.3412	0	-39.94	0.3769	0	-39.94	-0.3141	0	-39.94	-0.177	0	-39.94	0.0121	0		-39.94	0.7435	0	-39.94	0.3987	0	-39.94	-0.0782	0	-39.94	0.3208	0	-39.94	0.4205	0	-39.94	0.104	0	-39.94	0.4208	0
-39.84	0.2142	0	-39.84	0.3035	0	-39.84	0.6035	0	-39.84	-0.0748	0	-39.84	-0.1839	0	-39.84	0.194	0	-39.84	-0.0107	0		-39.84	0.6707	0	-39.84	0.237	0	-39.84	-0.162	0	-39.84	0.2084	0	-39.84	-0.0466	0	-39.84	-0.2477	0	-39.84	0.1856	0
-39.74	-0.5073	0	-39.74	0.1375	0	-39.74	-0.0211	0	-39.74	-0.6917	0	-39.74	-0.5413	0	-39.74	-0.3119	0	-39.74	0.1443	0		-39.74	0.4031	0	-39.74	-0.0298	0	-39.74	-0.3663	0	-39.74	0.1956	0	-39.74	-0.4167	0	-39.74	-0.2002	0	-39.74	0.143	0
-39.64	0.00352	0	-39.64	-0.3181	0	-39.64	-0.09	0	-39.64	-0.9341	0	-39.64	-0.4414	0	-39.64	-0.2489	0	-39.64	0.4316	0		-39.64	0.4758	0	-39.64	-0.2447	0	-39.64	-0.2256	0	-39.64	-0.0958	0	-39.64	-0.158	0	-39.64	-0.2331	0	-39.64	0.1258	0
-39.54	-0.2167	0	-39.54	-0.7766	0	-39.54	0.1851	0	-39.54	-0.569	0	-39.54	-0.2381	0	-39.54	-0.1807	0	-39.54	0.3786	0		-39.54	0.4741	0	-39.54	-0.0362	0	-39.54	-0.3025	0	-39.54	0.4061	0	-39.54	0.0935	0	-39.54	0.2042	0	-39.54	-0.0095009	0
-39.44	-0.3067	0	-39.44	-0.3799	0	-39.44	0.099	0	-39.44	-0.4965	0	-39.44	-0.3132	0	-39.44	0.2761	0	-39.44	0.4878	0		-39.44	0.8217	0	-39.44	-0.1363	0	-39.44	-0.2851	0	-39.44	0.0858	0	-39.44	0.0573	0	-39.44	0.2525	0	-39.44	-0.0361	0
-39.34	-0.0518	0	-39.34	-0.0726	0	-39.34	-0.0211	0	-39.34	-0.4901	0	-39.34	0.133	0	-39.34	0.00599	0	-39.34	0.2889	0		-39.34	0.2816	0	-39.34	-0.3241	0	-39.34	-0.4058	0	-39.34	-0.0346	0	-39.34	-0.0958	0	-39.34	0.104	0	-39.34	-0.3472	0
-39.24	-0.0104	0	-39.24	-0.2508	0	-39.24	0.0586	0	-39.24	-0.3026	0	-39.24	0.6736	0	-39.24	-0.237	0	-39.24	0.1818	0		-39.24	0.2766	0	-39.24	-0.0377	0	-39.24	-0.1599	0	-39.24	0.5104	0	-39.24	-0.001761	0	-39.24	0.1036	0	-39.24	0.0969	0
-39.14	-0.4433	0	-39.14	-0.3187	0	-39.14	0.0516	0	-39.14	0.0639	0	-39.14	0.0587	0	-39.14	-0.2714	0	-39.14	-0.0909	0		-39.14	0.1904	0	-39.14	0.1088	0	-39.14	-0.1181	0	-39.14	0.4967	0	-39.14	0.1127	0	-39.14	0.1187	0	-39.14	-0.0652	0
-39.04	-0.4124	0	-39.04	0.2902	0	-39.04	0.2261	0	-39.04	0.0674	0	-39.04	-0.5393	0	-39.04	-0.1834	0	-39.04	-0.0936	0		-39.04	0.2216	0	-39.04	0.2188	0	-39.04	0.0285	0	-39.04	0.2818	0	-39.04	0.0094085	0	-39.04	0.45	0	-39.04	0.0307	0
-38.94	-0.2931	0	-38.94	0.3391	0	-38.94	0.5726	0	-38.94	-0.0244	0	-38.94	-0.2608	0	-38.94	-0.0197	0	-38.94	0.1498	0		-38.94	0.4716	0	-38.94	0.1463	0	-38.94	0.0192	0	-38.94	0.2076	0	-38.94	0.3119	0	-38.94	0.2461	0	-38.94	0.2981	0
-38.84	0.2242	0	-38.84	-0.3842	0	-38.84	0.3087	0	-38.84	-0.5625	0	-38.84	-0.3386	0	-38.84	-0.1641	0	-38.84	0.6242	0		-38.84	0.6575	0	-38.84	0.4548	0	-38.84	-0.0651	0	-38.84	0.2724	0	-38.84	-0.0864	0	-38.84	0.5673	0	-38.84	0.338	0
-38.74	0.2818	0	-38.74	-0.539	0	-38.74	-0.1547	0	-38.74	-0.8167	0	-38.74	0.3229	0	-38.74	-0.383	0	-38.74	0.4131	0		-38.74	0.5219	0	-38.74	0.5926	0	-38.74	0.0422	0	-38.74	0.2547	0	-38.74	0.3256	0	-38.74	0.2925	0	-38.74	0.6999	0
-38.64	0.4226	0	-38.64	-0.0326	0	-38.64	-0.2952	0	-38.64	-0.139	0	-38.64	0.4996	0	-38.64	-0.3352	0	-38.64	0.2671	0		-38.64	0.5547	0	-38.64	-0.147	0	-38.64	-0.2023	0	-38.64	0.2119	0	-38.64	0.1528	0	-38.64	0.1293	0	-38.64	0.4679	0
-38.54	0.1031	0	-38.54	-0.1037	0	-38.54	-0.8585	0	-38.54	-0.1899	0	-38.54	-0.1832	0	-38.54	-0.2431	0	-38.54	-0.2016	0		-38.54	0.2606	0	-38.54	0.0152	0	-38.54	-0.4815	0	-38.54	0.0615	0	-38.54	-0.3718	0	-38.54	0.2531	0	-38.54	-0.1925	0
-38.44	-0.1683	0	-38.44	-0.0649	0	-38.44	-0.886	0	-38.44	-0.5619	0	-38.44	-0.906	0	-38.44	-0.3799	0	-38.44	-0.3237	0		-38.44	0.2618	0	-38.44	0.2085	0	-38.44	-0.3443	0	-38.44	0.0251	0	-38.44	-0.1017	0	-38.44	0.0161	0	-38.44	-0.4032	0
-38.34	-0.5577	0	-38.34	-0.0839	0	-38.34	-0.6543	0	-38.34	-0.4389	0	-38.34	-0.808	0	-38.34	-0.7295	0	-38.34	-0.6443	0		-38.34	0.0339	0	-38.34	0.1064	0	-38.34	0.0841	0	-38.34	0.0981	0	-38.34	0.2454	0	-38.34	-0.183	0	-38.34	-0.0067543	0
-38.24	-0.4007	0	-38.24	-0.3878	0	-38.24	-0.4465	0	-38.24	-0.3186	0	-38.24	-0.2158	0	-38.24	-0.3342	0	-38.24	-0.5662	0		-38.24	0.4375	0	-38.24	0.3527	0	-38.24	0.1367	0	-38.24	0.4718	0	-38.24	0.5942	0	-38.24	0.222	0	-38.24	0.0357	0
-38.14	0.488	0	-38.14	0.0648	0	-38.14	-0.2687	0	-38.14	-0.1088	0	-38.14	0.4103	0	-38.14	-0.6041	0	-38.14	-0.2081	0		-38.14	0.5755	0	-38.14	0.3362	0	-38.14	0.2711	0	-38.14	0.6968	0	-38.14	0.3778	0	-38.14	0.0854	0	-38.14	0.2006	0
-38.04	-0.0885	0	-38.04	0.0539	0	-38.04	-0.3414	0	-38.04	0.0889	0	-38.04	-0.4326	0	-38.04	-0.5322	0	-38.04	-0.2932	0		-38.04	0.3107	0	-38.04	0.1612	0	-38.04	0.2983	0	-38.04	0.095	0	-38.04	-0.017	0	-38.04	-0.3757	0	-38.04	-0.0762	0
-37.94	-0.2145	0	-37.94	0.0693	0	-37.94	-0.1604	0	-37.94	0.0996	0	-37.94	-0.7188	0	-37.94	-0.777	0	-37.94	-0.6285	0		-37.94	0.3471	0	-37.94	0.0015526	0	-37.94	-0.1785	0	-37.94	0.2403	0	-37.94	-0.2484	0	-37.94	-0.0688	0	-37.94	0.0705	0
-37.84	-0.1505	0	-37.84	-0.4377	0	-37.84	-0.3823	0	-37.84	-0.5402	0	-37.84	-0.6704	0	-37.84	-1.0958	0	-37.84	-0.3309	0		-37.84	0.241	0	-37.84	-0.0974	0	-37.84	0.1171	0	-37.84	-0.186	0	-37.84	-0.5593	0	-37.84	-0.0867	0	-37.84	-0.0177	0
-37.74	0.3113	0	-37.74	-0.3198	0	-37.74	-0.6057	0	-37.74	-0.3051	0	-37.74	-0.9977	0	-37.74	-0.7778	0	-37.74	-0.0551	0		-37.74	0.3706	0	-37.74	0.0422	0	-37.74	0.2989	0	-37.74	-0.2347	0	-37.74	-0.5227	0	-37.74	-0.1329	0	-37.74	0.0221	0
-37.64	-0.0192	0	-37.64	-0.8213	0	-37.64	-1.0057	0	-37.64	-0.3215	0	-37.64	-0.7703	0	-37.64	-1.0683	0	-37.64	-0.3207	0		-37.64	0.2735	0	-37.64	0.0733	0	-37.64	0.0924	0	-37.64	-0.1084	0	-37.64	-0.144	0	-37.64	-0.2815	0	-37.64	0.046	0
-37.54	0.0441	0	-37.54	-0.9329	0	-37.54	-0.533	0	-37.54	-0.6339	0	-37.54	-0.5531	0	-37.54	-0.9207	0	-37.54	-0.616	0		-37.54	0.4954	0	-37.54	-0.2424	0	-37.54	-0.2279	0	-37.54	-0.0764	0	-37.54	-0.1659	0	-37.54	-0.1536	0	-37.54	-0.0555	0
-37.44	-0.0291	0	-37.44	-0.5484	0	-37.44	-0.7102	0	-37.44	-0.5784	0	-37.44	-0.6928	0	-37.44	-1.0589	0	-37.44	-0.6503	0		-37.44	0.2611	0	-37.44	-0.3777	0	-37.44	-0.3951	0	-37.44	-0.3601	0	-37.44	-0.2214	0	-37.44	-0.3401	0	-37.44	-0.1595	0
-37.34	-0.3864	0	-37.34	-1.4447	0	-37.34	-1.1807	0	-37.34	-0.9168	0	-37.34	-0.1523	0	-37.34	-0.7411	0	-37.34	-0.7176	0		-37.34	0.0515	0	-37.34	-0.1228	0	-37.34	-0.1545	0	-37.34	0.0283	0	-37.34	-0.354	0	-37.34	-0.1956	0	-37.34	-0.0062661	0
-37.24	-0.3217	0	-37.24	-0.9059	0	-37.24	-0.6965	0	-37.24	-0.3788	0	-37.24	-0.2448	0	-37.24	-0.0404	0	-37.24	-0.3209	0		-37.24	0.3431	0	-37.24	0.0061301	0	-37.24	-0.2474	0	-37.24	0.176	0	-37.24	0.0772	0	-37.24	0.1035	0	-37.24	0.1718	0
-37.14	-0.9155	0	-37.14	0.3824	0	-37.14	-0.0223	0	-37.14	0.101	0	-37.14	-0.369	0	-37.14	0.2752	0	-37.14	-0.0874	0		-37.14	0.3676	0	-37.14	0.2799	0	-37.14	-0.2151	0	-37.14	0.2147	0	-37.14	-0.0716	0	-37.14	0.125	0	-37.14	0.2597	0
-37.04	-0.7188	0	-37.04	0.9322	0	-37.04	0.2993	0	-37.04	0.1265	0	-37.04	-0.2864	0	-37.04	0.5218	0	-37.04	0.5702	0		-37.04	0.3656	0	-37.04	0.4348	0	-37.04	0.0495	0	-37.04	0.354	0	-37.04	0.0958	0	-37.04	0.4763	0	-37.04	0.2304	0
-36.94	0.2328	0	-36.94	-0.0569	0	-36.94	-0.378	0	-36.94	-0.1969	0	-36.94	0.1323	0	-36.94	0.4312	0	-36.94	0.3984	0		-36.94	0.1382	0	-36.94	0.1662	0	-36.94	-0.2045	0	-36.94	0.111	0	-36.94	0.1756	0	-36.94	0.1879	0	-36.94	-0.2384	0
-36.84	-0.0628	0	-36.84	-0.186	0	-36.84	-0.2539	0	-36.84	-0.2323	0	-36.84	0.4299	0	-36.84	0.3834	0	-36.84	-0.0947	0		-36.84	0.2753	0	-36.84	0.1532	0	-36.84	0.0817	0	-36.84	0.3528	0	-36.84	0.5062	0	-36.84	0.378	0	-36.84	0.3064	0
-36.74	0.1824	0	-36.74	0.3233	0	-36.74	0.1795	0	-36.74	0.1722	0	-36.74	0.5672	0	-36.74	0.484	0	-36.74	0.0801	0		-36.74	0.4119	0	-36.74	-0.0752	0	-36.74	-0.1107	0	-36.74	0.6277	0	-36.74	0.2633	0	-36.74	0.4419	0	-36.74	0.4	0
-36.64	0.0176	0	-36.64	0.4545	0	-36.64	-0.2033	0	-36.64	0.202	0	-36.64	0.3133	0	-36.64	0.2176	0	-36.64	0.1575	0		-36.64	0.1895	0	-36.64	0.0378	0	-36.64	-0.4877	0	-36.64	0.1708	0	-36.64	0.2986	0	-36.64	0.182	0	-36.64	0.2628	0
-36.54	-0.0655	0	-36.54	0.2105	0	-36.54	-0.1193	0	-36.54	-0.1741	0	-36.54	0.1622	0	-36.54	0.2604	0	-36.54	0.0399	0		-36.54	-0.0027961	0	-36.54	0.0977	0	-36.54	-0.0073671	0	-36.54	0.3692	0	-36.54	0.2235	0	-36.54	0.2642	0	-36.54	-0.023	0
-36.44	-0.3612	0	-36.44	-0.1866	0	-36.44	0.2304	0	-36.44	-0.204	0	-36.44	0.2549	0	-36.44	0.0967	0	-36.44	0.3209	0		-36.44	0.2102	0	-36.44	0.485	0	-36.44	0.219	0	-36.44	-0.1132	0	-36.44	0.3708	0	-36.44	0.1168	0	-36.44	0.0391	0
-36.34	-0.2872	0	-36.34	0.3318	0	-36.34	-0.2291	0	-36.34	0.0222	0	-36.34	0.4469	0	-36.34	-0.0723	0	-36.34	0.3276	0		-36.34	0.0265	0	-36.34	0.391	0	-36.34	-0.1812	0	-36.34	-0.0344	0	-36.34	0.3661	0	-36.34	0.0198	0	-36.34	-0.1089	0
-36.24	0.024	0	-36.24	0.4031	0	-36.24	-0.2165	0	-36.24	-0.0658	0	-36.24	0.1939	0	-36.24	0.399	0	-36.24	0.3161	0		-36.24	0.1732	0	-36.24	0.14	0	-36.24	-0.0393	0	-36.24	0.2825	0	-36.24	0.1666	0	-36.24	0.2127	0	-36.24	-0.0887	0
-36.14	0.0329	0	-36.14	0.3691	0	-36.14	-0.3419	0	-36.14	-0.3967	0	-36.14	-0.5846	0	-36.14	0.5236	0	-36.14	0.4189	0		-36.14	0.1716	0	-36.14	0.29	0	-36.14	-0.0971	0	-36.14	0.403	0	-36.14	0.1118	0	-36.14	-0.1351	0	-36.14	-0.1645	0
-36.04	-0.1145	0	-36.04	0.4271	0	-36.04	-0.2494	0	-36.04	0.1222	0	-36.04	-0.3673	0	-36.04	-0.2052	0	-36.04	0.598	0		-36.04	0.0072747	0	-36.04	0.3969	0	-36.04	-0.0488	0	-36.04	0.2699	0	-36.04	-0.1414	0	-36.04	-0.2502	0	-36.04	0.2805	0
-35.94	-0.3276	0	-35.94	0.1437	0	-35.94	-0.211	0	-35.94	-0.0252	0	-35.94	-0.4444	0	-35.94	0.3748	0	-35.94	0.4333	0		-35.94	0.3341	0	-35.94	0.2869	0	-35.94	-0.2274	0	-35.94	0.239	0	-35.94	-0.0934	0	-35.94	-0.0843	0	-35.94	0.174	0
-35.84	-0.245	0	-35.84	0.0694	0	-35.84	-0.2425	0	-35.84	-0.1637	0	-35.84	-0.0883	0	-35.84	0.9316	0	-35.84	0.491	0		-35.84	0.2055	0	-35.84	-0.0033303	0	-35.84	-0.4537	0	-35.84	0.2635	0	-35.84	-0.1901	0	-35.84	-0.0769	0	-35.84	-0.0657	0
-35.74	-0.0539	0	-35.74	0.4205	0	-35.74	0.0993	0	-35.74	0.0641	0	-35.74	0.5152	0	-35.74	0.9641	0	-35.74	0.3093	0		-35.74	-0.0082893	0	-35.74	-0.1177	0	-35.74	-0.3019	0	-35.74	0.2873	0	-35.74	-0.0256	0	-35.74	0.018	0	-35.74	0.0894	0
-35.64	0.017	0	-35.64	0.6126	0	-35.64	-0.118	0	-35.64	-0.2603	0	-35.64	0.522	0	-35.64	0.2725	0	-35.64	0.3342	0		-35.64	0.3356	0	-35.64	-0.1991	0	-35.64	-0.3354	0	-35.64	0.2052	0	-35.64	-0.0201	0	-35.64	-0.1195	0	-35.64	-0.0652	0
-35.54	-0.1439	0	-35.54	0.036	0	-35.54	-0.5727	0	-35.54	-0.6018	0	-35.54	-0.00523	0	-35.54	-0.3627	0	-35.54	-0.601	0		-35.54	0.1358	0	-35.54	-0.1067	0	-35.54	-0.1838	0	-35.54	0.0717	0	-35.54	-0.0779	0	-35.54	-0.1764	0	-35.54	-0.1198	0
-35.44	-0.17	0	-35.44	0.1255	0	-35.44	-0.5003	0	-35.44	-0.2934	0	-35.44	-0.068	0	-35.44	-0.6012	0	-35.44	-0.4544	0		-35.44	-0.3811	0	-35.44	-0.0252	0	-35.44	-0.3756	0	-35.44	-0.0452	0	-35.44	-0.3674	0	-35.44	-0.1839	0	-35.44	-0.4023	0
-35.34	-0.0893	0	-35.34	0.0586	0	-35.34	0.4289	0	-35.34	0.424	0	-35.34	-0.2529	0	-35.34	-0.3628	0	-35.34	0.2467	0		-35.34	0.4293	0	-35.34	-0.1115	0	-35.34	0.0778	0	-35.34	0.3099	0	-35.34	0.0424	0	-35.34	-0.0905	0	-35.34	0.1254	0
-35.24	0.0209	0	-35.24	0.2633	0	-35.24	0.7242	0	-35.24	0.299	0	-35.24	-0.2967	0	-35.24	0.1943	0	-35.24	-0.0636	0		-35.24	0.5847	0	-35.24	0.2605	0	-35.24	0.3006	0	-35.24	0.3505	0	-35.24	-0.0171	0	-35.24	0.0304	0	-35.24	0.1754	0
-35.14	0.2025	0	-35.14	-0.1785	0	-35.14	0.2245	0	-35.14	-0.2936	0	-35.14	-0.3369	0	-35.14	0.5626	0	-35.14	0.0603	0		-35.14	0.3248	0	-35.14	0.1214	0	-35.14	0.0492	0	-35.14	0.2039	0	-35.14	-0.0324	0	-35.14	0.2119	0	-35.14	0.2311	0
-35.04	0.0624	0	-35.04	-0.3841	0	-35.04	-0.2084	0	-35.04	-0.7985	0	-35.04	-0.2902	0	-35.04	-0.561	0	-35.04	-0.1602	0		-35.04	0.2215	0	-35.04	-0.0849	0	-35.04	-0.065	0	-35.04	-0.2058	0	-35.04	0.108	0	-35.04	-0.0352	0	-35.04	0.2731	0
-34.94	-0.1867	0	-34.94	-0.5279	0	-34.94	-0.5655	0	-34.94	-1.0251	0	-34.94	-0.523	0	-34.94	-0.6297	0	-34.94	-0.6414	0		-34.94	-0.2593	0	-34.94	-0.2845	0	-34.94	-0.2858	0	-34.94	-0.2452	0	-34.94	-0.1479	0	-34.94	-0.008875	0	-34.94	0.1134	0
-34.84	0.3429	0	-34.84	-0.567	0	-34.84	-0.5225	0	-34.84	-0.6891	0	-34.84	-0.4762	0	-34.84	-0.0586	0	-34.84	-0.2313	0		-34.84	-0.0752	0	-34.84	-0.0162	0	-34.84	-0.4885	0	-34.84	-0.1493	0	-34.84	-0.0833	0	-34.84	-0.1718	0	-34.84	0.0972	0
-34.74	0.295	0	-34.74	-0.2703	0	-34.74	-0.257	0	-34.74	-0.6158	0	-34.74	-0.6576	0	-34.74	-0.3166	0	-34.74	-0.3416	0		-34.74	-0.1022	0	-34.74	0.0335	0	-34.74	-0.1898	0	-34.74	-0.1943	0	-34.74	-0.1933	0	-34.74	-0.1558	0	-34.74	-0.0609	0
-34.64	0.0184	0	-34.64	-0.1689	0	-34.64	0.0489	0	-34.64	-0.7223	0	-34.64	-0.668	0	-34.64	-0.252	0	-34.64	0.3222	0		-34.64	0.2136	0	-34.64	-0.0459	0	-34.64	0.1717	0	-34.64	-0.1854	0	-34.64	-0.3247	0	-34.64	-0.4913	0	-34.64	-0.0722	0
-34.54	0.00117	0	-34.54	-0.1807	0	-34.54	0.3052	0	-34.54	-0.1176	0	-34.54	-0.1641	0	-34.54	0.4277	0	-34.54	0.3628	0		-34.54	0.0453	0	-34.54	0.0623	0	-34.54	0.4524	0	-34.54	0.1329	0	-34.54	-0.0433	0	-34.54	-0.1247	0	-34.54	0.3256	0
-34.44	-0.0918	0	-34.44	0.1311	0	-34.44	0.1967	0	-34.44	-0.0324	0	-34.44	0.032	0	-34.44	0.4004	0	-34.44	0.5597	0		-34.44	0.1745	0	-34.44	0.3603	0	-34.44	0.0105	0	-34.44	0.4191	0	-34.44	0.2805	0	-34.44	-0.0854	0	-34.44	0.2268	0
-34.34	0.1562	0	-34.34	0.508	0	-34.34	0.1126	0	-34.34	0.1577	0	-34.34	0.2121	0	-34.34	-0.0727	0	-34.34	0.4812	0		-34.34	0.4302	0	-34.34	0.1501	0	-34.34	0.1622	0	-34.34	0.1967	0	-34.34	0.3198	0	-34.34	-0.1305	0	-34.34	0.17	0
-34.24	-0.0721	0	-34.24	0.1032	0	-34.24	-0.1867	0	-34.24	-0.0275	0	-34.24	-0.0428	0	-34.24	-0.0752	0	-34.24	0.3029	0		-34.24	0.0451	0	-34.24	-0.1957	0	-34.24	-0.279	0	-34.24	-0.2555	0	-34.24	0.0854	0	-34.24	-0.3131	0	-34.24	-0.0464	0
-34.14	0.324	0	-34.14	0.0531	0	-34.14	0.0367	0	-34.14	0.0428	0	-34.14	-0.1733	0	-34.14	0.3232	0	-34.14	0.5826	0		-34.14	0.3519	0	-34.14	-0.0998	0	-34.14	-0.0455	0	-34.14	0.1592	0	-34.14	-0.0639	0	-34.14	-0.3968	0	-34.14	0.2301	0
-34.04	-0.2833	0	-34.04	-0.2548	0	-34.04	-0.0745	0	-34.04	-0.227	0	-34.04	-0.4312	0	-34.04	0.1137	0	-34.04	0.0465	0		-34.04	0.2673	0	-34.04	0.1609	0	-34.04	-0.0129	0	-34.04	0.1613	0	-34.04	-0.0937	0	-34.04	-0.3321	0	-34.04	0.3018	0
-33.94	0.0158	0	-33.94	-0.0941	0	-33.94	0.00971	0	-33.94	-0.4826	0	-33.94	0.0177	0	-33.94	-0.0693	0	-33.94	-0.0881	0		-33.94	0.0609	0	-33.94	0.1615	0	-33.94	0.125	0	-33.94	-0.0297	0	-33.94	0.0089231	0	-33.94	-0.2387	0	-33.94	-0.022	0
-33.84	0.0243	0	-33.84	-0.1926	0	-33.84	0.0801	0	-33.84	-0.2913	0	-33.84	-0.2214	0	-33.84	-0.1076	0	-33.84	0.1666	0		-33.84	0.2309	0	-33.84	0.1979	0	-33.84	0.3216	0	-33.84	0.3107	0	-33.84	-0.0225	0	-33.84	-0.2211	0	-33.84	-0.0786	0
-33.74	0.4252	0	-33.74	-0.184	0	-33.74	0.00663	0	-33.74	-0.2639	0	-33.74	0.1623	0	-33.74	-0.3163	0	-33.74	0.0884	0		-33.74	0.1962	0	-33.74	-0.0509	0	-33.74	-0.0176	0	-33.74	0.1082	0	-33.74	0.275	0	-33.74	-0.0876	0	-33.74	0.1931	0
-33.64	-0.1865	0	-33.64	-0.462	0	-33.64	-0.3536	0	-33.64	-0.4436	0	-33.64	-0.3197	0	-33.64	-0.1849	0	-33.64	-0.0233	0		-33.64	0.0706	0	-33.64	0.0874	0	-33.64	0.0722	0	-33.64	0.1511	0	-33.64	0.1553	0	-33.64	-0.2542	0	-33.64	0.3307	0
-33.54	-0.5167	0	-33.54	-0.2648	0	-33.54	-0.4391	0	-33.54	-0.6096	0	-33.54	-0.6116	0	-33.54	-0.1885	0	-33.54	-0.3284	0		-33.54	0.1008	0	-33.54	-0.2347	0	-33.54	0.168	0	-33.54	0.1798	0	-33.54	0.1137	0	-33.54	-0.3769	0	-33.54	0.1748	0
-33.44	-0.4303	0	-33.44	-0.7308	0	-33.44	-0.2082	0	-33.44	-0.424	0	-33.44	-0.5064	0	-33.44	-0.6217	0	-33.44	-0.4569	0		-33.44	-0.0604	0	-33.44	-0.1474	0	-33.44	0.175	0	-33.44	0.064	0	-33.44	0.2426	0	-33.44	-0.0302	0	-33.44	0.2224	0
-33.34	-0.00704	0	-33.34	-0.3459	0	-33.34	-0.1491	0	-33.34	-0.4297	0	-33.34	-0.2277	0	-33.34	-0.2641	0	-33.34	-0.0781	0		-33.34	0.0928	0	-33.34	-0.2534	0	-33.34	-0.0367	0	-33.34	-0.1321	0	-33.34	0.2698	0	-33.34	-0.1514	0	-33.34	0.0287	0
-33.24	0.0176	0	-33.24	-0.5228	0	-33.24	-0.00496	0	-33.24	-0.8301	0	-33.24	-0.0117	0	-33.24	-0.0286	0	-33.24	-0.0317	0		-33.24	0.1741	0	-33.24	-0.0613	0	-33.24	0.0712	0	-33.24	-0.1829	0	-33.24	0.0667	0	-33.24	-0.1387	0	-33.24	0.2794	0
-33.14	-0.3012	0	-33.14	-0.7642	0	-33.14	-0.1174	0	-33.14	-0.1012	0	-33.14	-0.2047	0	-33.14	-0.3035	0	-33.14	0.00661	0		-33.14	0.0252	0	-33.14	-0.0306	0	-33.14	0.0103	0	-33.14	0.1071	0	-33.14	-0.1448	0	-33.14	-0.3199	0	-33.14	0.107	0
-33.04	-0.2486	0	-33.04	-0.5188	0	-33.04	-0.3172	0	-33.04	0.074	0	-33.04	-0.1912	0	-33.04	-0.5916	0	-33.04	0.0349	0		-33.04	0.0776	0	-33.04	-0.0786	0	-33.04	-0.1901	0	-33.04	-0.0135	0	-33.04	0.0056244	0	-33.04	-0.1571	0	-33.04	0.1956	0
-32.94	-0.0768	0	-32.94	-0.3796	0	-32.94	-0.118	0	-32.94	-0.1291	0	-32.94	-0.2294	0	-32.94	-0.3212	0	-32.94	0.135	0		-32.94	0.2128	0	-32.94	-0.1469	0	-32.94	-0.0677	0	-32.94	0.2081	0	-32.94	0.3375	0	-32.94	0.2093	0	-32.94	0.4221	0
-32.84	-0.0783	0	-32.84	-0.1578	0	-32.84	-0.5071	0	-32.84	0.1732	0	-32.84	-0.0639	0	-32.84	0.1131	0	-32.84	0.1013	0		-32.84	0.0875	0	-32.84	-0.2299	0	-32.84	-0.0608	0	-32.84	-0.082	0	-32.84	0.1036	0	-32.84	-0.1863	0	-32.84	0.3523	0
-32.74	-0.0553	0	-32.74	0.2387	0	-32.74	-0.4402	0	-32.74	0.1454	0	-32.74	0.1944	0	-32.74	0.2189	0	-32.74	0.3447	0		-32.74	0.0543	0	-32.74	-0.2575	0	-32.74	0.0936	0	-32.74	0.0278	0	-32.74	-0.049	0	-32.74	-0.2469	0	-32.74	-0.0606	0
-32.64	-0.00634	0	-32.64	0.2807	0	-32.64	0.2916	0	-32.64	-0.1531	0	-32.64	0.2308	0	-32.64	0.0686	0	-32.64	0.1663	0		-32.64	0.0272	0	-32.64	-0.2973	0	-32.64	0.0446	0	-32.64	-0.0891	0	-32.64	0.1644	0	-32.64	-0.042	0	-32.64	-0.297	0
-32.54	-0.0764	0	-32.54	0.1559	0	-32.54	0.2464	0	-32.54	0.0236	0	-32.54	0.2014	0	-32.54	0.0283	0	-32.54	-0.4834	0		-32.54	0.23	0	-32.54	-0.0142	0	-32.54	-0.0583	0	-32.54	0.2714	0	-32.54	0.2312	0	-32.54	-0.0331	0	-32.54	-0.0646	0
-32.44	-0.0931	0	-32.44	0.3494	0	-32.44	0.3806	0	-32.44	0.0616	0	-32.44	0.1481	0	-32.44	-0.2211	0	-32.44	-0.3485	0		-32.44	0.1275	0	-32.44	-0.2383	0	-32.44	-0.131	0	-32.44	0.1025	0	-32.44	0.3843	0	-32.44	0.1303	0	-32.44	0.1617	0
-32.34	0.0882	0	-32.34	0.2541	0	-32.34	0.1822	0	-32.34	0.00625	0	-32.34	0.2559	0	-32.34	0.057	0	-32.34	-0.0915	0		-32.34	0.0205	0	-32.34	-0.0765	0	-32.34	-0.0583	0	-32.34	0.0261	0	-32.34	0.3015	0	-32.34	0.1693	0	-32.34	0.1698	0
-32.24	-0.1003	0	-32.24	-0.0343	0	-32.24	-0.118	0	-32.24	-0.2456	0	-32.24	0.069	0	-32.24	-0.0159	0	-32.24	0.0943	0		-32.24	-0.2128	0	-32.24	-0.142	0	-32.24	-0.2525	0	-32.24	0.0381	0	-32.24	-0.3021	0	-32.24	-0.4414	0	-32.24	-0.5472	0
-32.14	-0.057	0	-32.14	-0.281	0	-32.14	0.0705	0	-32.14	-0.6734	0	-32.14	0.2215	0	-32.14	-0.1571	0	-32.14	0.1789	0		-32.14	0.2498	0	-32.14	-0.3137	0	-32.14	-0.0086488	0	-32.14	0.1882	0	-32.14	-0.0558	0	-32.14	-0.2491	0	-32.14	-0.336	0
-32.04	-0.297	0	-32.04	-0.1896	0	-32.04	0.2783	0	-32.04	0.0476	0	-32.04	-0.0863	0	-32.04	0.1649	0	-32.04	0.1266	0		-32.04	0.3966	0	-32.04	-0.321	0	-32.04	0.2724	0	-32.04	0.2286	0	-32.04	-0.024	0	-32.04	0.1321	0	-32.04	0.1191	0
-31.94	-0.5397	0	-31.94	-0.2926	0	-31.94	-0.1934	0	-31.94	0.00408	0	-31.94	-0.2291	0	-31.94	0.1001	0	-31.94	-0.0342	0		-31.94	0.1259	0	-31.94	-0.3744	0	-31.94	-0.00053084	0	-31.94	-0.0146	0	-31.94	0.1076	0	-31.94	0.0073564	0	-31.94	-0.0445	0
-31.84	-0.514	0	-31.84	-0.505	0	-31.84	-0.1246	0	-31.84	-0.2139	0	-31.84	-0.2533	0	-31.84	-0.0576	0	-31.84	0.0556	0		-31.84	-0.0207	0	-31.84	-0.385	0	-31.84	0.0287	0	-31.84	0.1209	0	-31.84	0.2142	0	-31.84	-0.1397	0	-31.84	-0.1747	0
-31.74	0.1046	0	-31.74	-0.2146	0	-31.74	0.401	0	-31.74	-0.0406	0	-31.74	0.0372	0	-31.74	0.2742	0	-31.74	0.2952	0		-31.74	0.2264	0	-31.74	-0.3808	0	-31.74	-0.1898	0	-31.74	-0.0014648	0	-31.74	0.0113	0	-31.74	-0.063	0	-31.74	-0.015	0
-31.64	0.0148	0	-31.64	-0.1647	0	-31.64	-0.4006	0	-31.64	-0.4133	0	-31.64	-0.041	0	-31.64	0.0343	0	-31.64	-0.0461	0		-31.64	0.3067	0	-31.64	-0.1919	0	-31.64	0.1622	0	-31.64	0.3544	0	-31.64	0.1963	0	-31.64	-0.0758	0	-31.64	0.1285	0
-31.54	-0.0522	0	-31.54	-0.0676	0	-31.54	-0.4856	0	-31.54	-0.2819	0	-31.54	-0.419	0	-31.54	-0.3014	0	-31.54	-0.1702	0		-31.54	0.1826	0	-31.54	-0.1573	0	-31.54	-0.0337	0	-31.54	0.2445	0	-31.54	-0.0543	0	-31.54	-0.152	0	-31.54	0.0208	0
-31.44	0.4266	0	-31.44	-0.0434	0	-31.44	0.0191	0	-31.44	-0.1616	0	-31.44	-0.3573	0	-31.44	0.1025	0	-31.44	-0.303	0		-31.44	0.3071	0	-31.44	-0.1133	0	-31.44	-0.0060281	0	-31.44	0.173	0	-31.44	0.093	0	-31.44	-0.1424	0	-31.44	0.2735	0
-31.34	0.2769	0	-31.34	-0.3729	0	-31.34	-0.4456	0	-31.34	-0.1863	0	-31.34	-0.0641	0	-31.34	0.0676	0	-31.34	-0.3864	0		-31.34	-0.1037	0	-31.34	-0.1897	0	-31.34	-0.3027	0	-31.34	0.0527	0	-31.34	-0.0469	0	-31.34	-0.7813	0	-31.34	-0.0614	0
-31.24	-0.0165	0	-31.24	-0.0491	0	-31.24	0.14	0	-31.24	0.1281	0	-31.24	0.3458	0	-31.24	-0.1665	0	-31.24	0.3945	0		-31.24	0.2454	0	-31.24	-0.0603	0	-31.24	0.0924	0	-31.24	0.2158	0	-31.24	0.0911	0	-31.24	-0.2315	0	-31.24	-0.1689	0
-31.14	-0.1792	0	-31.14	-0.4375	0	-31.14	-0.2305	0	-31.14	0.0279	0	-31.14	-0.1076	0	-31.14	-0.3409	0	-31.14	0.238	0		-31.14	0.4001	0	-31.14	-0.2743	0	-31.14	0.0259	0	-31.14	0.1027	0	-31.14	0.0561	0	-31.14	-0.2025	0	-31.14	-0.0092568	0
-31.04	-0.3469	0	-31.04	-0.749	0	-31.04	-0.135	0	-31.04	0.136	0	-31.04	-0.2238	0	-31.04	-0.2453	0	-31.04	0.2945	0		-31.04	0.2792	0	-31.04	-0.3529	0	-31.04	-0.1128	0	-31.04	-0.0079345	0	-31.04	0.1384	0	-31.04	-0.2453	0	-31.04	0.034	0
-30.94	-0.1663	0	-30.94	-0.1746	0	-30.94	-0.0903	0	-30.94	-0.1327	0	-30.94	-0.3034	0	-30.94	-0.1029	0	-30.94	0.247	0		-30.94	0.4146	0	-30.94	-0.263	0	-30.94	0.221	0	-30.94	0.0991	0	-30.94	-0.0215	0	-30.94	-0.1427	0	-30.94	0.1388	0
-30.84	-0.0558	0	-30.84	0.0851	0	-30.84	0.1351	0	-30.84	0.0787	0	-30.84	-0.0513	0	-30.84	-0.0636	0	-30.84	-0.0401	0		-30.84	0.2432	0	-30.84	-0.1875	0	-30.84	0.1776	0	-30.84	0.1323	0	-30.84	-0.1491	0	-30.84	-0.4126	0	-30.84	-0.0318	0
-30.74	0.0299	0	-30.74	-0.0942	0	-30.74	0.0293	0	-30.74	0.2252	0	-30.74	-0.2533	0	-30.74	0.0674	0	-30.74	-0.0295	0		-30.74	0.1103	0	-30.74	-0.0499	0	-30.74	-0.1035	0	-30.74	0.1229	0	-30.74	0.1335	0	-30.74	-0.3002	0	-30.74	-0.1975	0
-30.64	0.6417	0	-30.64	-0.0573	0	-30.64	-0.2026	0	-30.64	0.3769	0	-30.64	-0.1079	0	-30.64	0.0386	0	-30.64	0.2363	0		-30.64	0.214	0	-30.64	0.0584	0	-30.64	0.0564	0	-30.64	0.0626	0	-30.64	0.1796	0	-30.64	0.1294	0	-30.64	-0.0398	0
-30.54	0.3364	0	-30.54	0.2766	0	-30.54	-0.236	0	-30.54	-0.0314	0	-30.54	0.0127	0	-30.54	0.1108	0	-30.54	0.5482	0		-30.54	0.1523	0	-30.54	-0.1886	0	-30.54	0.1189	0	-30.54	0.1954	0	-30.54	0.1076	0	-30.54	-0.0785	0	-30.54	-0.1523	0
-30.44	-0.0288	0	-30.44	-0.0917	0	-30.44	0.0105	0	-30.44	0.1165	0	-30.44	-0.1799	0	-30.44	0.1962	0	-30.44	0.0784	0		-30.44	0.2204	0	-30.44	-0.0392	0	-30.44	0.0198	0	-30.44	0.2206	0	-30.44	0.0778	0	-30.44	-0.1964	0	-30.44	-0.1477	0
-30.34	-0.1371	0	-30.34	-0.0791	0	-30.34	-0.2877	0	-30.34	0.1245	0	-30.34	-0.4492	0	-30.34	-0.0426	0	-30.34	-0.37	0		-30.34	0.0545	0	-30.34	-0.0161	0	-30.34	0.1649	0	-30.34	0.1633	0	-30.34	-0.2153	0	-30.34	-0.149	0	-30.34	-0.1627	0
-30.24	-0.1735	0	-30.24	0.1612	0	-30.24	-0.174	0	-30.24	-0.025	0	-30.24	-0.3004	0	-30.24	-0.2648	0	-30.24	-0.3133	0		-30.24	0.0535	0	-30.24	-0.0452	0	-30.24	0.2616	0	-30.24	0.0366	0	-30.24	-0.0107	0	-30.24	-0.0577	0	-30.24	0.0074058	0
-30.14	-0.6626	0	-30.14	-0.3163	0	-30.14	-0.3272	0	-30.14	-0.254	0	-30.14	-0.1958	0	-30.14	-0.2609	0	-30.14	-0.0837	0		-30.14	0.2469	0	-30.14	-0.1501	0	-30.14	0.1227	0	-30.14	0.1541	0	-30.14	0.0208	0	-30.14	0.0583	0	-30.14	0.2047	0
-30.04	-0.3455	0	-30.04	-0.4133	0	-30.04	-0.1578	0	-30.04	-0.0228	0	-30.04	0.0205	0	-30.04	0.1247	0	-30.04	-0.1112	0		-30.04	-0.0503	0	-30.04	-0.1319	0	-30.04	-0.2572	0	-30.04	0.2138	0	-30.04	-0.1865	0	-30.04	-0.2118	0	-30.04	-0.049	0
-29.94	-0.0401	0	-29.94	-0.3665	0	-29.94	0.0929	0	-29.94	-0.0565	0	-29.94	-0.2522	0	-29.94	0.0568	0	-29.94	0.5529	0		-29.94	-0.1379	0	-29.94	-0.1919	0	-29.94	0.0457	0	-29.94	0.3246	0	-29.94	-0.0021876	0	-29.94	-0.2953	0	-29.94	-0.1818	0
-29.84	-0.2928	0	-29.84	-0.0855	0	-29.84	0.2214	0	-29.84	-0.0936	0	-29.84	-0.3455	0	-29.84	-0.1225	0	-29.84	0.186	0		-29.84	0.2849	0	-29.84	-0.2232	0	-29.84	0.0499	0	-29.84	-0.0953	0	-29.84	0.127	0	-29.84	0.0868	0	-29.84	-0.0822	0
-29.74	-0.3781	0	-29.74	-0.3037	0	-29.74	0.2158	0	-29.74	-0.4532	0	-29.74	-0.8371	0	-29.74	-0.3211	0	-29.74	-0.0242	0		-29.74	-0.0924	0	-29.74	-0.3339	0	-29.74	-0.2212	0	-29.74	-0.1821	0	-29.74	-0.088	0	-29.74	-0.1989	0	-29.74	-0.3775	0
-29.64	0.0845	0	-29.64	0.0286	0	-29.64	-0.0583	0	-29.64	0.2291	0	-29.64	0.0552	0	-29.64	-0.3678	0	-29.64	0.00252	0		-29.64	0.1262	0	-29.64	-0.1614	0	-29.64	-0.3393	0	-29.64	0.0139	0	-29.64	-0.0146	0	-29.64	-0.2289	0	-29.64	-0.2199	0
-29.54	0.0179	0	-29.54	0.0142	0	-29.54	-0.0693	0	-29.54	0.0914	0	-29.54	0.2097	0	-29.54	-0.1008	0	-29.54	0.1117	0		-29.54	0.147	0	-29.54	-0.0415	0	-29.54	-0.0436	0	-29.54	0.2524	0	-29.54	0.057	0	-29.54	0.0918	0	-29.54	-0.1	0
-29.44	0.082	0	-29.44	-0.1052	0	-29.44	0.1799	0	-29.44	0.225	0	-29.44	0.2949	0	-29.44	0.2797	0	-29.44	0.839	0		-29.44	0.2315	0	-29.44	-0.1821	0	-29.44	-0.0621	0	-29.44	0.373	0	-29.44	0.1102	0	-29.44	0.0849	0	-29.44	-0.0873	0
-29.34	-0.1419	0	-29.34	-0.3877	0	-29.34	0.1287	0	-29.34	0.1027	0	-29.34	-0.2203	0	-29.34	-0.1715	0	-29.34	0.4214	0		-29.34	0.3936	0	-29.34	0.2434	0	-29.34	0.1156	0	-29.34	0.4172	0	-29.34	-0.0096955	0	-29.34	0.0307	0	-29.34	-0.0431	0
-29.24	-0.1189	0	-29.24	-0.4265	0	-29.24	-0.2743	0	-29.24	-0.0736	0	-29.24	-0.1904	0	-29.24	-0.3245	0	-29.24	0.167	0		-29.24	0.1484	0	-29.24	0.0639	0	-29.24	-0.0561	0	-29.24	0.0158	0	-29.24	0.1365	0	-29.24	0.1005	0	-29.24	-0.0275	0
-29.14	-0.1117	0	-29.14	-0.2865	0	-29.14	-0.0686	0	-29.14	-0.1868	0	-29.14	0.1839	0	-29.14	-0.0423	0	-29.14	0.4171	0		-29.14	0.2423	0	-29.14	0.1141	0	-29.14	0.187	0	-29.14	-0.1357	0	-29.14	0.1937	0	-29.14	0.053	0	-29.14	-0.0491	0
-29.04	-0.1221	0	-29.04	-0.2273	0	-29.04	-0.2407	0	-29.04	0.213	0	-29.04	0.151	0	-29.04	-0.162	0	-29.04	-0.0494	0		-29.04	0.2455	0	-29.04	0.2765	0	-29.04	0.1831	0	-29.04	0.0423	0	-29.04	0.1718	0	-29.04	0.1394	0	-29.04	0.0876	0
-28.94	-0.2424	0	-28.94	0.1195	0	-28.94	-0.0478	0	-28.94	0.5849	0	-28.94	0.0275	0	-28.94	0.0755	0	-28.94	0.0787	0		-28.94	0.2886	0	-28.94	0.1734	0	-28.94	-0.212	0	-28.94	0.2715	0	-28.94	-0.11	0	-28.94	-0.0462	0	-28.94	-0.3397	0
-28.84	-0.3469	0	-28.84	0.0456	0	-28.84	0.1721	0	-28.84	0.3211	0	-28.84	-0.2004	0	-28.84	0.2492	0	-28.84	0.4906	0		-28.84	0.0404	0	-28.84	-0.0729	0	-28.84	-0.0789	0	-28.84	-0.1398	0	-28.84	-0.1534	0	-28.84	-0.1911	0	-28.84	-0.3587	0
-28.74	0.0568	0	-28.74	-0.3375	0	-28.74	0.2008	0	-28.74	0.0787	0	-28.74	-0.0749	0	-28.74	0.1209	0	-28.74	0.3724	0		-28.74	0.0443	0	-28.74	0.0177	0	-28.74	0.1931	0	-28.74	-0.0407	0	-28.74	-0.0458	0	-28.74	-0.3996	0	-28.74	-0.2251	0
-28.64	0.1269	0	-28.64	-0.4917	0	-28.64	0.2357	0	-28.64	-0.3005	0	-28.64	-0.0602	0	-28.64	-0.327	0	-28.64	0.2995	0		-28.64	0.121	0	-28.64	-0.002781	0	-28.64	0.0532	0	-28.64	-0.139	0	-28.64	-0.252	0	-28.64	-0.1576	0	-28.64	-0.3291	0
-28.54	-0.069	0	-28.54	-0.4992	0	-28.54	-0.2641	0	-28.54	-0.00257	0	-28.54	-0.1873	0	-28.54	-0.2096	0	-28.54	-0.00804	0		-28.54	0.2815	0	-28.54	-0.3687	0	-28.54	-0.1239	0	-28.54	-0.127	0	-28.54	-0.2173	0	-28.54	-0.1158	0	-28.54	-0.082	0
-28.44	0.2441	0	-28.44	-0.3447	0	-28.44	-0.4213	0	-28.44	0.2097	0	-28.44	-0.1415	0	-28.44	0.1808	0	-28.44	0.0464	0		-28.44	-0.1019	0	-28.44	-0.1131	0	-28.44	-0.0932	0	-28.44	0.2858	0	-28.44	0.1337	0	-28.44	-0.0382	0	-28.44	-0.1911	0
-28.34	0.4866	0	-28.34	-0.0766	0	-28.34	0.2211	0	-28.34	0.2272	0	-28.34	-0.0139	0	-28.34	0.5374	0	-28.34	0.3194	0		-28.34	-0.0862	0	-28.34	-0.1253	0	-28.34	-0.2773	0	-28.34	-0.1492	0	-28.34	0.1011	0	-28.34	-0.1295	0	-28.34	-0.1081	0
-28.24	0.075	0	-28.24	-0.0451	0	-28.24	0.1907	0	-28.24	-0.2195	0	-28.24	-0.3934	0	-28.24	0.3843	0	-28.24	-0.4079	0		-28.24	0.3821	0	-28.24	0.0857	0	-28.24	0.172	0	-28.24	0.1149	0	-28.24	0.1318	0	-28.24	0.2348	0	-28.24	-0.0204	0
-28.14	0.0343	0	-28.14	0.237	0	-28.14	-0.0701	0	-28.14	-0.0563	0	-28.14	-0.4793	0	-28.14	0.0874	0	-28.14	-0.0212	0		-28.14	-0.0311	0	-28.14	-0.058	0	-28.14	-0.0061464	0	-28.14	-0.1921	0	-28.14	0.0263	0	-28.14	-0.0363	0	-28.14	-0.2212	0
-28.04	-0.1453	0	-28.04	-0.2436	0	-28.04	-0.2702	0	-28.04	0.0147	0	-28.04	-0.3191	0	-28.04	-0.1547	0	-28.04	0.0375	0		-28.04	0.2265	0	-28.04	0.034	0	-28.04	-0.0203	0	-28.04	-0.3	0	-28.04	0.3004	0	-28.04	-0.0779	0	-28.04	0.0139	0
-27.94	0.1574	0	-27.94	-0.0862	0	-27.94	-0.4432	0	-27.94	-0.00116	0	-27.94	-0.3867	0	-27.94	-0.2168	0	-27.94	0.2902	0		-27.94	0.317	0	-27.94	-0.2175	0	-27.94	0.1664	0	-27.94	-0.3047	0	-27.94	0.2864	0	-27.94	-0.0606	0	-27.94	0.0468	0
-27.84	0.6952	0	-27.84	0.0143	0	-27.84	0.2056	0	-27.84	0.4078	0	-27.84	-0.0324	0	-27.84	0.1039	0	-27.84	0.6195	0		-27.84	-0.1562	0	-27.84	-0.2471	0	-27.84	-0.1266	0	-27.84	0.0602	0	-27.84	-0.0901	0	-27.84	0.0917	0	-27.84	-0.2751	0
-27.74	-0.0381	0	-27.74	-0.184	0	-27.74	0.0863	0	-27.74	-0.1631	0	-27.74	0.031	0	-27.74	0.0931	0	-27.74	0.615	0		-27.74	-0.0848	0	-27.74	-0.0209	0	-27.74	-0.1934	0	-27.74	0.2872	0	-27.74	-0.1217	0	-27.74	0.1585	0	-27.74	-0.3428	0
-27.64	-0.1524	0	-27.64	-0.1795	0	-27.64	-0.1959	0	-27.64	-0.3703	0	-27.64	-0.2621	0	-27.64	-0.2383	0	-27.64	0.2359	0		-27.64	-0.065	0	-27.64	0.1239	0	-27.64	-0.2766	0	-27.64	0.0343	0	-27.64	0.0395	0	-27.64	0.1917	0	-27.64	-0.0847	0
-27.54	-0.0082	0	-27.54	-0.00404	0	-27.54	-0.44	0	-27.54	-0.2145	0	-27.54	-0.3547	0	-27.54	-0.1527	0	-27.54	-0.00826	0		-27.54	0.0509	0	-27.54	-0.04	0	-27.54	-0.1185	0	-27.54	0.1751	0	-27.54	0.285	0	-27.54	-0.0471	0	-27.54	0.1899	0
-27.44	-0.2352	0	-27.44	-0.4748	0	-27.44	-0.4194	0	-27.44	-0.1312	0	-27.44	-0.3317	0	-27.44	-0.0703	0	-27.44	0.1812	0		-27.44	0.1095	0	-27.44	0.1458	0	-27.44	-0.1521	0	-27.44	0.1495	0	-27.44	0.1686	0	-27.44	-0.019	0	-27.44	-0.3108	0
-27.34	-0.3102	0	-27.34	-0.7585	0	-27.34	-0.3147	0	-27.34	0.2655	0	-27.34	-0.3067	0	-27.34	0.1257	0	-27.34	0.1382	0		-27.34	-0.1794	0	-27.34	0.0313	0	-27.34	-0.1144	0	-27.34	-0.1348	0	-27.34	0.2586	0	-27.34	-0.2774	0	-27.34	-0.3458	0
-27.24	-0.5807	0	-27.24	-0.4664	0	-27.24	-0.436	0	-27.24	0.0373	0	-27.24	0.0447	0	-27.24	-0.1268	0	-27.24	0.00838	0		-27.24	0.1059	0	-27.24	0.4433	0	-27.24	-0.0574	0	-27.24	0.1093	0	-27.24	0.2346	0	-27.24	0.0438	0	-27.24	-0.2644	0
-27.14	-0.1182	0	-27.14	-0.2507	0	-27.14	-0.5594	0	-27.14	0.0943	0	-27.14	-0.0248	0	-27.14	-0.3236	0	-27.14	0.0685	0		-27.14	0.1233	0	-27.14	0.3286	0	-27.14	-0.0282	0	-27.14	-0.1077	0	-27.14	0.1653	0	-27.14	-0.1107	0	-27.14	-0.2665	0
-27.04	0.0111	0	-27.04	-0.1878	0	-27.04	-0.6067	0	-27.04	-0.3631	0	-27.04	-0.1314	0	-27.04	0.0673	0	-27.04	0.0416	0		-27.04	0.3463	0	-27.04	0.1663	0	-27.04	-0.1576	0	-27.04	-0.1091	0	-27.04	0.1614	0	-27.04	0.0224	0	-27.04	-0.1905	0
-26.94	-0.1771	0	-26.94	-0.4801	0	-26.94	-0.7661	0	-26.94	-0.2522	0	-26.94	-0.3573	0	-26.94	-0.1389	0	-26.94	-0.4904	0		-26.94	0.052	0	-26.94	-0.1646	0	-26.94	-0.3127	0	-26.94	0.0546	0	-26.94	-0.1272	0	-26.94	-0.0116	0	-26.94	0.012	0
-26.84	-0.0432	0	-26.84	-0.2906	0	-26.84	-0.5899	0	-26.84	-0.4588	0	-26.84	-0.5717	0	-26.84	-0.4198	0	-26.84	-0.1729	0		-26.84	0.3032	0	-26.84	-0.0049783	0	-26.84	-0.0984	0	-26.84	0.0494	0	-26.84	0.2873	0	-26.84	-0.2135	0	-26.84	0.3399	0
-26.74	-0.1485	0	-26.74	0.255	0	-26.74	-0.1904	0	-26.74	-0.2539	0	-26.74	-0.4801	0	-26.74	0.1289	0	-26.74	-0.00475	0		-26.74	0.1915	0	-26.74	0.085	0	-26.74	0.2087	0	-26.74	0.0767	0	-26.74	0.1935	0	-26.74	-0.0442	0	-26.74	0.3007	0
-26.64	-0.1352	0	-26.64	0.2377	0	-26.64	0.0306	0	-26.64	0.2141	0	-26.64	-0.0363	0	-26.64	0.2711	0	-26.64	0.1774	0		-26.64	-0.1822	0	-26.64	-0.1137	0	-26.64	0.3554	0	-26.64	0.1695	0	-26.64	0.3153	0	-26.64	0.1768	0	-26.64	0.1879	0
-26.54	0.1447	0	-26.54	0.2082	0	-26.54	-0.2161	0	-26.54	0.408	0	-26.54	-0.14	0	-26.54	-0.0404	0	-26.54	0.4243	0		-26.54	-0.1543	0	-26.54	-0.1695	0	-26.54	0.099	0	-26.54	0.1537	0	-26.54	-0.0725	0	-26.54	-0.0555	0	-26.54	-0.0714	0
-26.44	-0.00319	0	-26.44	0.5159	0	-26.44	-0.2349	0	-26.44	0.4141	0	-26.44	-0.3324	0	-26.44	-0.5016	0	-26.44	0.146	0		-26.44	0.1315	0	-26.44	0.057	0	-26.44	0.269	0	-26.44	0.2066	0	-26.44	-0.057	0	-26.44	-0.0766	0	-26.44	0.0368	0
-26.34	-0.4686	0	-26.34	0.4067	0	-26.34	-0.2519	0	-26.34	0.1869	0	-26.34	-0.3322	0	-26.34	-0.3302	0	-26.34	-0.0404	0		-26.34	0.2114	0	-26.34	0.00020969	0	-26.34	0.1202	0	-26.34	0.0234	0	-26.34	0.3049	0	-26.34	0.0407	0	-26.34	0.2904	0
-26.24	-0.5548	0	-26.24	-0.0185	0	-26.24	-0.332	0	-26.24	-0.0423	0	-26.24	-0.2575	0	-26.24	-0.3126	0	-26.24	-0.1165	0		-26.24	0.393	0	-26.24	-0.0605	0	-26.24	-0.0164	0	-26.24	0.086	0	-26.24	0.195	0	-26.24	-0.28	0	-26.24	0.2297	0
-26.14	-0.4244	0	-26.14	0.00392	0	-26.14	-0.4977	0	-26.14	-0.00641	0	-26.14	-0.249	0	-26.14	-0.1112	0	-26.14	-0.0909	0		-26.14	0.5281	0	-26.14	0.1802	0	-26.14	-0.1771	0	-26.14	0.0383	0	-26.14	0.1036	0	-26.14	-0.1028	0	-26.14	0.0289	0
-26.04	-0.3194	0	-26.04	0.1957	0	-26.04	-0.5457	0	-26.04	-0.2257	0	-26.04	-0.5776	0	-26.04	0.2471	0	-26.04	0.1712	0		-26.04	0.6577	0	-26.04	0.0878	0	-26.04	0.168	0	-26.04	-0.0656	0	-26.04	0.1997	0	-26.04	-0.1147	0	-26.04	-0.1565	0
-25.94	-0.5058	0	-25.94	-0.1321	0	-25.94	-0.572	0	-25.94	-0.2831	0	-25.94	-0.9834	0	-25.94	-0.1307	0	-25.94	-0.1768	0		-25.94	0.2259	0	-25.94	-0.1189	0	-25.94	0.0463	0	-25.94	0.00098085	0	-25.94	-0.3808	0	-25.94	-0.0489	0	-25.94	0.0656	0
-25.84	-0.3537	0	-25.84	-0.1738	0	-25.84	-0.413	0	-25.84	-0.0475	0	-25.84	-0.1252	0	-25.84	-0.1623	0	-25.84	0.2259	0		-25.84	0.2176	0	-25.84	0.1228	0	-25.84	0.224	0	-25.84	0.3342	0	-25.84	0.0533	0	-25.84	0.1491	0	-25.84	0.0292	0
-25.74	-0.1442	0	-25.74	0.1287	0	-25.74	-0.1471	0	-25.74	-0.0137	0	-25.74	0.5141	0	-25.74	-0.3964	0	-25.74	0.0386	0		-25.74	0.096	0	-25.74	0.0354	0	-25.74	0.1781	0	-25.74	0.1374	0	-25.74	0.3253	0	-25.74	0.1994	0	-25.74	0.0543	0
-25.64	0.2251	0	-25.64	0.095	0	-25.64	-0.4386	0	-25.64	0.2456	0	-25.64	0.0639	0	-25.64	-0.4529	0	-25.64	-0.2467	0		-25.64	-0.0788	0	-25.64	-0.2915	0	-25.64	0.08	0	-25.64	0.1262	0	-25.64	0.1617	0	-25.64	-0.1275	0	-25.64	-0.0248	0
-25.54	0.4123	0	-25.54	0.0961	0	-25.54	-0.4367	0	-25.54	-0.0791	0	-25.54	-0.1131	0	-25.54	-0.019	0	-25.54	-0.1658	0		-25.54	0.0209	0	-25.54	-0.3092	0	-25.54	0.1044	0	-25.54	-0.0182	0	-25.54	-0.1451	0	-25.54	-0.1499	0	-25.54	0.0637	0
-25.44	-0.7258	0	-25.44	-0.1936	0	-25.44	-0.378	0	-25.44	-0.2875	0	-25.44	-0.4074	0	-25.44	0.00627	0	-25.44	-0.2586	0		-25.44	0.0909	0	-25.44	0.0010629	0	-25.44	0.2731	0	-25.44	0.0428	0	-25.44	0.1471	0	-25.44	-0.1094	0	-25.44	0.27	0
-25.34	-0.3003	0	-25.34	-0.1946	0	-25.34	-0.2806	0	-25.34	0.0341	0	-25.34	-0.2248	0	-25.34	-0.2049	0	-25.34	0.1865	0		-25.34	0.0861	0	-25.34	0.1163	0	-25.34	0.1174	0	-25.34	0.2689	0	-25.34	0.338	0	-25.34	-0.1699	0	-25.34	0.0539	0
-25.24	-0.2852	0	-25.24	-0.017	0	-25.24	0.0869	0	-25.24	-0.0961	0	-25.24	-0.4301	0	-25.24	-0.3727	0	-25.24	0.1234	0		-25.24	0.0779	0	-25.24	0.1106	0	-25.24	-0.078	0	-25.24	0.3444	0	-25.24	0.3777	0	-25.24	-0.1451	0	-25.24	-0.1557	0
-25.14	-0.3397	0	-25.14	0.2091	0	-25.14	0.2145	0	-25.14	0.2556	0	-25.14	-0.2526	0	-25.14	-0.085	0	-25.14	0.0885	0		-25.14	0.2046	0	-25.14	0.2036	0	-25.14	-0.1867	0	-25.14	0.0851	0	-25.14	-0.0434	0	-25.14	-0.1309	0	-25.14	0.0443	0
-25.04	-0.0932	0	-25.04	-0.025	0	-25.04	-0.186	0	-25.04	-0.1916	0	-25.04	-0.485	0	-25.04	0.0756	0	-25.04	-0.0924	0		-25.04	0.1898	0	-25.04	-0.0456	0	-25.04	0.1071	0	-25.04	0.3995	0	-25.04	0.3536	0	-25.04	0.2512	0	-25.04	0.0844	0
-24.94	-0.1473	0	-24.94	-0.1009	0	-24.94	0.285	0	-24.94	0.1152	0	-24.94	-0.4149	0	-24.94	0.0816	0	-24.94	0.0386	0		-24.94	0.3059	0	-24.94	-0.1021	0	-24.94	-0.1003	0	-24.94	0.1193	0	-24.94	0.2385	0	-24.94	0.3531	0	-24.94	0.0613	0
-24.84	0.0779	0	-24.84	-0.3789	0	-24.84	-0.0305	0	-24.84	0.0904	0	-24.84	0.0635	0	-24.84	-0.3509	0	-24.84	0.1639	0		-24.84	0.4068	0	-24.84	-0.1966	0	-24.84	0.1241	0	-24.84	0.1974	0	-24.84	-0.2732	0	-24.84	-0.264	0	-24.84	-0.1535	0
-24.74	-0.1576	0	-24.74	-0.323	0	-24.74	-0.145	0	-24.74	0.1798	0	-24.74	-0.1306	0	-24.74	-0.1686	0	-24.74	0.2103	0		-24.74	0.0805	0	-24.74	-0.0892	0	-24.74	0.3128	0	-24.74	0.0175	0	-24.74	-0.18	0	-24.74	-0.255	0	-24.74	0.0164	0
-24.64	-0.5346	0	-24.64	0.1368	0	-24.64	-0.329	0	-24.64	-0.3284	0	-24.64	-0.4084	0	-24.64	-0.4776	0	-24.64	-0.1315	0		-24.64	0.0751	0	-24.64	0.0749	0	-24.64	0.169	0	-24.64	0.1024	0	-24.64	0.2067	0	-24.64	0.098	0	-24.64	0.428	0
-24.54	0.0833	0	-24.54	0.4375	0	-24.54	0.2453	0	-24.54	-0.0323	0	-24.54	0.2901	0	-24.54	-0.1393	0	-24.54	0.1756	0		-24.54	-0.0649	0	-24.54	0.0136	0	-24.54	-0.0155	0	-24.54	-0.0938	0	-24.54	0.3731	0	-24.54	0.0448	0	-24.54	0.2247	0
-24.44	-0.1739	0	-24.44	0.1225	0	-24.44	-0.0542	0	-24.44	-0.0488	0	-24.44	0.2633	0	-24.44	-0.166	0	-24.44	0.1879	0		-24.44	0.0507	0	-24.44	0.0436	0	-24.44	0.0103	0	-24.44	0.1539	0	-24.44	0.0131	0	-24.44	0.0824	0	-24.44	0.1563	0
-24.34	-0.5197	0	-24.34	-0.0219	0	-24.34	-0.9649	0	-24.34	-0.2416	0	-24.34	-0.16	0	-24.34	-0.4971	0	-24.34	-0.5088	0		-24.34	0.1709	0	-24.34	-0.1561	0	-24.34	-0.0173	0	-24.34	0.2499	0	-24.34	0.0393	0	-24.34	-0.0983	0	-24.34	-0.0464	0
-24.24	-0.4428	0	-24.24	-0.2918	0	-24.24	-0.6106	0	-24.24	0.019	0	-24.24	-0.5221	0	-24.24	-0.1435	0	-24.24	-0.3326	0		-24.24	0.2703	0	-24.24	0.1936	0	-24.24	0.0807	0	-24.24	0.3064	0	-24.24	0.0943	0	-24.24	0.4489	0	-24.24	0.2999	0
-24.14	-0.1338	0	-24.14	-0.1437	0	-24.14	-0.3126	0	-24.14	0.2842	0	-24.14	0.1471	0	-24.14	0.0866	0	-24.14	-0.0753	0		-24.14	0.0056912	0	-24.14	0.0125	0	-24.14	0.3278	0	-24.14	0.0278	0	-24.14	0.0445	0	-24.14	0.103	0	-24.14	0.0775	0
-24.04	-0.2468	0	-24.04	-0.2925	0	-24.04	-0.1996	0	-24.04	0.2799	0	-24.04	-0.0353	0	-24.04	-0.6748	0	-24.04	-0.267	0		-24.04	0.173	0	-24.04	-0.0983	0	-24.04	0.1357	0	-24.04	0.199	0	-24.04	0.3219	0	-24.04	0.0296	0	-24.04	0.2714	0
-23.94	-0.1197	0	-23.94	-0.0969	0	-23.94	-0.1462	0	-23.94	0.1161	0	-23.94	-0.3342	0	-23.94	-0.6822	0	-23.94	-0.2331	0		-23.94	0.137	0	-23.94	-0.0141	0	-23.94	0.0302	0	-23.94	0.2012	0	-23.94	-0.0632	0	-23.94	0.0678	0	-23.94	-0.1732	0
-23.84	-0.3038	0	-23.84	-0.591	0	-23.84	-0.7567	0	-23.84	0.1979	0	-23.84	-0.4884	0	-23.84	-0.5607	0	-23.84	-0.4514	0		-23.84	0.057	0	-23.84	-0.052	0	-23.84	0.1959	0	-23.84	0.2827	0	-23.84	-0.3957	0	-23.84	0.0954	0	-23.84	0.0778	0
-23.74	-0.2624	0	-23.74	0.1996	0	-23.74	-0.1419	0	-23.74	0.4993	0	-23.74	-0.1339	0	-23.74	-0.0842	0	-23.74	-0.1108	0		-23.74	0.1347	0	-23.74	-0.1571	0	-23.74	0.2168	0	-23.74	0.0878	0	-23.74	0.0859	0	-23.74	-0.1845	0	-23.74	-0.174	0
-23.64	-0.1428	0	-23.64	0.0918	0	-23.64	-0.1598	0	-23.64	0.2509	0	-23.64	-0.0337	0	-23.64	0.1861	0	-23.64	0.0166	0		-23.64	0.1599	0	-23.64	-0.0411	0	-23.64	-0.0635	0	-23.64	0.1075	0	-23.64	0.194	0	-23.64	0.1102	0	-23.64	-0.3933	0
-23.54	-0.0716	0	-23.54	0.0139	0	-23.54	-0.0745	0	-23.54	-0.0895	0	-23.54	0.4563	0	-23.54	0.1988	0	-23.54	-0.2059	0		-23.54	-0.0381	0	-23.54	-0.014	0	-23.54	-0.2878	0	-23.54	0.1925	0	-23.54	0.1	0	-23.54	-0.0822	0	-23.54	-0.3388	0
-23.44	-0.1491	0	-23.44	0.0894	0	-23.44	-0.052	0	-23.44	-0.0381	0	-23.44	0.0529	0	-23.44	-0.2967	0	-23.44	0.0368	0		-23.44	0.228	0	-23.44	-0.2957	0	-23.44	0.2015	0	-23.44	0.0749	0	-23.44	0.0019621	0	-23.44	-0.1639	0	-23.44	0.0069165	0
-23.34	0.069	0	-23.34	-0.0346	0	-23.34	0.2638	0	-23.34	0.5785	0	-23.34	-0.0258	0	-23.34	-0.0199	0	-23.34	0.0175	0		-23.34	0.371	0	-23.34	0.0983	0	-23.34	0.2049	0	-23.34	0.1237	0	-23.34	-0.137	0	-23.34	-0.0722	0	-23.34	0.0608	0
-23.24	-0.1344	0	-23.24	-0.4982	0	-23.24	0.0759	0	-23.24	0.2523	0	-23.24	-0.016	0	-23.24	-0.3054	0	-23.24	-0.0383	0		-23.24	0.2601	0	-23.24	0.0425	0	-23.24	0.0084391	0	-23.24	0.0813	0	-23.24	0.169	0	-23.24	-0.0428	0	-23.24	-0.0416	0
-23.14	0.0429	0	-23.14	-0.4029	0	-23.14	0.0244	0	-23.14	-0.0242	0	-23.14	0.1395	0	-23.14	-0.604	0	-23.14	-0.0453	0		-23.14	0.2425	0	-23.14	-0.2773	0	-23.14	-0.0816	0	-23.14	0.1848	0	-23.14	0.3953	0	-23.14	0.1272	0	-23.14	0.1354	0
-23.04	-0.1715	0	-23.04	-0.6034	0	-23.04	-0.2455	0	-23.04	0.1363	0	-23.04	-0.293	0	-23.04	-0.491	0	-23.04	-0.0824	0		-23.04	0.2961	0	-23.04	-0.0292	0	-23.04	-0.0107	0	-23.04	0.1361	0	-23.04	0.2397	0	-23.04	0.2965	0	-23.04	0.4671	0
-22.94	-0.2419	0	-22.94	-0.408	0	-22.94	-0.3463	0	-22.94	-0.0465	0	-22.94	-0.2609	0	-22.94	-0.1973	0	-22.94	-0.0254	0		-22.94	0.4587	0	-22.94	0.1942	0	-22.94	-0.0967	0	-22.94	0.1674	0	-22.94	0.0717	0	-22.94	0.2904	0	-22.94	0.2219	0
-22.84	-0.352	0	-22.84	0.2865	0	-22.84	-0.1158	0	-22.84	0.2582	0	-22.84	0.2054	0	-22.84	-0.1067	0	-22.84	0.1691	0		-22.84	0.5851	0	-22.84	0.3319	0	-22.84	-0.0967	0	-22.84	-0.1225	0	-22.84	0.17	0	-22.84	0.2417	0	-22.84	0.1733	0
-22.74	0.1504	0	-22.74	0.6318	0	-22.74	-0.1994	0	-22.74	0.2324	0	-22.74	0.2648	0	-22.74	-0.00121	0	-22.74	0.0136	0		-22.74	-0.00065497	0	-22.74	-0.0055863	0	-22.74	-0.2513	0	-22.74	-0.1489	0	-22.74	-0.0351	0	-22.74	-0.0674	0	-22.74	-0.035	0
-22.64	0.1023	0	-22.64	0.0839	0	-22.64	-0.4677	0	-22.64	-0.0914	0	-22.64	-0.1363	0	-22.64	-0.2109	0	-22.64	-0.5679	0		-22.64	0.4547	0	-22.64	-0.1383	0	-22.64	-0.1429	0	-22.64	-0.0124	0	-22.64	0.0897	0	-22.64	0.0911	0	-22.64	0.4499	0
-22.54	0.199	0	-22.54	0.2649	0	-22.54	-0.0961	0	-22.54	0.2178	0	-22.54	0.3025	0	-22.54	0.0857	0	-22.54	-0.4002	0		-22.54	0.3117	0	-22.54	0.0667	0	-22.54	0.06	0	-22.54	0.0484	0	-22.54	0.0778	0	-22.54	-0.1225	0	-22.54	0.4162	0
-22.44	0.0314	0	-22.44	0.7036	0	-22.44	0.016	0	-22.44	0.1517	0	-22.44	0.5022	0	-22.44	0.7385	0	-22.44	-0.0389	0		-22.44	0.0692	0	-22.44	0.1893	0	-22.44	-0.023	0	-22.44	0.0076289	0	-22.44	0.0814	0	-22.44	-0.2641	0	-22.44	0.1081	0
-22.34	0.069	0	-22.34	0.4819	0	-22.34	0.0974	0	-22.34	0.1051	0	-22.34	0.261	0	-22.34	-0.0645	0	-22.34	-0.1802	0		-22.34	0.311	0	-22.34	0.0702	0	-22.34	-0.2429	0	-22.34	0.037	0	-22.34	0.0749	0	-22.34	-0.2948	0	-22.34	-0.0188	0
-22.24	0.4028	0	-22.24	0.0485	0	-22.24	0.0413	0	-22.24	-0.0893	0	-22.24	-0.1147	0	-22.24	-0.7096	0	-22.24	-0.073	0		-22.24	0.5041	0	-22.24	0.0069845	0	-22.24	0.034	0	-22.24	0.255	0	-22.24	-0.0235	0	-22.24	-0.0963	0	-22.24	0.1445	0
-22.14	0.9626	0	-22.14	0.0715	0	-22.14	0.3644	0	-22.14	-0.00382	0	-22.14	-0.3627	0	-22.14	-0.5662	0	-22.14	0.172	0		-22.14	0.2015	0	-22.14	-0.1266	0	-22.14	-0.0090782	0	-22.14	0.136	0	-22.14	-0.1893	0	-22.14	-0.1643	0	-22.14	0.2368	0
-22.04	0.248	0	-22.04	-0.00874	0	-22.04	0.3076	0	-22.04	0.1566	0	-22.04	-0.2218	0	-22.04	-0.073	0	-22.04	-0.3145	0		-22.04	0.1732	0	-22.04	0.023	0	-22.04	-0.0399	0	-22.04	-0.0798	0	-22.04	0.065	0	-22.04	-0.1648	0	-22.04	0.0373	0
-21.94	-0.2013	0	-21.94	-0.3143	0	-21.94	0.2936	0	-21.94	-0.00272	0	-21.94	0.0539	0	-21.94	-0.3042	0	-21.94	-0.6536	0		-21.94	0.0264	0	-21.94	-0.2221	0	-21.94	-0.0431	0	-21.94	-0.0312	0	-21.94	0.1715	0	-21.94	-0.1653	0	-21.94	-0.3019	0
-21.84	0.1048	0	-21.84	-0.5738	0	-21.84	-0.7301	0	-21.84	-0.2592	0	-21.84	-0.0877	0	-21.84	-0.3624	0	-21.84	-0.578	0		-21.84	0.1931	0	-21.84	-0.1922	0	-21.84	-0.0348	0	-21.84	-0.0443	0	-21.84	0.1978	0	-21.84	-0.0135	0	-21.84	0.255	0
-21.74	0.0886	0	-21.74	-0.058	0	-21.74	-0.7385	0	-21.74	-0.1145	0	-21.74	-0.0188	0	-21.74	-0.1317	0	-21.74	-0.202	0		-21.74	-0.0167	0	-21.74	-0.1419	0	-21.74	-0.3056	0	-21.74	-0.0175	0	-21.74	0.0666	0	-21.74	0.0977	0	-21.74	0.0659	0
-21.64	0.00608	0	-21.64	-0.0375	0	-21.64	0.1023	0	-21.64	-0.0572	0	-21.64	-0.3561	0	-21.64	0.0772	0	-21.64	0.0271	0		-21.64	-0.087	0	-21.64	-0.456	0	-21.64	-0.1455	0	-21.64	-0.069	0	-21.64	-0.0013308	0	-21.64	-0.1726	0	-21.64	-0.0904	0
-21.54	-0.0327	0	-21.54	-0.0527	0	-21.54	0.4402	0	-21.54	0.2142	0	-21.54	-0.2798	0	-21.54	0.0815	0	-21.54	0.1338	0		-21.54	0.1437	0	-21.54	-0.1911	0	-21.54	-0.0852	0	-21.54	-0.1657	0	-21.54	0.1115	0	-21.54	-0.1155	0	-21.54	-0.0745	0
-21.44	-0.00948	0	-21.44	0.4314	0	-21.44	0.1979	0	-21.44	0.039	0	-21.44	-0.1457	0	-21.44	0.2812	0	-21.44	-0.0289	0		-21.44	0.1808	0	-21.44	0.1212	0	-21.44	0.021	0	-21.44	-0.0556	0	-21.44	-0.0116	0	-21.44	-0.1626	0	-21.44	-0.0691	0
-21.34	-0.2184	0	-21.34	-0.0908	0	-21.34	-0.1799	0	-21.34	0.0722	0	-21.34	0.3008	0	-21.34	-0.2129	0	-21.34	0.00505	0		-21.34	0.3118	0	-21.34	-0.1103	0	-21.34	-0.1771	0	-21.34	-0.4404	0	-21.34	-0.0961	0	-21.34	-0.094	0	-21.34	-0.1131	0
-21.24	-0.0832	0	-21.24	-0.4212	0	-21.24	-0.2526	0	-21.24	-0.1169	0	-21.24	0.1523	0	-21.24	0.384	0	-21.24	-0.2012	0		-21.24	0.1159	0	-21.24	0.1501	0	-21.24	0.0012404	0	-21.24	-0.38	0	-21.24	-0.107	0	-21.24	0.1195	0	-21.24	-0.1882	0
-21.14	-0.513	0	-21.14	-0.1877	0	-21.14	-0.5096	0	-21.14	-0.0723	0	-21.14	-0.3265	0	-21.14	-0.1629	0	-21.14	-0.3801	0		-21.14	-0.0776	0	-21.14	0.0339	0	-21.14	0.1944	0	-21.14	0.2521	0	-21.14	0.1494	0	-21.14	0.0609	0	-21.14	0.2393	0
-21.04	-0.3354	0	-21.04	0.1094	0	-21.04	-0.1758	0	-21.04	-0.2878	0	-21.04	-0.1131	0	-21.04	-0.4737	0	-21.04	-0.5643	0		-21.04	0.103	0	-21.04	0.113	0	-21.04	-0.0998	0	-21.04	0.3361	0	-21.04	0.1692	0	-21.04	-0.1043	0	-21.04	0.1085	0
-20.94	0.2107	0	-20.94	0.3852	0	-20.94	-0.1563	0	-20.94	-0.3197	0	-20.94	0.0854	0	-20.94	-0.4822	0	-20.94	-0.0729	0		-20.94	0.1843	0	-20.94	0.0302	0	-20.94	-0.235	0	-20.94	-0.1553	0	-20.94	0.0747	0	-20.94	-0.066	0	-20.94	-0.1501	0
-20.84	0.146	0	-20.84	0.0236	0	-20.84	-0.2952	0	-20.84	-0.5111	0	-20.84	0.0839	0	-20.84	-0.3367	0	-20.84	0.4039	0		-20.84	-0.1568	0	-20.84	-0.1766	0	-20.84	-0.0019373	0	-20.84	-0.0206	0	-20.84	-0.0445	0	-20.84	0.0061905	0	-20.84	-0.3264	0
-20.74	0.506	0	-20.74	-0.2484	0	-20.74	-0.393	0	-20.74	-0.4393	0	-20.74	0.1017	0	-20.74	-0.1611	0	-20.74	0.5373	0		-20.74	0.1064	0	-20.74	0.0067432	0	-20.74	-0.3044	0	-20.74	-0.3405	0	-20.74	-0.261	0	-20.74	-0.1386	0	-20.74	-0.1281	0
-20.64	0.3178	0	-20.64	-0.3664	0	-20.64	-0.486	0	-20.64	-0.215	0	-20.64	0.2846	0	-20.64	0.1513	0	-20.64	0.3372	0		-20.64	0.3856	0	-20.64	-0.1015	0	-20.64	0.2451	0	-20.64	0.16	0	-20.64	0.1837	0	-20.64	0.5501	0	-20.64	-0.0801	0
-20.54	0.0277	0	-20.54	-0.1767	0	-20.54	-0.5393	0	-20.54	-0.1293	0	-20.54	-0.1563	0	-20.54	-0.3301	0	-20.54	-0.3114	0		-20.54	0.2355	0	-20.54	-0.2743	0	-20.54	-0.0105	0	-20.54	-0.2323	0	-20.54	-0.1251	0	-20.54	0.025	0	-20.54	-0.1545	0
-20.44	-0.108	0	-20.44	-0.3421	0	-20.44	-0.7594	0	-20.44	-0.2479	0	-20.44	0.201	0	-20.44	-0.2127	0	-20.44	-0.4861	0		-20.44	-0.155	0	-20.44	0.0481	0	-20.44	-0.0477	0	-20.44	-0.3071	0	-20.44	0.1534	0	-20.44	-0.2295	0	-20.44	-0.2479	0
-20.34	-0.0764	0	-20.34	-0.4386	0	-20.34	-0.4488	0	-20.34	-0.0732	0	-20.34	0.4342	0	-20.34	0.0525	0	-20.34	0.383	0		-20.34	0.2482	0	-20.34	0.3714	0	-20.34	0.3005	0	-20.34	-0.0502	0	-20.34	0.2909	0	-20.34	0.1719	0	-20.34	-0.0542	0
-20.24	-0.0188	0	-20.24	0.1486	0	-20.24	-0.1709	0	-20.24	-0.0141	0	-20.24	0.1176	0	-20.24	0.1796	0	-20.24	0.5531	0		-20.24	0.2717	0	-20.24	0.0785	0	-20.24	-0.0351	0	-20.24	0.1664	0	-20.24	-0.1644	0	-20.24	-0.2074	0	-20.24	-0.0276	0
-20.14	0.3423	0	-20.14	0.5309	0	-20.14	0.3495	0	-20.14	0.4853	0	-20.14	0.6475	0	-20.14	0.4243	0	-20.14	0.3462	0		-20.14	0.3752	0	-20.14	0.1391	0	-20.14	-0.144	0	-20.14	-0.255	0	-20.14	0.2844	0	-20.14	0.1217	0	-20.14	0.2049	0
-20.04	0.1896	0	-20.04	0.5312	0	-20.04	0.4125	0	-20.04	0.6201	0	-20.04	0.4806	0	-20.04	0.5748	0	-20.04	0.2818	0		-20.04	0.431	0	-20.04	0.2871	0	-20.04	0.2953	0	-20.04	-0.0923	0	-20.04	0.1566	0	-20.04	-0.0296	0	-20.04	0.245	0
-19.94	-0.129	0	-19.94	0.2315	0	-19.94	0.0416	0	-19.94	0.1398	0	-19.94	-0.0418	0	-19.94	0.3218	0	-19.94	0.2233	0		-19.94	0.5488	0	-19.94	0.2924	0	-19.94	0.4161	0	-19.94	0.2819	0	-19.94	0.2478	0	-19.94	0.09	0	-19.94	0.2269	0
-19.84	-0.0762	0	-19.84	0.0585	0	-19.84	-0.3924	0	-19.84	-0.2285	0	-19.84	0.4805	0	-19.84	0.2692	0	-19.84	0.3957	0		-19.84	0.3884	0	-19.84	0.1875	0	-19.84	0.1988	0	-19.84	0.3513	0	-19.84	0.7095	0	-19.84	0.2233	0	-19.84	-0.0702	0
-19.74	0.2661	0	-19.74	-0.1133	0	-19.74	-0.1125	0	-19.74	-0.4839	0	-19.74	0.754	0	-19.74	0.2349	0	-19.74	0.3528	0		-19.74	0.3003	0	-19.74	0.2854	0	-19.74	0.4356	0	-19.74	0.2319	0	-19.74	0.5244	0	-19.74	0.5009	0	-19.74	0.1942	0
-19.64	0.0856	0	-19.64	-0.3335	0	-19.64	-0.3212	0	-19.64	-0.3213	0	-19.64	0.1252	0	-19.64	-0.2127	0	-19.64	-0.2698	0		-19.64	0.2688	0	-19.64	-0.022	0	-19.64	0.2596	0	-19.64	0.0407	0	-19.64	0.242	0	-19.64	0.1496	0	-19.64	-0.1437	0
-19.54	-0.3483	0	-19.54	-0.0894	0	-19.54	-0.2512	0	-19.54	-0.0381	0	-19.54	-0.058	0	-19.54	-0.4076	0	-19.54	-0.5366	0		-19.54	0.2587	0	-19.54	0.2794	0	-19.54	0.1807	0	-19.54	0.183	0	-19.54	0.4208	0	-19.54	0.2254	0	-19.54	-0.1719	0
-19.44	-0.5649	0	-19.44	0.1268	0	-19.44	-0.4389	0	-19.44	-0.6297	0	-19.44	-0.3332	0	-19.44	-0.0485	0	-19.44	-0.1312	0		-19.44	0.1206	0	-19.44	0.2898	0	-19.44	-0.0136	0	-19.44	0.3503	0	-19.44	0.3687	0	-19.44	0.0819	0	-19.44	8.0034e-05	0
-19.34	0.0931	0	-19.34	0.1105	0	-19.34	-0.00353	0	-19.34	0.000964	0	-19.34	0.2295	0	-19.34	0.1033	0	-19.34	0.3478	0		-19.34	0.3106	0	-19.34	0.0016761	0	-19.34	0.1827	0	-19.34	0.3818	0	-19.34	0.169	0	-19.34	0.1391	0	-19.34	0.245	0
-19.24	0.0184	0	-19.24	0.2873	0	-19.24	-0.3339	0	-19.24	0.0426	0	-19.24	0.1695	0	-19.24	0.0902	0	-19.24	0.5909	0		-19.24	0.3403	0	-19.24	0.1762	0	-19.24	0.1092	0	-19.24	0.3874	0	-19.24	0.3528	0	-19.24	-0.0162	0	-19.24	0.0098438	0
-19.14	-0.1861	0	-19.14	0.0336	0	-19.14	-0.6219	0	-19.14	-0.1987	0	-19.14	0.2392	0	-19.14	-0.108	0	-19.14	0.1654	0		-19.14	0.0294	0	-19.14	0.1245	0	-19.14	-0.1471	0	-19.14	0.0537	0	-19.14	0.1566	0	-19.14	-0.0225	0	-19.14	-0.5856	0
-19.04	-0.0338	0	-19.04	-0.0891	0	-19.04	-0.3977	0	-19.04	-0.0799	0	-19.04	-0.0506	0	-19.04	-0.1479	0	-19.04	-0.1253	0		-19.04	0.1133	0	-19.04	0.063	0	-19.04	-0.1633	0	-19.04	-0.2125	0	-19.04	-0.3955	0	-19.04	-0.1847	0	-19.04	-0.5453	0
-18.94	-0.0119	0	-18.94	0.1031	0	-18.94	-0.0805	0	-18.94	0.0833	0	-18.94	0.2689	0	-18.94	0.3006	0	-18.94	0.1224	0		-18.94	0.1345	0	-18.94	0.2311	0	-18.94	0.0080763	0	-18.94	0.0118	0	-18.94	-0.0713	0	-18.94	0.2442	0	-18.94	-0.0976	0
-18.84	0.0811	0	-18.84	0.1914	0	-18.84	0.118	0	-18.84	-0.00886	0	-18.84	0.3057	0	-18.84	-0.0322	0	-18.84	0.2825	0		-18.84	0.2188	0	-18.84	0.0888	0	-18.84	-0.1169	0	-18.84	0.3823	0	-18.84	0.2866	0	-18.84	-0.1432	0	-18.84	-0.2555	0
-18.74	0.2706	0	-18.74	-0.00172	0	-18.74	0.3334	0	-18.74	0.1035	0	-18.74	0.1977	0	-18.74	-0.1887	0	-18.74	0.2113	0		-18.74	0.6181	0	-18.74	-0.0768	0	-18.74	0.3571	0	-18.74	0.1876	0	-18.74	0.4474	0	-18.74	0.2285	0	-18.74	0.1469	0
-18.64	0.0829	0	-18.64	-0.0543	0	-18.64	0.3606	0	-18.64	0.2627	0	-18.64	0.342	0	-18.64	-0.2123	0	-18.64	-0.0475	0		-18.64	0.2915	0	-18.64	0.1513	0	-18.64	0.4251	0	-18.64	0.1681	0	-18.64	0.2575	0	-18.64	0.1263	0	-18.64	-0.0469	0
-18.54	0.1347	0	-18.54	0.0927	0	-18.54	0.0693	0	-18.54	-0.0606	0	-18.54	0.2695	0	-18.54	-0.0286	0	-18.54	0.3175	0		-18.54	0.0606	0	-18.54	-0.0201	0	-18.54	0.0723	0	-18.54	0.3193	0	-18.54	-0.1482	0	-18.54	-0.2796	0	-18.54	-0.5224	0
-18.44	0.2119	0	-18.44	-0.0714	0	-18.44	-0.1668	0	-18.44	0.3565	0	-18.44	-0.0104	0	-18.44	0.0759	0	-18.44	0.44	0		-18.44	0.06	0	-18.44	0.026	0	-18.44	-0.0845	0	-18.44	-0.0548	0	-18.44	0.1003	0	-18.44	-0.3693	0	-18.44	-0.5049	0
-18.34	-0.0115	0	-18.34	-0.1512	0	-18.34	0.1355	0	-18.34	0.5267	0	-18.34	0.5303	0	-18.34	0.347	0	-18.34	0.5072	0		-18.34	-0.2204	0	-18.34	-0.2605	0	-18.34	-0.2977	0	-18.34	-0.1267	0	-18.34	0.223	0	-18.34	-0.5818	0	-18.34	-0.3072	0
-18.24	0.1589	0	-18.24	0.1897	0	-18.24	0.2037	0	-18.24	0.623	0	-18.24	0.7867	0	-18.24	0.0636	0	-18.24	0.5614	0		-18.24	-0.1579	0	-18.24	-0.279	0	-18.24	-0.4896	0	-18.24	-0.1169	0	-18.24	-0.0541	0	-18.24	-0.5645	0	-18.24	-0.536	0
-18.14	-0.3826	0	-18.14	-0.00276	0	-18.14	-0.2887	0	-18.14	0.0947	0	-18.14	0.3177	0	-18.14	-0.3224	0	-18.14	-0.3256	0		-18.14	0.2251	0	-18.14	-0.0281	0	-18.14	-0.1076	0	-18.14	-0.0684	0	-18.14	0.2781	0	-18.14	-0.3861	0	-18.14	-0.5561	0
-18.04	-0.0239	0	-18.04	-0.0674	0	-18.04	-0.4604	0	-18.04	0.0926	0	-18.04	0.3718	0	-18.04	-0.0762	0	-18.04	-0.4825	0		-18.04	-0.008165	0	-18.04	-0.0273	0	-18.04	-0.2745	0	-18.04	0.1287	0	-18.04	-0.2123	0	-18.04	-0.5249	0	-18.04	-0.6536	0
-17.94	0.05	0	-17.94	0.1822	0	-17.94	-0.2398	0	-17.94	0.5445	0	-17.94	0.5793	0	-17.94	0.2194	0	-17.94	-0.3313	0		-17.94	-0.0176	0	-17.94	0.0165	0	-17.94	0.0222	0	-17.94	0.3043	0	-17.94	0.0397	0	-17.94	-0.3532	0	-17.94	-0.3452	0
-17.84	0.00346	0	-17.84	-0.1783	0	-17.84	-0.4667	0	-17.84	0.398	0	-17.84	0.264	0	-17.84	-0.238	0	-17.84	-0.0996	0		-17.84	0.0545	0	-17.84	-0.0589	0	-17.84	-0.0641	0	-17.84	-0.3563	0	-17.84	0.0708	0	-17.84	-0.5748	0	-17.84	-0.59	0
-17.74	-0.4499	0	-17.74	-0.2511	0	-17.74	-0.6739	0	-17.74	-0.0405	0	-17.74	0.0294	0	-17.74	-0.2123	0	-17.74	-0.1983	0		-17.74	0.164	0	-17.74	-0.2121	0	-17.74	-0.3741	0	-17.74	-0.3508	0	-17.74	0.2553	0	-17.74	-0.5481	0	-17.74	-0.7156	0
-17.64	-0.2952	0	-17.64	-0.0191	0	-17.64	-0.498	0	-17.64	0.2471	0	-17.64	-0.2034	0	-17.64	-0.0974	0	-17.64	-0.1265	0		-17.64	0.2989	0	-17.64	-0.1552	0	-17.64	-0.44	0	-17.64	-0.0925	0	-17.64	-0.1005	0	-17.64	-0.3147	0	-17.64	-0.6441	0
-17.54	-0.0682	0	-17.54	0.3039	0	-17.54	-0.3892	0	-17.54	0.1185	0	-17.54	-0.2107	0	-17.54	0.0154	0	-17.54	-0.1041	0		-17.54	-0.0077393	0	-17.54	-0.24	0	-17.54	-0.1937	0	-17.54	-0.0349	0	-17.54	0.0545	0	-17.54	-0.2239	0	-17.54	-0.3993	0
-17.44	-0.6519	0	-17.44	-0.4867	0	-17.44	-0.632	0	-17.44	-0.4596	0	-17.44	-0.4303	0	-17.44	-0.2518	0	-17.44	-0.5002	0		-17.44	0.0737	0	-17.44	-0.0196	0	-17.44	0.1668	0	-17.44	0.0426	0	-17.44	0.3842	0	-17.44	0.1068	0	-17.44	-0.25	0
-17.34	-0.5393	0	-17.34	-0.3703	0	-17.34	-0.4617	0	-17.34	-0.0987	0	-17.34	-0.4748	0	-17.34	0.1545	0	-17.34	-0.2924	0		-17.34	-0.059	0	-17.34	0.0828	0	-17.34	-0.0121	0	-17.34	0.0591	0	-17.34	0.0758	0	-17.34	-0.3743	0	-17.34	-0.1654	0
-17.24	-0.3499	0	-17.24	-0.4691	0	-17.24	-0.6856	0	-17.24	0.1291	0	-17.24	0.1482	0	-17.24	-0.0819	0	-17.24	-0.0694	0		-17.24	-0.0061528	0	-17.24	-0.0768	0	-17.24	0.0706	0	-17.24	0.0658	0	-17.24	0.0607	0	-17.24	-0.1183	0	-17.24	-0.1968	0
-17.14	0.3734	0	-17.14	-0.2482	0	-17.14	-0.6483	0	-17.14	0.2508	0	-17.14	0.3582	0	-17.14	0.0961	0	-17.14	-0.0148	0		-17.14	0.1842	0	-17.14	-0.0871	0	-17.14	-0.1117	0	-17.14	-0.1321	0	-17.14	0.3284	0	-17.14	0.0847	0	-17.14	-0.0306	0
-17.04	0.2615	0	-17.04	-0.4359	0	-17.04	-0.4173	0	-17.04	-0.0417	0	-17.04	0.00957	0	-17.04	0.0678	0	-17.04	-0.2464	0		-17.04	-0.0552	0	-17.04	-0.3695	0	-17.04	-0.4231	0	-17.04	-0.3107	0	-17.04	-0.2273	0	-17.04	-0.5299	0	-17.04	-0.271	0
-16.94	-0.0253	0	-16.94	-0.6484	0	-16.94	-0.504	0	-16.94	-0.1807	0	-16.94	0.1181	0	-16.94	-0.3322	0	-16.94	0.0443	0		-16.94	-0.2207	0	-16.94	0.0385	0	-16.94	-0.5307	0	-16.94	-0.3455	0	-16.94	-0.1311	0	-16.94	-0.432	0	-16.94	-0.3068	0
-16.84	-0.1039	0	-16.84	-0.3998	0	-16.84	-0.6037	0	-16.84	0.5132	0	-16.84	-0.0277	0	-16.84	0.1242	0	-16.84	0.3749	0		-16.84	0.00874	0	-16.84	-0.2203	0	-16.84	-0.216	0	-16.84	-0.3168	0	-16.84	0.2382	0	-16.84	-0.2917	0	-16.84	-0.1006	0
-16.74	0.0648	0	-16.74	0.1361	0	-16.74	-0.6983	0	-16.74	0.3944	0	-16.74	0.1394	0	-16.74	0.2172	0	-16.74	0.1281	0		-16.74	0.1093	0	-16.74	-0.3026	0	-16.74	-0.1197	0	-16.74	-0.0837	0	-16.74	-0.0504	0	-16.74	-0.102	0	-16.74	-0.0213	0
-16.64	-0.1744	0	-16.64	0.1438	0	-16.64	-0.4493	0	-16.64	0.1662	0	-16.64	-0.0545	0	-16.64	-0.344	0	-16.64	0.0052	0		-16.64	0.3365	0	-16.64	0.0652	0	-16.64	-0.1539	0	-16.64	0.0092745	0	-16.64	-0.1418	0	-16.64	0.0346	0	-16.64	-0.0682	0
-16.54	-0.1706	0	-16.54	0.0843	0	-16.54	0.1086	0	-16.54	0.4849	0	-16.54	-0.1092	0	-16.54	-0.00963	0	-16.54	0.2006	0		-16.54	0.1488	0	-16.54	0.158	0	-16.54	-0.0362	0	-16.54	0.0201	0	-16.54	0.1493	0	-16.54	-0.1765	0	-16.54	-0.0801	0
-16.44	-0.1707	0	-16.44	-0.201	0	-16.44	-0.2932	0	-16.44	0.3801	0	-16.44	0.2648	0	-16.44	-0.5027	0	-16.44	0.5504	0		-16.44	0.0846	0	-16.44	0.1095	0	-16.44	0.2817	0	-16.44	-0.1364	0	-16.44	0.236	0	-16.44	-0.29	0	-16.44	-0.0818	0
-16.34	0.1511	0	-16.34	-0.0314	0	-16.34	-0.1291	0	-16.34	0.5254	0	-16.34	0.275	0	-16.34	-0.0762	0	-16.34	0.5925	0		-16.34	0.1819	0	-16.34	-0.2347	0	-16.34	0.1046	0	-16.34	0.0524	0	-16.34	0.0903	0	-16.34	-0.2396	0	-16.34	-0.0165	0
-16.24	-0.3143	0	-16.24	-0.2313	0	-16.24	-0.2196	0	-16.24	0.3076	0	-16.24	0.1994	0	-16.24	-0.1979	0	-16.24	0.3662	0		-16.24	0.0038587	0	-16.24	0.0983	0	-16.24	0.1072	0	-16.24	-0.046	0	-16.24	-0.3494	0	-16.24	-0.1325	0	-16.24	-0.1416	0
-16.14	-0.5141	0	-16.14	-0.4505	0	-16.14	-0.0257	0	-16.14	-0.0695	0	-16.14	0.102	0	-16.14	-0.3383	0	-16.14	0.2805	0		-16.14	-0.1187	0	-16.14	0.0575	0	-16.14	0.0017292	0	-16.14	0.1923	0	-16.14	-0.3252	0	-16.14	0.0387	0	-16.14	-0.2165	0
-16.04	-0.5026	0	-16.04	-0.6524	0	-16.04	-0.2587	0	-16.04	0.0372	0	-16.04	-0.1585	0	-16.04	-0.4752	0	-16.04	0.0811	0		-16.04	0.1517	0	-16.04	-0.1001	0	-16.04	0.2182	0	-16.04	0.2385	0	-16.04	-0.0829	0	-16.04	-0.159	0	-16.04	0.1945	0
-15.94	-0.4483	0	-15.94	-0.1731	0	-15.94	-0.4442	0	-15.94	0.2697	0	-15.94	-0.3619	0	-15.94	-0.5771	0	-15.94	-0.1381	0		-15.94	0.1411	0	-15.94	0.2087	0	-15.94	-0.1291	0	-15.94	0.1349	0	-15.94	-0.2217	0	-15.94	-0.3163	0	-15.94	-0.1598	0
-15.84	-0.1659	0	-15.84	-0.2219	0	-15.84	-0.3993	0	-15.84	0.0177	0	-15.84	-0.21	0	-15.84	-0.6401	0	-15.84	-0.0557	0		-15.84	-0.1797	0	-15.84	0.267	0	-15.84	0.0877	0	-15.84	-0.1451	0	-15.84	0.0349	0	-15.84	-0.4965	0	-15.84	-0.0788	0
-15.74	-0.3558	0	-15.74	-0.529	0	-15.74	-0.4673	0	-15.74	0.199	0	-15.74	-0.4592	0	-15.74	-0.3604	0	-15.74	0.1388	0		-15.74	-0.2587	0	-15.74	0.2613	0	-15.74	0.0375	0	-15.74	0.1687	0	-15.74	0.1448	0	-15.74	0.1198	0	-15.74	-0.1251	0
-15.64	-0.2752	0	-15.64	-0.3859	0	-15.64	-0.0531	0	-15.64	0.0911	0	-15.64	0.0197	0	-15.64	-0.1417	0	-15.64	0.1771	0		-15.64	-0.2656	0	-15.64	-0.0087631	0	-15.64	-0.1561	0	-15.64	0.1548	0	-15.64	-0.0431	0	-15.64	-0.0215	0	-15.64	-0.3063	0
-15.54	-0.3177	0	-15.54	-0.0863	0	-15.54	-0.1902	0	-15.54	0.0197	0	-15.54	-0.2229	0	-15.54	-0.0419	0	-15.54	-0.2162	0		-15.54	-0.1516	0	-15.54	-0.1839	0	-15.54	-0.2868	0	-15.54	0.0148	0	-15.54	-0.1667	0	-15.54	-0.0677	0	-15.54	-0.3581	0
-15.44	-0.2894	0	-15.44	-0.3	0	-15.44	-0.3274	0	-15.44	-0.0651	0	-15.44	-0.1201	0	-15.44	-0.0729	0	-15.44	-0.2456	0		-15.44	0.1572	0	-15.44	0.0735	0	-15.44	-0.1208	0	-15.44	0.3847	0	-15.44	-0.0298	0	-15.44	0.1732	0	-15.44	-0.1864	0
-15.34	-0.1904	0	-15.34	-0.7394	0	-15.34	-0.302	0	-15.34	-0.0576	0	-15.34	0.1686	0	-15.34	-0.0326	0	-15.34	-0.1717	0		-15.34	-0.061	0	-15.34	-0.0332	0	-15.34	-0.0461	0	-15.34	0.1303	0	-15.34	-0.2097	0	-15.34	-0.0645	0	-15.34	-0.2423	0
-15.24	-0.0614	0	-15.24	-0.0503	0	-15.24	0.0138	0	-15.24	0.2434	0	-15.24	0.1132	0	-15.24	0.2089	0	-15.24	0.3519	0		-15.24	-0.0369	0	-15.24	-0.1285	0	-15.24	-0.0368	0	-15.24	-0.0587	0	-15.24	-0.3042	0	-15.24	0.0658	0	-15.24	-0.0339	0
-15.14	0.2937	0	-15.14	0.2439	0	-15.14	-0.0882	0	-15.14	0.1132	0	-15.14	0.1864	0	-15.14	-0.1476	0	-15.14	0.0945	0		-15.14	0.0256	0	-15.14	-0.0675	0	-15.14	0.1633	0	-15.14	0.3297	0	-15.14	-0.0106	0	-15.14	0.0284	0	-15.14	0.0374	0
-15.04	0.3156	0	-15.04	-0.2943	0	-15.04	-0.1381	0	-15.04	0.1219	0	-15.04	0.1816	0	-15.04	-0.129	0	-15.04	0.2929	0		-15.04	0.0668	0	-15.04	-0.0975	0	-15.04	-0.0378	0	-15.04	0.1779	0	-15.04	0.0244	0	-15.04	-0.0116	0	-15.04	-0.1809	0
-14.94	0.024	0	-14.94	-0.7891	0	-14.94	-0.1969	0	-14.94	-0.1346	0	-14.94	0.1276	0	-14.94	-0.3291	0	-14.94	0.0287	0		-14.94	0.023	0	-14.94	0.2741	0	-14.94	0.0684	0	-14.94	0.0261	0	-14.94	-0.2241	0	-14.94	0.1193	0	-14.94	-0.0546	0
-14.84	0.1695	0	-14.84	-0.4998	0	-14.84	-0.217	0	-14.84	-0.1008	0	-14.84	0.0762	0	-14.84	0.0125	0	-14.84	0.3039	0		-14.84	0.0416	0	-14.84	0.0164	0	-14.84	-0.3099	0	-14.84	0.0723	0	-14.84	-0.078	0	-14.84	-0.0024079	0	-14.84	-0.4139	0
-14.74	-0.1011	0	-14.74	-0.3414	0	-14.74	-0.1735	0	-14.74	0.103	0	-14.74	0.394	0	-14.74	-0.1884	0	-14.74	-0.1369	0		-14.74	0.0658	0	-14.74	0.0594	0	-14.74	-0.0542	0	-14.74	0.251	0	-14.74	0.1085	0	-14.74	-0.0307	0	-14.74	-0.00053193	0
-14.64	-0.1591	0	-14.64	-0.1471	0	-14.64	-0.0964	0	-14.64	-0.3551	0	-14.64	0.4546	0	-14.64	0.1817	0	-14.64	0.2824	0		-14.64	0.0362	0	-14.64	0.26	0	-14.64	0.0316	0	-14.64	-0.1099	0	-14.64	0.2022	0	-14.64	-0.0401	0	-14.64	0.0385	0
-14.54	0.1182	0	-14.54	0.2168	0	-14.54	0.2675	0	-14.54	0.3212	0	-14.54	0.3904	0	-14.54	0.1502	0	-14.54	0.5838	0		-14.54	0.0181	0	-14.54	-0.1087	0	-14.54	-0.1022	0	-14.54	-0.1507	0	-14.54	-0.3564	0	-14.54	-0.1012	0	-14.54	-0.2929	0
-14.44	0.3021	0	-14.44	0.0571	0	-14.44	0.2305	0	-14.44	0.3982	0	-14.44	0.0901	0	-14.44	0.085	0	-14.44	0.224	0		-14.44	0.1448	0	-14.44	-0.0672	0	-14.44	0.0088684	0	-14.44	-0.0347	0	-14.44	-0.2969	0	-14.44	-0.3019	0	-14.44	-0.4218	0
-14.34	0.4536	0	-14.34	0.0828	0	-14.34	0.1649	0	-14.34	0.5756	0	-14.34	0.4572	0	-14.34	0.4131	0	-14.34	0.1639	0		-14.34	-0.0756	0	-14.34	0.1053	0	-14.34	-0.1185	0	-14.34	0.0706	0	-14.34	-0.2306	0	-14.34	0.1638	0	-14.34	-0.3038	0
-14.24	0.3468	0	-14.24	0.1416	0	-14.24	0.4072	0	-14.24	-0.0446	0	-14.24	0.5347	0	-14.24	0.3476	0	-14.24	0.375	0		-14.24	0.0061151	0	-14.24	0.2409	0	-14.24	0.0523	0	-14.24	0.0202	0	-14.24	-0.5144	0	-14.24	0.1425	0	-14.24	-0.1027	0
-14.14	-0.3063	0	-14.14	-0.1622	0	-14.14	0.24	0	-14.14	0.2124	0	-14.14	0.4402	0	-14.14	0.1937	0	-14.14	0.2789	0		-14.14	0.2115	0	-14.14	0.0283	0	-14.14	0.2084	0	-14.14	0.2437	0	-14.14	-0.238	0	-14.14	-0.075	0	-14.14	-0.0138	0
-14.04	0.0779	0	-14.04	-0.0023	0	-14.04	0.3898	0	-14.04	0.2873	0	-14.04	0.4712	0	-14.04	0.2427	0	-14.04	0.6272	0		-14.04	-0.1806	0	-14.04	-0.1308	0	-14.04	-0.1681	0	-14.04	-0.1782	0	-14.04	-0.259	0	-14.04	-0.2864	0	-14.04	-0.1915	0
-13.94	0.4142	0	-13.94	-0.5591	0	-13.94	0.2198	0	-13.94	0.2033	0	-13.94	0.5224	0	-13.94	0.2431	0	-13.94	0.6751	0		-13.94	-0.2547	0	-13.94	-0.4074	0	-13.94	-0.108	0	-13.94	-0.4501	0	-13.94	-0.13	0	-13.94	-0.2614	0	-13.94	-0.3955	0
-13.84	-0.1118	0	-13.84	-0.1709	0	-13.84	-0.074	0	-13.84	-0.0867	0	-13.84	-0.023	0	-13.84	0.2304	0	-13.84	0.2656	0		-13.84	-0.1437	0	-13.84	0.1427	0	-13.84	-0.2398	0	-13.84	0.0665	0	-13.84	0.0475	0	-13.84	-0.0776	0	-13.84	0.1352	0
-13.74	-0.0405	0	-13.74	-0.0301	0	-13.74	-0.3809	0	-13.74	0.2439	0	-13.74	0.0318	0	-13.74	0.2994	0	-13.74	-0.0296	0		-13.74	-0.1371	0	-13.74	0.0938	0	-13.74	-0.1481	0	-13.74	0.0435	0	-13.74	-0.0031024	0	-13.74	-0.2539	0	-13.74	-0.0138	0
-13.64	-0.0282	0	-13.64	-0.0436	0	-13.64	0.0462	0	-13.64	-0.0797	0	-13.64	-0.1137	0	-13.64	-0.0937	0	-13.64	0.00545	0		-13.64	-0.2555	0	-13.64	0.1402	0	-13.64	0.3493	0	-13.64	0.0579	0	-13.64	0.0841	0	-13.64	0.0439	0	-13.64	-0.2948	0
-13.54	-0.0649	0	-13.54	0.00417	0	-13.54	0.0556	0	-13.54	0.0141	0	-13.54	0.2746	0	-13.54	-0.0493	0	-13.54	0.0179	0		-13.54	-0.1327	0	-13.54	-0.1706	0	-13.54	0.1032	0	-13.54	-0.3335	0	-13.54	-0.1291	0	-13.54	-0.1653	0	-13.54	-0.5299	0
-13.44	0.1553	0	-13.44	0.2323	0	-13.44	-0.0116	0	-13.44	0.00537	0	-13.44	-0.2777	0	-13.44	0.2305	0	-13.44	-0.0367	0		-13.44	-0.0889	0	-13.44	-0.4994	0	-13.44	-0.1841	0	-13.44	-0.3895	0	-13.44	-0.4673	0	-13.44	-0.1205	0	-13.44	-0.3335	0
-13.34	-0.0442	0	-13.34	0.2662	0	-13.34	0.0646	0	-13.34	-0.00667	0	-13.34	0.0702	0	-13.34	-0.0177	0	-13.34	0.3769	0		-13.34	0.1793	0	-13.34	0.0877	0	-13.34	0.2827	0	-13.34	0.138	0	-13.34	-0.0585	0	-13.34	0.1541	0	-13.34	-0.0137	0
-13.24	-0.2985	0	-13.24	0.1346	0	-13.24	-0.1796	0	-13.24	-0.3383	0	-13.24	0.0574	0	-13.24	-0.2454	0	-13.24	0.2554	0		-13.24	0.298	0	-13.24	-0.1469	0	-13.24	-0.0738	0	-13.24	0.2169	0	-13.24	-0.0406	0	-13.24	0.0601	0	-13.24	0.0766	0
-13.14	-0.2397	0	-13.14	0.3005	0	-13.14	-0.2395	0	-13.14	-0.1193	0	-13.14	-0.00102	0	-13.14	-0.2358	0	-13.14	-0.3131	0		-13.14	0.1098	0	-13.14	0.1344	0	-13.14	-0.1058	0	-13.14	-0.0192	0	-13.14	-0.0555	0	-13.14	0.074	0	-13.14	-0.2139	0
-13.04	-0.0899	0	-13.04	-0.0623	0	-13.04	-0.1014	0	-13.04	-0.1109	0	-13.04	-0.1606	0	-13.04	-0.2407	0	-13.04	-0.5391	0		-13.04	0.2096	0	-13.04	-0.0649	0	-13.04	0.1308	0	-13.04	-0.1059	0	-13.04	0.0399	0	-13.04	-0.3017	0	-13.04	-0.0122	0
-12.94	0.0337	0	-12.94	0.2269	0	-12.94	0.0761	0	-12.94	0.0822	0	-12.94	0.4311	0	-12.94	0.0518	0	-12.94	-0.0646	0		-12.94	-0.1713	0	-12.94	0.066	0	-12.94	0.071	0	-12.94	-0.2907	0	-12.94	-0.1097	0	-12.94	-0.4091	0	-12.94	0.0771	0
-12.84	-0.0588	0	-12.84	-0.314	0	-12.84	-0.0595	0	-12.84	0.1646	0	-12.84	0.5533	0	-12.84	0.2209	0	-12.84	0.1608	0		-12.84	0.0836	0	-12.84	0.1216	0	-12.84	-0.3319	0	-12.84	0.004884	0	-12.84	0.088	0	-12.84	-0.1106	0	-12.84	0.0094197	0
-12.74	0.0305	0	-12.74	-0.3725	0	-12.74	-0.3779	0	-12.74	0.2734	0	-12.74	0.4192	0	-12.74	0.5242	0	-12.74	0.2374	0		-12.74	-0.1407	0	-12.74	0.044	0	-12.74	-0.0306	0	-12.74	0.2039	0	-12.74	0.1285	0	-12.74	-0.0132	0	-12.74	0.174	0
-12.64	-0.0987	0	-12.64	-0.1672	0	-12.64	-0.4266	0	-12.64	0.1982	0	-12.64	0.1518	0	-12.64	0.285	0	-12.64	-0.269	0		-12.64	0.2608	0	-12.64	0.1245	0	-12.64	0.1359	0	-12.64	0.1077	0	-12.64	0.0255	0	-12.64	0.1596	0	-12.64	0.0592	0
-12.54	-0.2676	0	-12.54	-0.3103	0	-12.54	-0.2767	0	-12.54	-0.0918	0	-12.54	-0.0812	0	-12.54	0.1175	0	-12.54	0.041	0		-12.54	0.2946	0	-12.54	0.2686	0	-12.54	-0.2232	0	-12.54	-0.1506	0	-12.54	-0.2611	0	-12.54	-0.2143	0	-12.54	-0.2759	0
-12.44	-0.1167	0	-12.44	-0.5422	0	-12.44	-0.5984	0	-12.44	-0.2175	0	-12.44	-0.4514	0	-12.44	0.1654	0	-12.44	0.0888	0		-12.44	0.1198	0	-12.44	0.3078	0	-12.44	0.1206	0	-12.44	-0.1534	0	-12.44	0.164	0	-12.44	-0.029	0	-12.44	0.0071019	0
-12.34	0.0586	0	-12.34	-0.2529	0	-12.34	-0.5842	0	-12.34	-0.0415	0	-12.34	-0.452	0	-12.34	-0.1133	0	-12.34	-0.0281	0		-12.34	0.0193	0	-12.34	0.1269	0	-12.34	0.085	0	-12.34	0.0991	0	-12.34	0.155	0	-12.34	0.1759	0	-12.34	0.1561	0
-12.24	-0.0243	0	-12.24	-0.1162	0	-12.24	-0.2693	0	-12.24	0.0617	0	-12.24	-0.066	0	-12.24	0.0406	0	-12.24	0.0969	0		-12.24	-0.3187	0	-12.24	0.2138	0	-12.24	0.1033	0	-12.24	-0.181	0	-12.24	-0.1995	0	-12.24	-0.1332	0	-12.24	-0.2978	0
-12.14	-0.4757	0	-12.14	-0.1809	0	-12.14	-0.348	0	-12.14	0.051	0	-12.14	0.1451	0	-12.14	-0.106	0	-12.14	0.0322	0		-12.14	-0.171	0	-12.14	0.2943	0	-12.14	0.0023981	0	-12.14	0.0228	0	-12.14	0.3427	0	-12.14	0.1739	0	-12.14	0.1079	0
-12.04	-0.0991	0	-12.04	0.0762	0	-12.04	-0.1489	0	-12.04	0.1181	0	-12.04	0.4389	0	-12.04	-0.3413	0	-12.04	-0.0655	0		-12.04	-0.0752	0	-12.04	-0.0755	0	-12.04	-0.1892	0	-12.04	-0.08	0	-12.04	0.2963	0	-12.04	-0.1554	0	-12.04	-0.145	0
-11.94	-0.3535	0	-11.94	-0.2877	0	-11.94	-0.00884	0	-11.94	-0.00898	0	-11.94	0.1235	0	-11.94	-0.2105	0	-11.94	-0.2966	0		-11.94	-0.0993	0	-11.94	-0.0971	0	-11.94	-0.3304	0	-11.94	-0.1733	0	-11.94	-0.0104	0	-11.94	-0.1443	0	-11.94	-0.0633	0
-11.84	-0.6845	0	-11.84	-0.1452	0	-11.84	0.3993	0	-11.84	0.1351	0	-11.84	0.1566	0	-11.84	-0.1406	0	-11.84	-0.1899	0		-11.84	0.039	0	-11.84	-0.0035773	0	-11.84	0.0454	0	-11.84	0.2781	0	-11.84	0.1417	0	-11.84	0.0276	0	-11.84	0.2732	0
-11.74	-0.5033	0	-11.74	-0.2672	0	-11.74	0.0195	0	-11.74	0.0678	0	-11.74	0.1416	0	-11.74	0.1544	0	-11.74	-0.4721	0		-11.74	0.0419	0	-11.74	0.0995	0	-11.74	0.1265	0	-11.74	0.4274	0	-11.74	0.0559	0	-11.74	0.3487	0	-11.74	0.2061	0
-11.64	-0.058	0	-11.64	0.1797	0	-11.64	-0.2508	0	-11.64	-0.2275	0	-11.64	0.3924	0	-11.64	0.0639	0	-11.64	-0.1635	0		-11.64	0.0314	0	-11.64	0.3202	0	-11.64	0.0478	0	-11.64	0.2042	0	-11.64	0.0287	0	-11.64	0.2512	0	-11.64	-0.064	0
-11.54	0.5031	0	-11.54	0.4338	0	-11.54	0.2048	0	-11.54	0.2734	0	-11.54	0.2878	0	-11.54	0.2226	0	-11.54	0.3647	0		-11.54	-0.1489	0	-11.54	0.2251	0	-11.54	-0.2941	0	-11.54	-0.202	0	-11.54	-0.2493	0	-11.54	-0.2362	0	-11.54	-0.4108	0
-11.44	0.4388	0	-11.44	0.1852	0	-11.44	0.1187	0	-11.44	0.2169	0	-11.44	-0.1037	0	-11.44	-0.0455	0	-11.44	0.2278	0		-11.44	0.0044673	0	-11.44	-0.1152	0	-11.44	0.2047	0	-11.44	0.2507	0	-11.44	0.1495	0	-11.44	-0.2278	0	-11.44	-0.1236	0
-11.34	0.4222	0	-11.34	-0.0361	0	-11.34	0.3224	0	-11.34	0.2582	0	-11.34	0.3015	0	-11.34	-0.2152	0	-11.34	0.4965	0		-11.34	0.1024	0	-11.34	-0.2416	0	-11.34	0.194	0	-11.34	0.3956	0	-11.34	-0.1634	0	-11.34	-0.052	0	-11.34	0.4367	0
-11.24	0.3868	0	-11.24	0.1848	0	-11.24	0.1473	0	-11.24	0.1573	0	-11.24	0.2389	0	-11.24	-0.2428	0	-11.24	0.1853	0		-11.24	0.0312	0	-11.24	0.1176	0	-11.24	0.1594	0	-11.24	0.2648	0	-11.24	0.1059	0	-11.24	0.1244	0	-11.24	-0.2573	0
-11.14	0.7651	0	-11.14	-0.0588	0	-11.14	-0.0159	0	-11.14	0.5347	0	-11.14	0.4305	0	-11.14	0.1707	0	-11.14	-0.1785	0		-11.14	0.233	0	-11.14	-0.039	0	-11.14	0.1628	0	-11.14	-0.041	0	-11.14	0.3234	0	-11.14	0.2154	0	-11.14	-0.0857	0
-11.04	0.1181	0	-11.04	-0.7941	0	-11.04	-0.3809	0	-11.04	-0.2897	0	-11.04	-0.408	0	-11.04	-0.1569	0	-11.04	-0.3499	0		-11.04	0.2177	0	-11.04	0.0064363	0	-11.04	0.135	0	-11.04	0.0521	0	-11.04	0.1017	0	-11.04	0.3086	0	-11.04	-0.0684	0
-10.94	0.1528	0	-10.94	-0.0797	0	-10.94	0.1281	0	-10.94	-0.1573	0	-10.94	-0.2271	0	-10.94	0.0147	0	-10.94	0.1162	0		-10.94	-0.0737	0	-10.94	-0.1184	0	-10.94	-0.0641	0	-10.94	-0.0156	0	-10.94	0.2747	0	-10.94	0.0254	0	-10.94	-0.0619	0
-10.84	0.0819	0	-10.84	-0.306	0	-10.84	0.000928	0	-10.84	-0.5001	0	-10.84	-0.4481	0	-10.84	0.1531	0	-10.84	-0.4281	0		-10.84	-0.1207	0	-10.84	-0.1788	0	-10.84	-0.1721	0	-10.84	-0.1073	0	-10.84	0.3581	0	-10.84	-0.0038135	0	-10.84	0.0386	0
-10.74	0.3423	0	-10.74	-0.0777	0	-10.74	0.2933	0	-10.74	0.1572	0	-10.74	-0.3205	0	-10.74	0.2104	0	-10.74	-0.253	0		-10.74	0.036	0	-10.74	-0.1916	0	-10.74	-0.1029	0	-10.74	-0.342	0	-10.74	0.2764	0	-10.74	-0.0613	0	-10.74	-0.1781	0
-10.64	0.2155	0	-10.64	-0.3725	0	-10.64	0.5743	0	-10.64	0.403	0	-10.64	-0.1238	0	-10.64	0.2343	0	-10.64	-0.0845	0		-10.64	0.0296	0	-10.64	-0.1284	0	-10.64	-0.0196	0	-10.64	-0.3828	0	-10.64	-0.1972	0	-10.64	-0.2036	0	-10.64	-0.0252	0
-10.54	-0.2118	0	-10.54	-0.4928	0	-10.54	0.1822	0	-10.54	-0.175	0	-10.54	-0.0441	0	-10.54	0.307	0	-10.54	-0.2938	0		-10.54	-0.1057	0	-10.54	0.0495	0	-10.54	0.1661	0	-10.54	0.0028664	0	-10.54	0.1221	0	-10.54	-0.1554	0	-10.54	0.1512	0
-10.44	-0.0933	0	-10.44	-0.2243	0	-10.44	-0.5148	0	-10.44	-0.5229	0	-10.44	-0.3319	0	-10.44	-0.2291	0	-10.44	-0.2745	0		-10.44	-0.1854	0	-10.44	0.1542	0	-10.44	0.3382	0	-10.44	-0.2814	0	-10.44	0.1262	0	-10.44	0.0924	0	-10.44	-0.105	0
-10.34	-0.1928	0	-10.34	-0.3058	0	-10.34	-0.6848	0	-10.34	-0.1201	0	-10.34	-0.3838	0	-10.34	-0.096	0	-10.34	-0.1936	0		-10.34	-0.0903	0	-10.34	0.3399	0	-10.34	0.1832	0	-10.34	0.0693	0	-10.34	0.1424	0	-10.34	0.4077	0	-10.34	0.2362	0
-10.24	-0.1439	0	-10.24	-0.4318	0	-10.24	-0.3967	0	-10.24	0.00549	0	-10.24	-0.4926	0	-10.24	-0.6804	0	-10.24	-0.5766	0		-10.24	-0.2875	0	-10.24	-0.1166	0	-10.24	0.1906	0	-10.24	-0.239	0	-10.24	-0.1901	0	-10.24	-0.1035	0	-10.24	-0.0603	0
-10.14	-0.0604	0	-10.14	-0.1578	0	-10.14	0.1742	0	-10.14	-0.151	0	-10.14	-0.3341	0	-10.14	-0.1345	0	-10.14	0.1661	0		-10.14	-0.0161	0	-10.14	0.0539	0	-10.14	0.2098	0	-10.14	-0.1519	0	-10.14	0.0227	0	-10.14	-0.076	0	-10.14	-0.0304	0
-10.04	-0.0857	0	-10.04	-0.00896	0	-10.04	-0.3027	0	-10.04	-0.3303	0	-10.04	-0.0603	0	-10.04	-0.0756	0	-10.04	-0.0233	0		-10.04	0.0177	0	-10.04	0.2323	0	-10.04	-0.0909	0	-10.04	0.0748	0	-10.04	-0.0943	0	-10.04	-0.0515	0	-10.04	-0.0613	0
-9.94	-0.336	0	-9.94	0.0925	0	-9.94	-0.2991	0	-9.94	-0.5226	0	-9.94	-0.4012	0	-9.94	-0.3321	0	-9.94	-0.3812	0		-9.94	0.0825	0	-9.94	0.1439	0	-9.94	-0.0815	0	-9.94	-0.0236	0	-9.94	0.0136	0	-9.94	-0.0287	0	-9.94	-0.0495	0
-9.84	-0.5721	0	-9.84	-0.1953	0	-9.84	-0.5773	0	-9.84	-0.2869	0	-9.84	-0.0435	0	-9.84	-0.3081	0	-9.84	-0.4924	0		-9.84	0.4089	0	-9.84	0.0651	0	-9.84	0.21	0	-9.84	0.2904	0	-9.84	0.0102	0	-9.84	0.1031	0	-9.84	0.0127	0
-9.74	-0.2786	0	-9.74	-0.1728	0	-9.74	-0.8823	0	-9.74	-0.6833	0	-9.74	-0.4172	0	-9.74	-0.0333	0	-9.74	-0.7005	0		-9.74	0.2448	0	-9.74	0.2804	0	-9.74	0.3902	0	-9.74	0.3597	0	-9.74	-0.0445	0	-9.74	0.4203	0	-9.74	0.2322	0
-9.64	-0.1655	0	-9.64	0.155	0	-9.64	0.2245	0	-9.64	-0.228	0	-9.64	0.0513	0	-9.64	0.0401	0	-9.64	-0.328	0		-9.64	-0.1428	0	-9.64	0.1172	0	-9.64	0.1864	0	-9.64	0.4028	0	-9.64	0.25	0	-9.64	0.3163	0	-9.64	0.0010535	0
-9.54	-0.3443	0	-9.54	0.0139	0	-9.54	0.0263	0	-9.54	-0.0255	0	-9.54	0.0382	0	-9.54	-0.00438	0	-9.54	0.0621	0		-9.54	-0.2278	0	-9.54	-0.178	0	-9.54	-0.1791	0	-9.54	-0.3011	0	-9.54	0.1424	0	-9.54	-0.3343	0	-9.54	-0.4106	0
-9.44	-0.4267	0	-9.44	-0.0115	0	-9.44	-0.1733	0	-9.44	0.0499	0	-9.44	0.00978	0	-9.44	-0.0937	0	-9.44	0.3055	0		-9.44	-0.3729	0	-9.44	-0.1576	0	-9.44	-0.0135	0	-9.44	0.0233	0	-9.44	-0.0546	0	-9.44	-0.2187	0	-9.44	-0.073	0
-9.34	-0.1842	0	-9.34	-0.7418	0	-9.34	-0.2824	0	-9.34	0.033	0	-9.34	-0.2502	0	-9.34	0.0541	0	-9.34	0.0181	0		-9.34	-0.1073	0	-9.34	0.2762	0	-9.34	0.0827	0	-9.34	-0.072	0	-9.34	-0.2958	0	-9.34	-0.0591	0	-9.34	-0.1509	0
-9.24	0.2798	0	-9.24	-0.1426	0	-9.24	0.2277	0	-9.24	0.2494	0	-9.24	-0.0542	0	-9.24	-0.1256	0	-9.24	-0.1381	0		-9.24	-0.0728	0	-9.24	0.477	0	-9.24	0.0618	0	-9.24	0.1759	0	-9.24	0.3317	0	-9.24	0.3761	0	-9.24	0.1365	0
-9.14	0.1325	0	-9.14	0.3695	0	-9.14	0.4796	0	-9.14	0.4692	0	-9.14	0.0626	0	-9.14	-0.1425	0	-9.14	0.00758	0		-9.14	-0.0677	0	-9.14	0.1468	0	-9.14	-0.0442	0	-9.14	0.22	0	-9.14	-0.0624	0	-9.14	0.1123	0	-9.14	0.00093424	0
-9.04	-0.4948	0	-9.04	0.0953	0	-9.04	0.132	0	-9.04	-0.3869	0	-9.04	0.0283	0	-9.04	-0.3658	0	-9.04	-0.2229	0		-9.04	-0.1514	0	-9.04	-0.4251	0	-9.04	-0.4162	0	-9.04	-0.1639	0	-9.04	-0.0213	0	-9.04	-0.2206	0	-9.04	-0.2016	0
-8.94	-0.1692	0	-8.94	-0.2111	0	-8.94	-0.0611	0	-8.94	-0.0442	0	-8.94	-0.2156	0	-8.94	-0.3887	0	-8.94	0.1183	0		-8.94	-0.1559	0	-8.94	0.0813	0	-8.94	0.0045348	0	-8.94	-0.033	0	-8.94	0.0518	0	-8.94	-0.0743	0	-8.94	-0.2162	0
-8.84	0.3966	0	-8.84	0.1546	0	-8.84	0.2499	0	-8.84	0.088	0	-8.84	-0.2014	0	-8.84	-0.1424	0	-8.84	0.0763	0		-8.84	0.1708	0	-8.84	0.0395	0	-8.84	0.2969	0	-8.84	0.00060962	0	-8.84	-0.1395	0	-8.84	0.1065	0	-8.84	-0.0307	0
-8.74	0.1099	0	-8.74	-0.089	0	-8.74	0.1718	0	-8.74	0.3247	0	-8.74	-0.349	0	-8.74	-0.1205	0	-8.74	-0.2018	0		-8.74	0.1968	0	-8.74	-0.137	0	-8.74	-0.1054	0	-8.74	-0.1758	0	-8.74	-0.1394	0	-8.74	0.0268	0	-8.74	0.0013036	0
-8.64	0.00816	0	-8.64	-0.1954	0	-8.64	0.4263	0	-8.64	0.2691	0	-8.64	-0.3421	0	-8.64	-0.095	0	-8.64	0.0894	0		-8.64	0.1541	0	-8.64	-0.1601	0	-8.64	-0.0716	0	-8.64	-0.0442	0	-8.64	0.0281	0	-8.64	0.1709	0	-8.64	-0.1927	0
-8.54	0.1003	0	-8.54	0.2115	0	-8.54	0.3975	0	-8.54	0.423	0	-8.54	0.0765	0	-8.54	0.0777	0	-8.54	-0.1489	0		-8.54	0.0642	0	-8.54	-0.2604	0	-8.54	-0.2639	0	-8.54	-0.1583	0	-8.54	-0.126	0	-8.54	0.138	0	-8.54	-0.2851	0
-8.44	0.0236	0	-8.44	0.2668	0	-8.44	-0.0293	0	-8.44	0.1775	0	-8.44	-0.1252	0	-8.44	0.4478	0	-8.44	0.0205	0		-8.44	0.1028	0	-8.44	-0.1958	0	-8.44	-0.1425	0	-8.44	0.2568	0	-8.44	-0.1138	0	-8.44	0.0258	0	-8.44	-0.2841	0
-8.34	-0.1434	0	-8.34	0.0514	0	-8.34	-0.3361	0	-8.34	-0.1636	0	-8.34	-0.3227	0	-8.34	0.1207	0	-8.34	0.077	0		-8.34	-0.287	0	-8.34	-0.1034	0	-8.34	0.0124	0	-8.34	-0.2119	0	-8.34	-0.1825	0	-8.34	0.0564	0	-8.34	-0.0259	0
-8.24	0.6892	0	-8.24	0.4254	0	-8.24	0.4387	0	-8.24	-0.0311	0	-8.24	0.1294	0	-8.24	0.1182	0	-8.24	0.6087	0		-8.24	-0.159	0	-8.24	-0.2897	0	-8.24	0.1389	0	-8.24	-0.0815	0	-8.24	-0.1874	0	-8.24	-0.2485	0	-8.24	0.0402	0
-8.14	0.1181	0	-8.14	-0.0136	0	-8.14	-0.0465	0	-8.14	0.2479	0	-8.14	0.0849	0	-8.14	0.0767	0	-8.14	0.4814	0		-8.14	-0.2267	0	-8.14	-0.2402	0	-8.14	-0.0321	0	-8.14	0.1868	0	-8.14	0.0472	0	-8.14	-0.2561	0	-8.14	-0.1417	0
-8.04	0.0337	0	-8.04	-0.4426	0	-8.04	0.0535	0	-8.04	-0.0474	0	-8.04	-0.1041	0	-8.04	-0.2037	0	-8.04	0.0158	0		-8.04	-0.269	0	-8.04	-0.0293	0	-8.04	-0.2547	0	-8.04	0.0061068	0	-8.04	-0.1208	0	-8.04	0.0173	0	-8.04	0.3021	0
-7.94	-0.1674	0	-7.94	-0.0843	0	-7.94	-0.4446	0	-7.94	0.0741	0	-7.94	-0.0577	0	-7.94	-0.3416	0	-7.94	-0.294	0		-7.94	-0.0521	0	-7.94	-0.1485	0	-7.94	0.0049007	0	-7.94	-0.2386	0	-7.94	-0.2125	0	-7.94	-0.0619	0	-7.94	0.2493	0
-7.84	-0.1354	0	-7.84	0.2876	0	-7.84	-0.1431	0	-7.84	-0.1877	0	-7.84	-0.3787	0	-7.84	0.0146	0	-7.84	-0.1206	0		-7.84	-0.0821	0	-7.84	-0.1254	0	-7.84	0.0642	0	-7.84	0.1719	0	-7.84	0.1544	0	-7.84	0.5838	0	-7.84	0.2653	0
-7.74	0.3868	0	-7.74	0.4848	0	-7.74	-0.0411	0	-7.74	0.0955	0	-7.74	-0.2666	0	-7.74	0.3072	0	-7.74	-0.2468	0		-7.74	-0.3089	0	-7.74	-0.0341	0	-7.74	-0.1487	0	-7.74	-0.0079964	0	-7.74	0.3329	0	-7.74	0.2578	0	-7.74	0.0072841	0
-7.64	-0.0842	0	-7.64	0.3965	0	-7.64	-0.0942	0	-7.64	-0.3335	0	-7.64	-0.4979	0	-7.64	0.2377	0	-7.64	-0.2085	0		-7.64	-0.0932	0	-7.64	-0.1529	0	-7.64	-0.0861	0	-7.64	-0.3157	0	-7.64	0.0535	0	-7.64	-0.2147	0	-7.64	0.2108	0
-7.54	-0.384	0	-7.54	0.2124	0	-7.54	-0.1103	0	-7.54	-0.1497	0	-7.54	-0.3773	0	-7.54	-0.0316	0	-7.54	0.0363	0		-7.54	0.4042	0	-7.54	-0.3134	0	-7.54	0.3002	0	-7.54	-0.0981	0	-7.54	0.0094053	0	-7.54	0.188	0	-7.54	0.5141	0
-7.44	-0.6254	0	-7.44	0.4561	0	-7.44	-0.3588	0	-7.44	-0.5043	0	-7.44	0.1156	0	-7.44	-0.0387	0	-7.44	-0.4137	0		-7.44	0.331	0	-7.44	-0.0497	0	-7.44	0.3701	0	-7.44	0.1241	0	-7.44	0.0751	0	-7.44	0.1353	0	-7.44	0.5496	0
-7.34	-0.3374	0	-7.34	0.7536	0	-7.34	0.194	0	-7.34	0.0799	0	-7.34	0.2342	0	-7.34	-0.1936	0	-7.34	-0.2256	0		-7.34	-0.335	0	-7.34	0.1154	0	-7.34	-0.0349	0	-7.34	-0.2045	0	-7.34	0.0419	0	-7.34	-0.0932	0	-7.34	0.3914	0
-7.24	-0.1512	0	-7.24	0.5459	0	-7.24	-0.2386	0	-7.24	0.5605	0	-7.24	-0.1297	0	-7.24	-0.3239	0	-7.24	-0.1817	0		-7.24	-0.0344	0	-7.24	0.052	0	-7.24	0.1439	0	-7.24	0.1743	0	-7.24	0.00593	0	-7.24	-0.0652	0	-7.24	0.2069	0
-7.14	0.0701	0	-7.14	0.2415	0	-7.14	0.0555	0	-7.14	0.5162	0	-7.14	-0.6561	0	-7.14	-0.2963	0	-7.14	-0.2127	0		-7.14	-0.2543	0	-7.14	0.2437	0	-7.14	0.038	0	-7.14	0.2598	0	-7.14	-0.2883	0	-7.14	-0.0462	0	-7.14	0.3034	0
-7.04	-0.0189	0	-7.04	0.3033	0	-7.04	0.5829	0	-7.04	0.2124	0	-7.04	-0.22	0	-7.04	0.1062	0	-7.04	0.0757	0		-7.04	0.028	0	-7.04	0.2348	0	-7.04	0.211	0	-7.04	0.2694	0	-7.04	-0.2574	0	-7.04	-0.0138	0	-7.04	0.1223	0
-6.94	0.2514	0	-6.94	-0.2515	0	-6.94	-0.011	0	-6.94	-0.3275	0	-6.94	-0.2599	0	-6.94	0.0631	0	-6.94	-0.0166	0		-6.94	-0.0967	0	-6.94	-0.0118	0	-6.94	0.1356	0	-6.94	-0.1255	0	-6.94	0.053	0	-6.94	0.1452	0	-6.94	0.2501	0
-6.84	0.35	0	-6.84	-0.3115	0	-6.84	-0.1912	0	-6.84	-0.4618	0	-6.84	-0.1253	0	-6.84	-0.232	0	-6.84	-0.3399	0		-6.84	-0.0878	0	-6.84	0.1829	0	-6.84	-0.2088	0	-6.84	0.1114	0	-6.84	0.233	0	-6.84	0.2781	0	-6.84	0.0346	0
-6.74	-0.00381	0	-6.74	0.4386	0	-6.74	0.1636	0	-6.74	0.00246	0	-6.74	0.0154	0	-6.74	0.172	0	-6.74	0.0673	0		-6.74	0.2448	0	-6.74	-0.0219	0	-6.74	-0.4082	0	-6.74	0.0269	0	-6.74	0.0165	0	-6.74	0.0257	0	-6.74	0.0329	0
-6.64	0.3014	0	-6.64	0.2244	0	-6.64	0.2939	0	-6.64	-0.1797	0	-6.64	0.0769	0	-6.64	0.2336	0	-6.64	0.0273	0		-6.64	0.2083	0	-6.64	0.1352	0	-6.64	-0.1027	0	-6.64	0.2067	0	-6.64	-0.1123	0	-6.64	0.1024	0	-6.64	0.0394	0
-6.54	-0.0887	0	-6.54	-0.0111	0	-6.54	0.3084	0	-6.54	-0.5121	0	-6.54	-0.4835	0	-6.54	0.1402	0	-6.54	-0.152	0		-6.54	-0.0268	0	-6.54	-0.1421	0	-6.54	0.0194	0	-6.54	0.0068377	0	-6.54	-0.0593	0	-6.54	0.1259	0	-6.54	0.0253	0
-6.44	0.2306	0	-6.44	0.248	0	-6.44	0.00346	0	-6.44	-0.2818	0	-6.44	-0.0588	0	-6.44	0.2455	0	-6.44	-0.0311	0		-6.44	0.2088	0	-6.44	0.0579	0	-6.44	-0.17	0	-6.44	0.1174	0	-6.44	0.1695	0	-6.44	0.1755	0	-6.44	-0.0897	0
-6.34	0.2138	0	-6.34	0.4547	0	-6.34	0.2593	0	-6.34	0.3404	0	-6.34	0.233	0	-6.34	0.3889	0	-6.34	0.1599	0		-6.34	0.216	0	-6.34	-0.0212	0	-6.34	-0.0965	0	-6.34	-0.2653	0	-6.34	0.3517	0	-6.34	-0.1728	0	-6.34	0.0915	0
-6.24	0.0345	0	-6.24	-0.0168	0	-6.24	0.3042	0	-6.24	0.1189	0	-6.24	0.1966	0	-6.24	0.0876	0	-6.24	0.1571	0		-6.24	0.2852	0	-6.24	-0.0151	0	-6.24	0.1471	0	-6.24	-0.0327	0	-6.24	0.2928	0	-6.24	-0.2019	0	-6.24	0.2694	0
-6.14	-0.0747	0	-6.14	0.1349	0	-6.14	0.0114	0	-6.14	-0.0841	0	-6.14	0.0351	0	-6.14	-0.184	0	-6.14	0.0612	0		-6.14	-0.0784	0	-6.14	0.0025885	0	-6.14	0.0403	0	-6.14	-0.0753	0	-6.14	0.2431	0	-6.14	-0.3297	0	-6.14	0.2769	0
-6.04	-0.1588	0	-6.04	0.2836	0	-6.04	-0.1023	0	-6.04	-0.0158	0	-6.04	-0.0631	0	-6.04	-0.2502	0	-6.04	-0.0275	0		-6.04	-0.0286	0	-6.04	-0.0774	0	-6.04	0.012	0	-6.04	-0.1817	0	-6.04	0.1594	0	-6.04	0.0099184	0	-6.04	0.1602	0
-5.94	0.091	0	-5.94	0.3772	0	-5.94	0.0271	0	-5.94	-0.3379	0	-5.94	0.1696	0	-5.94	-0.073	0	-5.94	-0.2059	0		-5.94	0.0020881	0	-5.94	-0.0263	0	-5.94	-0.1438	0	-5.94	-0.1891	0	-5.94	-0.0731	0	-5.94	-0.0757	0	-5.94	0.2756	0
-5.84	-0.0992	0	-5.84	0.2462	0	-5.84	0.2712	0	-5.84	-0.4438	0	-5.84	0.0473	0	-5.84	-0.3703	0	-5.84	-0.3868	0		-5.84	-0.2382	0	-5.84	-0.0681	0	-5.84	-0.0741	0	-5.84	0.3149	0	-5.84	-0.0722	0	-5.84	-0.0794	0	-5.84	0.0944	0
-5.74	0.1254	0	-5.74	0.0639	0	-5.74	0.6529	0	-5.74	0.1034	0	-5.74	0.4695	0	-5.74	-0.2114	0	-5.74	-0.1559	0		-5.74	0.0641	0	-5.74	-0.0627	0	-5.74	-0.2474	0	-5.74	-0.0217	0	-5.74	-0.0126	0	-5.74	-0.0112	0	-5.74	0.0532	0
-5.64	0.2706	0	-5.64	0.4443	0	-5.64	0.6185	0	-5.64	0.0542	0	-5.64	0.1172	0	-5.64	-0.1864	0	-5.64	0.2644	0		-5.64	0.1151	0	-5.64	-0.2226	0	-5.64	-0.1419	0	-5.64	-0.1621	0	-5.64	0.0829	0	-5.64	0.0147	0	-5.64	0.0932	0
-5.54	0.3343	0	-5.54	0.0831	0	-5.54	-0.1288	0	-5.54	0.0836	0	-5.54	-0.3113	0	-5.54	0.0023	0	-5.54	0.0508	0		-5.54	0.2661	0	-5.54	-0.221	0	-5.54	-0.0627	0	-5.54	-0.0103	0	-5.54	-0.0092676	0	-5.54	-0.014	0	-5.54	-0.0224	0
-5.44	0.0476	0	-5.44	0.1525	0	-5.44	-0.4233	0	-5.44	-0.0305	0	-5.44	-0.0481	0	-5.44	0.2828	0	-5.44	0.0734	0		-5.44	0.2186	0	-5.44	-0.0668	0	-5.44	-0.0406	0	-5.44	-0.2641	0	-5.44	-0.1825	0	-5.44	-0.0053404	0	-5.44	0.0974	0
-5.34	-0.0314	0	-5.34	0.1627	0	-5.34	0.0471	0	-5.34	-0.00471	0	-5.34	0.2879	0	-5.34	0.0562	0	-5.34	-0.00554	0		-5.34	0.1001	0	-5.34	-0.3362	0	-5.34	0.0867	0	-5.34	0.1735	0	-5.34	-0.051	0	-5.34	-0.0948	0	-5.34	-0.0517	0
-5.24	-0.3761	0	-5.24	0.2976	0	-5.24	0.2913	0	-5.24	0.1053	0	-5.24	0.0174	0	-5.24	-0.0948	0	-5.24	0.349	0		-5.24	0.0805	0	-5.24	-0.1149	0	-5.24	0.1259	0	-5.24	0.0721	0	-5.24	0.0507	0	-5.24	0.1387	0	-5.24	0.1235	0
-5.14	0.0369	0	-5.14	0.4644	0	-5.14	0.3785	0	-5.14	0.0807	0	-5.14	0.0677	0	-5.14	0.0423	0	-5.14	0.4111	0		-5.14	0.0949	0	-5.14	0.0119	0	-5.14	0.1724	0	-5.14	0.1888	0	-5.14	0.2517	0	-5.14	0.1539	0	-5.14	0.416	0
-5.04	0.3005	0	-5.04	-0.0202	0	-5.04	0.4101	0	-5.04	0.081	0	-5.04	0.3143	0	-5.04	0.6186	0	-5.04	0.5139	0		-5.04	-0.0356	0	-5.04	-0.0054016	0	-5.04	-0.1027	0	-5.04	0.0388	0	-5.04	-0.0139	0	-5.04	0.057	0	-5.04	0.2596	0
-4.94	0.2506	0	-4.94	-0.2625	0	-4.94	-0.4156	0	-4.94	0.0193	0	-4.94	0.172	0	-4.94	0.5412	0	-4.94	-0.1815	0		-4.94	-0.1882	0	-4.94	-0.0486	0	-4.94	0.2033	0	-4.94	-0.0505	0	-4.94	-0.2175	0	-4.94	0.1137	0	-4.94	0.2382	0
-4.84	0.2667	0	-4.84	0.2928	0	-4.84	-0.2901	0	-4.84	-0.2098	0	-4.84	0.0297	0	-4.84	0.4652	0	-4.84	0.3348	0		-4.84	0.193	0	-4.84	-0.2782	0	-4.84	-0.0428	0	-4.84	0.022	0	-4.84	-0.0424	0	-4.84	0.2691	0	-4.84	0.2617	0
-4.74	0.4095	0	-4.74	0.6089	0	-4.74	-0.1731	0	-4.74	-0.3561	0	-4.74	0.0162	0	-4.74	0.6494	0	-4.74	0.6924	0		-4.74	-0.0504	0	-4.74	-0.1044	0	-4.74	-0.1158	0	-4.74	0.0443	0	-4.74	0.1681	0	-4.74	-0.1765	0	-4.74	0.0385	0
-4.64	0.0529	0	-4.64	0.3313	0	-4.64	0.014	0	-4.64	-0.6026	0	-4.64	-0.0146	0	-4.64	0.3764	0	-4.64	0.3349	0		-4.64	0.1552	0	-4.64	0.0849	0	-4.64	-0.1313	0	-4.64	0.0897	0	-4.64	-0.0872	0	-4.64	0.0931	0	-4.64	0.0716	0
-4.54	0.0412	0	-4.54	0.3797	0	-4.54	0.5484	0	-4.54	0.4224	0	-4.54	0.1385	0	-4.54	0.4482	0	-4.54	0.8802	0		-4.54	0.2755	0	-4.54	-0.0692	0	-4.54	0.0234	0	-4.54	-0.0617	0	-4.54	0.1308	0	-4.54	0.2766	0	-4.54	0.2434	0
-4.44	0.1701	0	-4.44	0.5305	0	-4.44	0.3719	0	-4.44	0.324	0	-4.44	0.1001	0	-4.44	0.0818	0	-4.44	0.7186	0		-4.44	-0.0669	0	-4.44	0.0603	0	-4.44	-0.1684	0	-4.44	0.0050647	0	-4.44	0.0859	0	-4.44	0.2172	0	-4.44	0.0628	0
-4.34	-0.0379	0	-4.34	0.1678	0	-4.34	0.0583	0	-4.34	0.1558	0	-4.34	0.1571	0	-4.34	0.3699	0	-4.34	0.4449	0		-4.34	-0.3931	0	-4.34	-0.148	0	-4.34	-0.0454	0	-4.34	0.0389	0	-4.34	-0.2652	0	-4.34	0.0597	0	-4.34	-0.0893	0
-4.24	-0.1584	0	-4.24	0.4958	0	-4.24	-0.2669	0	-4.24	0.1322	0	-4.24	0.2834	0	-4.24	0.2049	0	-4.24	0.3275	0		-4.24	0.0877	0	-4.24	0.0757	0	-4.24	-0.1285	0	-4.24	0.1167	0	-4.24	-0.1093	0	-4.24	-0.0774	0	-4.24	-0.1075	0
-4.14	0.1253	0	-4.14	0.3983	0	-4.14	-0.0581	0	-4.14	0.3011	0	-4.14	0.3523	0	-4.14	0.2535	0	-4.14	0.6893	0		-4.14	-0.0069469	0	-4.14	0.0108	0	-4.14	0.1181	0	-4.14	-0.0419	0	-4.14	-0.087	0	-4.14	0.2395	0	-4.14	0.007772	0
-4.04	-0.1923	0	-4.04	-0.3123	0	-4.04	-0.4812	0	-4.04	-0.086	0	-4.04	0.1027	0	-4.04	0.1851	0	-4.04	0.2171	0		-4.04	-0.0546	0	-4.04	0.1053	0	-4.04	0.1386	0	-4.04	-0.0092776	0	-4.04	-0.1987	0	-4.04	0.0771	0	-4.04	0.3624	0
-3.94	-0.2645	0	-3.94	-0.2291	0	-3.94	-0.6628	0	-3.94	0.0121	0	-3.94	-0.1203	0	-3.94	-0.1223	0	-3.94	0.0887	0		-3.94	0.1108	0	-3.94	0.0817	0	-3.94	-0.0664	0	-3.94	-0.3031	0	-3.94	0.2292	0	-3.94	0.2979	0	-3.94	-0.0361	0
-3.84	0.145	0	-3.84	0.1774	0	-3.84	0.1633	0	-3.84	0.4231	0	-3.84	0.394	0	-3.84	0.1873	0	-3.84	0.5075	0		-3.84	-0.1752	0	-3.84	0.3543	0	-3.84	-0.1524	0	-3.84	-0.1797	0	-3.84	0.2325	0	-3.84	-0.0498	0	-3.84	0.4154	0
-3.74	0.00871	0	-3.74	-0.0168	0	-3.74	0.2816	0	-3.74	0.6455	0	-3.74	0.2216	0	-3.74	0.1806	0	-3.74	0.3282	0		-3.74	-0.0309	0	-3.74	-0.1686	0	-3.74	-0.0572	0	-3.74	-0.2587	0	-3.74	0.1447	0	-3.74	0.2078	0	-3.74	0.0527	0
-3.64	-0.5506	0	-3.64	0.2223	0	-3.64	-0.3199	0	-3.64	-0.1412	0	-3.64	-0.1823	0	-3.64	-0.3154	0	-3.64	0.0783	0		-3.64	0.0693	0	-3.64	-0.1629	0	-3.64	0.146	0	-3.64	-0.0321	0	-3.64	-0.0943	0	-3.64	-0.0107	0	-3.64	-0.0058381	0
-3.54	-0.3145	0	-3.54	-0.1096	0	-3.54	-0.0573	0	-3.54	-0.3005	0	-3.54	-0.2719	0	-3.54	0.0706	0	-3.54	-0.0676	0		-3.54	0.1334	0	-3.54	-0.0863	0	-3.54	0.3977	0	-3.54	0.0889	0	-3.54	0.0064797	0	-3.54	-0.1882	0	-3.54	0.1091	0
-3.44	-0.46	0	-3.44	-0.266	0	-3.44	-0.4021	0	-3.44	-0.0835	0	-3.44	-0.1838	0	-3.44	-0.1577	0	-3.44	-0.0756	0		-3.44	0.1315	0	-3.44	-0.1025	0	-3.44	0.1316	0	-3.44	0.1558	0	-3.44	0.1305	0	-3.44	-0.1384	0	-3.44	0.2719	0
-3.34	-0.169	0	-3.34	0.4336	0	-3.34	-0.2844	0	-3.34	0.0209	0	-3.34	-0.2358	0	-3.34	0.2794	0	-3.34	0.1326	0		-3.34	-0.006276	0	-3.34	-0.4199	0	-3.34	-0.0594	0	-3.34	0.1626	0	-3.34	0.3326	0	-3.34	0.1113	0	-3.34	0.2687	0
-3.24	-0.0126	0	-3.24	0.6557	0	-3.24	0.2985	0	-3.24	-0.104	0	-3.24	0.1277	0	-3.24	0.207	0	-3.24	0.0992	0		-3.24	0.2358	0	-3.24	-0.1832	0	-3.24	0.1939	0	-3.24	-0.2274	0	-3.24	0.33	0	-3.24	-0.0639	0	-3.24	0.0686	0
-3.14	0.00789	0	-3.14	0.1777	0	-3.14	-0.2613	0	-3.14	0.3618	0	-3.14	0.2513	0	-3.14	0.1338	0	-3.14	0.204	0		-3.14	0.1683	0	-3.14	-0.1289	0	-3.14	0.0028258	0	-3.14	-0.4707	0	-3.14	0.325	0	-3.14	-0.0188	0	-3.14	-0.0255	0
-3.04	-0.0838	0	-3.04	-0.3289	0	-3.04	-0.4094	0	-3.04	0.3099	0	-3.04	0.2494	0	-3.04	-0.044	0	-3.04	0.192	0		-3.04	-0.0694	0	-3.04	0.1522	0	-3.04	0.1963	0	-3.04	-0.1669	0	-3.04	0.1896	0	-3.04	-0.0793	0	-3.04	-0.0476	0
-2.94	-0.4846	0	-2.94	-0.1586	0	-2.94	-0.4282	0	-2.94	0.0389	0	-2.94	0.1948	0	-2.94	-0.1557	0	-2.94	-0.0479	0		-2.94	0.0316	0	-2.94	0.0572	0	-2.94	0.1708	0	-2.94	0.2217	0	-2.94	-0.1147	0	-2.94	-0.1468	0	-2.94	-0.0472	0
-2.84	-0.3122	0	-2.84	-0.4799	0	-2.84	-0.2534	0	-2.84	-0.1302	0	-2.84	-0.0274	0	-2.84	0.08	0	-2.84	0.2168	0		-2.84	-0.3048	0	-2.84	-0.1144	0	-2.84	-0.0696	0	-2.84	-0.1047	0	-2.84	-0.2589	0	-2.84	-0.0043624	0	-2.84	-0.1097	0
-2.74	-0.3663	0	-2.74	-0.1379	0	-2.74	-0.2278	0	-2.74	-0.0264	0	-2.74	0.1404	0	-2.74	-0.3311	0	-2.74	0.4783	0		-2.74	-0.2416	0	-2.74	-0.0996	0	-2.74	-0.15	0	-2.74	-0.0742	0	-2.74	-0.0261	0	-2.74	-0.2676	0	-2.74	0.0468	0
-2.64	-0.2396	0	-2.64	-0.0105	0	-2.64	-0.0168	0	-2.64	0.144	0	-2.64	-0.00642	0	-2.64	0.1518	0	-2.64	0.5361	0		-2.64	0.0355	0	-2.64	0.0267	0	-2.64	-0.1028	0	-2.64	-0.205	0	-2.64	-0.0663	0	-2.64	-0.2016	0	-2.64	0.1355	0
-2.54	-0.5691	0	-2.54	0.1226	0	-2.54	0.1617	0	-2.54	-0.0909	0	-2.54	-0.4162	0	-2.54	-0.0518	0	-2.54	0.3584	0		-2.54	0.0661	0	-2.54	0.0487	0	-2.54	0.1802	0	-2.54	-0.1386	0	-2.54	0.3752	0	-2.54	0.275	0	-2.54	0.0247	0
-2.44	-0.2897	0	-2.44	0.159	0	-2.44	0.0676	0	-2.44	-0.0944	0	-2.44	0.1021	0	-2.44	-0.3795	0	-2.44	0.1369	0		-2.44	-0.2048	0	-2.44	-0.1128	0	-2.44	0.0539	0	-2.44	0.0291	0	-2.44	0.3028	0	-2.44	0.0363	0	-2.44	0.0131	0
-2.34	-0.412	0	-2.34	0.2337	0	-2.34	-0.0258	0	-2.34	0.0467	0	-2.34	-0.0131	0	-2.34	-0.3081	0	-2.34	-0.0236	0		-2.34	-0.1176	0	-2.34	-0.1052	0	-2.34	-0.212	0	-2.34	0.01	0	-2.34	-0.1005	0	-2.34	0.0891	0	-2.34	0.0956	0
-2.24	-0.1561	0	-2.24	0.2372	0	-2.24	0.1926	0	-2.24	0.1229	0	-2.24	0.2638	0	-2.24	0.0978	0	-2.24	0.00801	0		-2.24	-0.1743	0	-2.24	0.0043615	0	-2.24	0.0054516	0	-2.24	-0.0765	0	-2.24	-0.1255	0	-2.24	0.1628	0	-2.24	0.1348	0
-2.14	-0.4013	0	-2.14	0.1553	0	-2.14	-0.065	0	-2.14	0.0496	0	-2.14	0.5031	0	-2.14	0.3097	0	-2.14	0.0863	0		-2.14	-0.1536	0	-2.14	-0.0477	0	-2.14	-0.0964	0	-2.14	-0.1652	0	-2.14	0.0961	0	-2.14	0.0943	0	-2.14	0.4009	0
-2.04	-0.0391	0	-2.04	0.4017	0	-2.04	-0.1873	0	-2.04	0.2179	0	-2.04	0.5957	0	-2.04	0.3679	0	-2.04	0.0921	0		-2.04	-0.0085334	0	-2.04	-0.0877	0	-2.04	0.0675	0	-2.04	-0.1365	0	-2.04	-0.1033	0	-2.04	0.2607	0	-2.04	0.1407	0
-1.94	-0.0067	0	-1.94	-0.1291	0	-1.94	-0.0893	0	-1.94	0.0106	0	-1.94	0.4836	0	-1.94	-0.1629	0	-1.94	0.0511	0		-1.94	0.1708	0	-1.94	-0.3077	0	-1.94	0.1653	0	-1.94	-0.3261	0	-1.94	0.0588	0	-1.94	-0.0578	0	-1.94	0.0144	0
-1.84	-0.1946	0	-1.84	-0.1787	0	-1.84	0.00249	0	-1.84	-0.2226	0	-1.84	0.0863	0	-1.84	-0.3539	0	-1.84	-0.3446	0		-1.84	-0.2488	0	-1.84	-0.2459	0	-1.84	0.1233	0	-1.84	-0.2245	0	-1.84	0.0854	0	-1.84	0.1861	0	-1.84	-0.0854	0
-1.74	-0.0655	0	-1.74	0.2308	0	-1.74	-0.00127	0	-1.74	0.4837	0	-1.74	0.324	0	-1.74	-0.2498	0	-1.74	-0.2155	0		-1.74	-0.0901	0	-1.74	0.0705	0	-1.74	-0.0415	0	-1.74	0.1647	0	-1.74	-0.1124	0	-1.74	-0.0375	0	-1.74	0.002706	0
-1.64	0.1326	0	-1.64	-0.0773	0	-1.64	0.1374	0	-1.64	0.3896	0	-1.64	0.3431	0	-1.64	-0.2721	0	-1.64	-0.219	0		-1.64	-0.2374	0	-1.64	-0.0687	0	-1.64	0.1721	0	-1.64	0.0153	0	-1.64	-0.3751	0	-1.64	-0.1337	0	-1.64	-0.1311	0
-1.54	-0.2096	0	-1.54	-0.332	0	-1.54	-0.3258	0	-1.54	-0.0244	0	-1.54	-0.1138	0	-1.54	-0.258	0	-1.54	-0.2971	0		-1.54	-0.2735	0	-1.54	-0.1464	0	-1.54	-0.0063914	0	-1.54	-0.246	0	-1.54	-0.088	0	-1.54	0.022	0	-1.54	0.1411	0
-1.44	0.0603	0	-1.44	-0.2747	0	-1.44	-0.1137	0	-1.44	0.0431	0	-1.44	-0.2291	0	-1.44	-0.0171	0	-1.44	-0.1319	0		-1.44	-0.1088	0	-1.44	-0.0261	0	-1.44	-0.1127	0	-1.44	-0.1665	0	-1.44	0.2801	0	-1.44	-0.0296	0	-1.44	0.0521	0
-1.34	0.2458	0	-1.34	0.4586	0	-1.34	0.4804	0	-1.34	0.3826	0	-1.34	0.3314	0	-1.34	0.4623	0	-1.34	0.2013	0		-1.34	-0.1023	0	-1.34	0.0725	0	-1.34	-0.0365	0	-1.34	-0.063	0	-1.34	0.3826	0	-1.34	-0.0816	0	-1.34	0.2149	0
-1.24	0.3199	0	-1.24	-0.09	0	-1.24	-0.0111	0	-1.24	0.2684	0	-1.24	-0.243	0	-1.24	0.4301	0	-1.24	0.5325	0		-1.24	-0.0165	0	-1.24	0.255	0	-1.24	0.2351	0	-1.24	0.1954	0	-1.24	0.4237	0	-1.24	-0.238	0	-1.24	0.0146	0
-1.14	-0.3285	0	-1.14	0.3694	0	-1.14	0.0826	0	-1.14	0.0543	0	-1.14	0.0485	0	-1.14	0.4871	0	-1.14	0.3223	0		-1.14	0.1366	0	-1.14	0.3895	0	-1.14	0.1462	0	-1.14	-0.1718	0	-1.14	-0.0441	0	-1.14	0.0105	0	-1.14	-0.0774	0
-1.04	-0.146	0	-1.04	0.2856	0	-1.04	0.055	0	-1.04	-0.1834	0	-1.04	0.1787	0	-1.04	0.3596	0	-1.04	-0.0686	0		-1.04	0.3792	0	-1.04	0.1665	0	-1.04	0.0536	0	-1.04	-0.2691	0	-1.04	-0.2805	0	-1.04	-0.0682	0	-1.04	0.1886	0
-0.94	0.0987	0	-0.94	0.1162	0	-0.94	0.1053	0	-0.94	0.1363	0	-0.94	0.2813	0	-0.94	-0.134	0	-0.94	-0.1457	0		-0.94	0.2389	0	-0.94	-0.027	0	-0.94	-0.3956	0	-0.94	-0.3141	0	-0.94	-0.5279	0	-0.94	-0.353	0	-0.94	0.1084	0
-0.84	-0.1434	0	-0.84	0.2115	0	-0.84	-0.062	0	-0.84	0.1284	0	-0.84	0.2282	0	-0.84	0.0167	0	-0.84	0.0512	0		-0.84	0.1552	0	-0.84	0.0394	0	-0.84	0.031	0	-0.84	-0.2963	0	-0.84	0.0665	0	-0.84	-0.1889	0	-0.84	-0.1409	0
-0.74	0.2507	0	-0.74	0.3212	0	-0.74	0.0189	0	-0.74	0.3304	0	-0.74	0.1348	0	-0.74	0.5023	0	-0.74	-0.0727	0		-0.74	0.337	0	-0.74	0.0963	0	-0.74	0.0832	0	-0.74	-0.0129	0	-0.74	0.2196	0	-0.74	-0.2109	0	-0.74	-0.045	0
-0.64	0.1622	0	-0.64	0.107	0	-0.64	-0.0149	0	-0.64	-0.1362	0	-0.64	0.2845	0	-0.64	0.1036	0	-0.64	-0.4933	0		-0.64	0.3123	0	-0.64	-0.0513	0	-0.64	0.078	0	-0.64	0.0156	0	-0.64	0.1035	0	-0.64	-0.3646	0	-0.64	-0.1134	0
-0.54	-0.3255	0	-0.54	0.2764	0	-0.54	0.0396	0	-0.54	-0.3692	0	-0.54	0.4757	0	-0.54	-0.1059	0	-0.54	-0.1052	0		-0.54	0.4331	0	-0.54	0.0805	0	-0.54	0.0964	0	-0.54	-0.0714	0	-0.54	0.2587	0	-0.54	0.1038	0	-0.54	0.1509	0
-0.44	-0.1409	0	-0.44	0.0454	0	-0.44	-0.1617	0	-0.44	-0.1517	0	-0.44	0.5173	0	-0.44	-0.4541	0	-0.44	-0.3346	0		-0.44	0.2212	0	-0.44	0.1123	0	-0.44	-0.2116	0	-0.44	0.0634	0	-0.44	0.0669	0	-0.44	0.0292	0	-0.44	0.025	0
-0.34	0.1464	0	-0.34	-0.1885	0	-0.34	-0.2276	0	-0.34	-0.1551	0	-0.34	0.1469	0	-0.34	-0.0184	0	-0.34	-0.1481	0		-0.34	0.035	0	-0.34	-0.0050979	0	-0.34	-0.1798	0	-0.34	-0.3071	0	-0.34	-0.0544	0	-0.34	-0.3794	0	-0.34	0.1562	0
-0.24	0.0367	0	-0.24	-0.1607	0	-0.24	0.1611	0	-0.24	0.4078	0	-0.24	0.2168	0	-0.24	0.1844	0	-0.24	0.4242	0		-0.24	-0.0165	0	-0.24	0.1146	0	-0.24	-0.0718	0	-0.24	-0.3124	0	-0.24	0.0042823	0	-0.24	-0.2224	0	-0.24	-0.2439	0
-0.14	0.0457	0	-0.14	0.1146	0	-0.14	-0.1424	0	-0.14	0.4012	0	-0.14	0.3429	0	-0.14	0.2824	0	-0.14	0.4113	0		-0.14	-0.2522	0	-0.14	0.1657	0	-0.14	-0.027	0	-0.14	-0.3199	0	-0.14	0.0383	0	-0.14	-0.2611	0	-0.14	0.0948	0
-0.04	0.0314	0	-0.04	-0.2855	0	-0.04	-0.5114	0	-0.04	0.122	0	-0.04	0.2529	0	-0.04	0.1736	0	-0.04	0.1533	0		-0.04	0.0465	0	-0.04	0.0408	0	-0.04	0.0192	0	-0.04	-0.0737	0	-0.04	0.2611	0	-0.04	-0.4038	0	-0.04	0.0988	0
0.06	0.0689	3.6401	0.06	0.1059	2.0297	0.06	0.2542	-1.1581	0.06	0.7978	-8.1263	0.06	2.5029	-13.0226	0.06	4.6744	-14.3832	0.06	4.4814	9.4095		0.06	-0.1968	1.3251	0.06	0.2234	3.2106	0.06	0.1551	1.05	0.06	0.3495	-0.4377	0.06	0.5491	-1.564	0.06	1.9921	14.3758	0.06	3.7877	40.0556
0.16	0.5809	4.2232	0.16	1.4295	3.1901	0.16	2.0967	1.1343	0.16	3.655	-3.5065	0.16	10.832	-1.769	0.16	21.2809	7.4413	0.16	30.9434	50.6568		0.16	0.2751	1.6477	0.16	0.7919	3.8551	0.16	1.4751	2.3366	0.16	2.9159	2.1038	0.16	6.0927	4.7099	0.16	16.8402	26.7106	0.16	29.303	63.7243
0.26	1.1282	4.7676	0.26	2.659	4.2721	0.26	4.709	3.2658	0.26	8.6806	0.7658	0.26	22.6029	8.4658	0.26	42.2884	26.7488	0.26	66.808	85.1839		0.26	0.7568	1.9578	0.26	2.1689	4.4741	0.26	4.274	3.5698	0.26	7.2976	4.5301	0.26	17.0862	10.6297	0.26	37.7189	38.1239	0.26	65.6566	84.7865
0.36	1.7344	5.2758	0.36	3.9963	5.281	0.36	7.4642	5.2478	0.36	13.4906	4.7162	0.36	34.1644	17.7743	0.36	61.5718	43.8301	0.36	98.3359	114.087		0.36	1.6151	2.2559	0.36	3.2235	5.0685	0.36	6.4035	4.7517	0.36	11.7325	6.8466	0.36	27.8375	16.2156	0.36	56.6936	48.685	0.36	95.34	103.53
0.46	2.4403	5.7505	0.46	5.189	6.2217	0.46	10.0875	7.0908	0.46	18.1396	8.3692	0.46	44.7479	26.2408	0.46	78.9231	58.9425	0.46	125.729	138.282		0.46	2.0674	2.5424	0.46	4.8259	5.6394	0.46	8.8426	5.8845	0.46	16.4362	9.0582	0.46	37.7976	21.4865	0.46	73.4303	58.458	0.46	119.867	120.208
0.56	3.3057	6.1936	0.56	7.0121	7.0989	0.56	12.4394	8.8044	0.56	22.9752	11.7474	0.56	54.9428	33.9409	0.56	95.1924	72.3119	0.56	149.142	158.536		0.56	3.0249	2.8179	0.56	6.2058	6.1876	0.56	11.5648	6.9703	0.56	21.4118	11.1696	0.56	47.2651	26.46	0.56	88.765	67.5009	0.56	140.932	135.05
0.66	4.2088	6.6074	0.66	8.0856	7.9167	0.66	15.0433	10.3979	0.66	27.29	14.8711	0.66	63.5717	40.9443	0.66	109.495	84.1403	0.66	170.056	175.491		0.66	3.7674	3.0827	0.66	7.51	6.714	0.66	13.7323	8.0109	0.66	25.2573	13.1854	0.66	55.8453	31.153	0.66	102.334	75.8688	0.66	159.33	148.258
0.76	4.7031	6.9937	0.76	9.5127	8.6793	0.76	16.7439	11.8795	0.76	31.0968	17.7598	0.76	70.8956	47.3137	0.76	121.19	94.6045	0.76	187.538	189.684		0.76	4.5132	3.3372	0.76	8.5144	7.2196	0.76	15.797	9.0084	0.76	28.707	15.11	0.76	63.5755	35.5812	0.76	114.08	83.6117	0.76	174.691	160.01
0.86	5.344	7.3544	0.86	10.1248	9.3904	0.86	18.5029	13.2572	0.86	34.0918	20.4309	0.86	77.4734	53.1067	0.86	130.419	103.862	0.86	201.831	201.564		0.86	5.2134	3.5818	0.86	9.8193	7.7051	0.86	17.5711	9.9643	0.86	31.9697	16.9473	0.86	69.7576	39.7596	0.86	123.92	90.7765	0.86	187.877	170.469
0.96	5.6347	7.6913	0.96	10.5608	10.0534	0.96	19.7709	14.5383	0.96	36.1293	22.9009	0.96	81.6282	58.3757	0.96	137.757	112.053	0.96	212.34	211.51		0.96	5.2648	3.817	0.96	10.4942	8.1714	0.96	18.7609	10.8806	0.96	34.2469	18.7015	0.96	74.5216	43.7024	0.96	131.053	97.4065	0.96	197.962	179.776
1.06	6.2705	8.0057	1.06	11.1512	10.6716	1.06	20.8692	15.7294	1.06	37.9026	25.185	1.06	85.2334	63.1676	1.06	143.565	119.299	1.06	220.499	219.835		1.06	5.8573	4.0431	1.06	11.1922	8.6191	1.06	19.9684	11.7588	1.06	36.6841	20.3763	1.06	78.586	47.4227	1.06	136.951	103.541	1.06	205.911	188.058
1.16	6.9269	8.2994	1.16	11.8147	11.248	1.16	22.0099	16.8371	1.16	39.9785	27.2971	1.16	88.3172	67.5261	1.16	147.389	125.709	1.16	226.921	226.805		1.16	6.439	4.2604	1.16	11.7818	9.0491	1.16	21.1557	12.6005	1.16	38.4314	21.9752	1.16	81.9114	50.9332	1.16	141.368	109.218	1.16	211.757	195.427
1.26	6.991	8.5735	1.26	12.7061	11.7855	1.26	22.656	17.8669	1.26	40.9254	29.2503	1.26	90.5571	71.49	1.26	150.434	131.381	1.26	231.864	232.639		1.26	6.7457	4.4693	1.26	12.5664	9.4621	1.26	21.9574	13.4073	1.26	39.6021	23.5017	1.26	84.1617	54.2456	1.26	145.086	114.471	1.26	216.481	201.985
1.36	6.764	8.8295	1.36	12.6229	12.2866	1.36	22.9682	18.8246	1.36	41.3351	31.0564	1.36	92.0753	75.0951	1.36	152.73	136.398	1.36	234.993	237.523		1.36	6.8831	4.6701	1.36	12.7141	9.8586	1.36	22.5639	14.1805	1.36	40.5662	24.9591	1.36	86.0977	57.3711	1.36	147.969	119.332	1.36	219.692	207.821
1.46	6.6373	9.0686	1.46	12.5789	12.7539	1.46	23.7914	19.7151	1.46	42.0803	32.7265	1.46	93.2299	78.3742	1.46	154.498	140.837	1.46	237.733	241.611		1.46	6.8671	4.8632	1.46	12.8419	10.2394	1.46	22.789	14.9216	1.46	41.5804	26.3505	1.46	87.7167	60.3205	1.46	149.977	123.829	1.46	222.342	213.014
1.56	7.5266	9.2918	1.56	12.6721	13.1896	1.56	23.2775	20.543	1.56	42.5758	34.2709	1.56	94.4925	81.3563	1.56	155.864	144.764	1.56	240.111	245.033		1.56	7.2252	5.0487	1.56	13.5454	10.6051	1.56	23.0089	15.6319	1.56	42.2466	27.6789	1.56	89.1055	63.1033	1.56	151.983	127.991	1.56	224.535	217.636
1.66	7.9808	9.5001	1.66	13.3482	13.5958	1.66	23.4786	21.313	1.66	42.6535	35.699	1.66	95.0312	84.0687	1.66	157.283	148.239	1.66	241.685	247.898		1.66	7.7312	5.2271	1.66	13.4191	10.9563	1.66	23.6555	16.3127	1.66	42.7609	28.9471	1.66	89.9091	65.7293	1.66	153.412	131.842	1.66	226.155	221.748
1.76	7.8341	9.6947	1.76	13.293	13.9746	1.76	23.7164	22.0289	1.76	43.274	37.0196	1.76	95.2729	86.5356	1.76	158.054	151.313	1.76	243.285	250.296		1.76	7.5176	5.3985	1.76	13.49	11.2936	1.76	23.9981	16.9652	1.76	43.0214	30.1579	1.76	90.7063	68.2071	1.76	154.617	135.406	1.76	227.551	225.407
1.86	7.7534	9.8764	1.86	13.7748	14.3278	1.86	24.1732	22.6945	1.86	43.9081	38.2408	1.86	96.2219	88.7792	1.86	158.685	154.032	1.86	244.321	252.303		1.86	7.6765	5.5634	1.86	14.0153	11.6175	1.86	24.1422	17.5907	1.86	43.6664	31.3139	1.86	91.8027	70.5451	1.86	155.517	138.704	1.86	228.461	228.664
1.96	8.0985	10.046	1.96	14.187	14.6571	1.96	24.8487	23.3135	1.96	44.2431	39.3701	1.96	96.7942	90.8198	1.96	159.473	156.438	1.96	245.287	253.984		1.96	7.747	5.7218	1.96	14.2545	11.9286	1.96	24.5574	18.1901	1.96	43.8832	32.4175	1.96	92.1782	72.7512	1.96	156.257	141.755	1.96	229.623	231.562
2.06	8.415	10.2044	2.06	14.3301	14.9642	2.06	24.8785	23.889	2.06	44.4188	40.4143	2.06	97.6646	92.6757	2.06	159.772	158.566	2.06	245.979	255.391		2.06	7.8169	5.8741	2.06	14.562	12.2273	2.06	24.7755	18.7646	2.06	44.3217	33.4712	2.06	92.7581	74.8329	2.06	157.131	144.578	2.06	230.79	234.14
2.16	7.5864	10.3523	2.16	13.6984	15.2505	2.16	24.5546	24.4242	2.16	44.5192	41.3799	2.16	97.8689	94.3637	2.16	159.954	160.449	2.16	246.501	256.568		2.16	7.9751	6.0205	2.16	14.4248	12.5141	2.16	25.1024	19.3153	2.16	44.643	34.4771	2.16	93.1428	76.7972	2.16	157.675	147.191	2.16	231.302	236.435
2.26	8.2874	10.4904	2.26	13.9181	15.5175	2.26	24.729	24.9218	2.26	44.6296	42.2729	2.26	97.862	95.8989	2.26	160.53	162.115	2.26	247.3	257.554		2.26	8.3801	6.1612	2.26	14.2431	12.7896	2.26	25.2044	19.8431	2.26	45.0319	35.4375	2.26	93.9353	78.6506	2.26	158.525	149.609	2.26	231.748	238.477
2.36	8.5204	10.6193	2.36	14.4074	15.7664	2.36	24.9495	25.3845	2.36	44.9142	43.0986	2.36	97.8521	97.2951	2.36	161.275	163.589	2.36	247.791	258.379		2.36	8.1969	6.2965	2.36	14.4224	13.0542	2.36	25.2352	20.3489	2.36	45.1939	36.3544	2.36	94.203	80.3995	2.36	158.995	151.846	2.36	232.228	240.294
2.46	8.5469	10.7397	2.46	14.5315	15.9985	2.46	25.1978	25.8148	2.46	44.8773	43.8621	2.46	98.5089	98.5651	2.46	161.655	164.893	2.46	248.54	259.07		2.46	8.1625	6.4265	2.46	14.92	13.3082	2.46	25.6189	20.8337	2.46	45.511	37.2298	2.46	94.2926	82.0498	2.46	159.437	153.916	2.46	232.975	241.911
2.56	8.2345	10.8521	2.56	14.3589	16.215	2.56	25.3356	26.2149	2.56	44.6236	44.5682	2.56	98.3967	99.7201	2.56	161.69	166.047	2.56	248.485	259.648		2.56	8.1727	6.5515	2.56	14.981	13.5522	2.56	25.5261	21.2985	2.56	45.8519	38.0655	2.56	94.8038	83.6069	2.56	160.102	155.831	2.56	233.25	243.35
2.66	8.2109	10.957	2.66	14.1861	16.4167	2.66	25.1103	26.5869	2.66	44.8382	45.2211	2.66	98.5035	100.771	2.66	162.007	167.067	2.66	249.187	260.132		2.66	8.2626	6.6717	2.66	15.0177	13.7865	2.66	25.5048	21.7438	2.66	45.8821	38.8634	2.66	95.3551	85.0763	2.66	160.486	157.604	2.66	233.415	244.63
2.76	8.1599	11.055	2.76	14.4258	16.6049	2.76	25.1906	26.9328	2.76	45.1411	45.8249	2.76	98.8096	101.726	2.76	162.583	167.97	2.76	249.24	260.538		2.76	8.5367	6.7872	2.76	15.2788	14.0115	2.76	25.7948	22.1707	2.76	46.4228	39.6252	2.76	95.4178	86.4627	2.76	161.109	159.244	2.76	234.237	245.77
2.86	8.2441	11.1465	2.86	14.7905	16.7803	2.86	25.2318	27.2544	2.86	45.2402	46.3832	2.86	98.9953	102.595	2.86	162.396	168.769	2.86	249.693	260.877		2.86	8.4883	6.8983	2.86	15.1645	14.2276	2.86	25.6773	22.5799	2.86	46.1938	40.3524	2.86	95.7732	87.7709	2.86	161.148	160.761	2.86	234.646	246.784
2.96	8.5994	11.232	2.96	14.5895	16.9439	2.96	25.6652	27.5535	2.96	45.5361	46.8995	2.96	99.1349	103.385	2.96	162.252	169.476	2.96	250.188	261.161		2.96	8.1917	7.005	2.96	14.9907	14.4351	2.96	25.5582	22.972	2.96	46.4894	41.0468	2.96	96.1538	89.0054	2.96	161.529	162.166	2.96	234.894	247.686
3.06	8.5027	11.3117	3.06	14.3866	17.0964	3.06	25.5264	27.8316	3.06	45.7832	47.3769	3.06	99.2493	104.104	3.06	162.979	170.101	3.06	250.556	261.398		3.06	8.2898	7.1076	3.06	14.9027	14.6343	3.06	25.6563	23.3479	3.06	46.3805	41.7097	3.06	96.259	90.1702	3.06	161.592	163.465	3.06	235.358	248.489
3.16	8.7998	11.3862	3.16	14.3929	17.2387	3.16	25.5194	28.0901	3.16	45.3107	47.8184	3.16	99.3181	104.758	3.16	163.14	170.654	3.16	250.832	261.597		3.16	8.3564	7.2062	3.16	15.3817	14.8257	3.16	25.9385	23.7082	3.16	46.7587	42.3426	3.16	96.4724	91.2693	3.16	162.116	164.667	3.16	235.785	249.203
3.26	8.5925	11.4558	3.26	14.4787	17.3713	3.26	26.0037	28.3306	3.26	45.266	48.2266	3.26	99.8758	105.352	3.26	163.961	171.143	3.26	251.086	261.764		3.26	8.5289	7.301	3.26	15.367	15.0095	3.26	26.1884	24.0535	3.26	46.9002	42.9468	3.26	96.3693	92.3064	3.26	162.439	165.78	3.26	236.168	249.839
3.36	8.6261	11.5207	3.36	14.8013	17.4949	3.36	26.2943	28.5541	3.36	45.4557	48.6041	3.36	99.8538	105.893	3.36	164.174	171.576	3.36	251.403	261.903		3.36	8.6837	7.3922	3.36	15.3922	15.186	3.36	26.1652	24.3844	3.36	46.7784	43.5236	3.36	96.9686	93.2849	3.36	162.765	166.81	3.36	236.422	250.405
3.46	8.9113	11.5813	3.46	14.971	17.6102	3.46	26.4185	28.762	3.46	46.0903	48.9532	3.46	100.34	106.385	3.46	163.865	171.959	3.46	252.007	262.02		3.46	8.324	7.4798	3.46	15.2761	15.3555	3.46	26.0506	24.7016	3.46	47.039	44.0744	3.46	96.9199	94.2083	3.46	162.615	167.762	3.46	236.602	250.908
3.56	9.03	11.6379	3.56	14.9889	17.7177	3.56	25.7841	28.9553	3.56	45.9269	49.276	3.56	100.101	106.832	3.56	163.925	172.298	3.56	252.228	262.118		3.56	8.7669	7.564	3.56	15.3503	15.5182	3.56	26.2271	25.0056	3.56	47.1357	44.6002	3.56	97.2588	95.0796	3.56	163.079	168.644	3.56	237.264	251.356
3.66	8.6181	11.6908	3.66	14.7754	17.8179	3.66	25.6192	29.1351	3.66	45.8698	49.5745	3.66	99.7842	107.239	3.66	163.726	172.598	3.66	252.242	262.2		3.66	8.4769	7.6449	3.66	15.3416	15.6745	3.66	26.2506	25.297	3.66	47.3506	45.1022	3.66	97.1705	95.9018	3.66	163.411	169.46	3.66	237.36	251.755
3.76	8.9347	11.7401	3.76	14.8506	17.9114	3.76	25.3974	29.3022	3.76	45.8667	49.8505	3.76	100.073	107.609	3.76	163.743	172.863	3.76	252.555	262.268		3.76	8.4404	7.7227	3.76	15.4923	15.8246	3.76	26.4522	25.5762	3.76	47.306	45.5814	3.76	97.4526	96.6776	3.76	163.521	170.214	3.76	237.43	252.11
3.86	8.8847	11.7862	3.86	14.8826	17.9985	3.86	25.885	29.4576	3.86	45.8856	50.1057	3.86	100.759	107.946	3.86	164.643	173.098	3.86	252.774	262.325		3.86	8.7168	7.7975	3.86	15.497	15.9688	3.86	26.6941	25.8439	3.86	47.7198	46.039	3.86	97.7819	97.4096	3.86	163.881	170.913	3.86	237.567	252.426
3.96	8.7445	11.8292	3.96	14.7986	18.0798	3.96	26.0041	29.6021	3.96	46.3242	50.3418	3.96	101.062	108.252	3.96	164.446	173.305	3.96	253.192	262.373		3.96	8.9722	7.8694	3.96	15.4361	16.1072	3.96	26.6229	26.1005	3.96	47.6824	46.4758	3.96	97.7078	98.1003	3.96	164.038	171.559	3.96	237.735	252.707
4.06	8.4675	11.8694	4.06	14.7443	18.1556	4.06	26.0747	29.7365	4.06	45.9659	50.56	4.06	100.616	108.53	4.06	164.193	173.489	4.06	253.313	262.413		4.06	9.0436	7.9386	4.06	15.505	16.2402	4.06	26.8569	26.3464	4.06	47.7366	46.8929	4.06	98.1598	98.752	4.06	164.264	172.157	4.06	238.136	252.957
4.16	9.1029	11.9069	4.16	15.1649	18.2262	4.16	26.0508	29.8614	4.16	46.0052	50.7619	4.16	100.86	108.783	4.16	164.675	173.651	4.16	253.782	262.447		4.16	9.0885	8.005	4.16	15.5686	16.3678	4.16	26.5939	26.582	4.16	47.8838	47.2911	4.16	98.1998	99.367	4.16	164.489	172.711	4.16	238.512	253.179
4.26	9.2309	11.942	4.26	15.1195	18.2921	4.26	26.2835	29.9776	4.26	46.2248	50.9485	4.26	101.129	109.014	4.26	165.163	173.795	4.26	253.711	262.475		4.26	9.2053	8.0689	4.26	15.7778	16.4904	4.26	26.7288	26.8079	4.26	48.0695	47.6712	4.26	98.3386	99.9473	4.26	164.922	173.223	4.26	238.769	253.377
4.36	8.9178	11.9747	4.36	15.2032	18.3535	4.36	26.582	30.0856	4.36	46.6615	51.1211	4.36	101.33	109.223	4.36	165.403	173.922	4.36	253.898	262.499		4.36	9.0969	8.1303	4.36	15.8999	16.6082	4.36	27.1837	27.0244	4.36	47.8666	48.0341	4.36	98.7437	100.495	4.36	165.163	173.697	4.36	238.864	253.553
4.46	9.1316	12.0052	4.46	14.91	18.4108	4.46	26.3787	30.1861	4.46	46.5583	51.2807	4.46	100.705	109.414	4.46	165.344	174.035	4.46	254.329	262.519		4.46	9.3569	8.1893	4.46	15.7138	16.7212	4.46	27.0281	27.2319	4.46	48.2421	48.3806	4.46	99.1628	101.012	4.46	165.177	174.135	4.46	238.981	253.71
4.56	9.3499	12.0337	4.56	14.9853	18.4642	4.56	26.3931	30.2795	4.56	46.364	51.4283	4.56	101.368	109.587	4.56	165.869	174.134	4.56	254.584	262.535		4.56	9.044	8.246	4.56	15.7486	16.8298	4.56	26.8144	27.4308	4.56	48.2175	48.7114	4.56	98.7562	101.499	4.56	164.993	174.541	4.56	239.035	253.849
4.66	9.255	12.0603	4.66	14.9467	18.5139	4.66	26.2896	30.3663	4.66	46.4918	51.5647	4.66	101.278	109.744	4.66	165.52	174.222	4.66	254.619	262.549		4.66	8.6851	8.3005	4.66	15.7949	16.9341	4.66	27.1102	27.6215	4.66	48.5071	49.0272	4.66	98.8912	101.959	4.66	165.236	174.916	4.66	239.232	253.974
4.76	9.2648	12.0852	4.76	15.1917	18.5604	4.76	26.2025	30.4471	4.76	46.6539	51.6909	4.76	101.548	109.888	4.76	165.424	174.3	4.76	254.936	262.56		4.76	8.9688	8.353	4.76	16.0459	17.0342	4.76	27.3541	27.8042	4.76	48.5595	49.3288	4.76	99.0818	102.393	4.76	165.482	175.264	4.76	239.656	254.084
4.86	8.9329	12.1084	4.86	14.6824	18.6037	4.86	25.9629	30.5222	4.86	46.8314	51.8076	4.86	101.338	110.018	4.86	165.852	174.369	4.86	254.849	262.57		4.86	9.0258	8.4034	4.86	15.8045	17.1304	4.86	27.1057	27.9793	4.86	48.2103	49.6166	4.86	99.2186	102.803	4.86	165.692	175.585	4.86	239.824	254.182
4.96	9.0425	12.1301	4.96	14.8529	18.644	4.96	26.1435	30.592	4.96	47.0301	51.9155	4.96	101.893	110.137	4.96	166.162	174.43	4.96	254.795	262.578		4.96	8.9952	8.4518	4.96	15.8081	17.2227	4.96	27.3727	28.1471	4.96	48.6038	49.8915	4.96	99.2105	103.189	4.96	165.961	175.883	4.96	240.022	254.27
5.06	8.96	12.1503	5.06	15.3203	18.6817	5.06	26.2812	30.6569	5.06	46.8358	52.0153	5.06	101.583	110.244	5.06	166.101	174.484	5.06	254.699	262.585		5.06	9.2246	8.4984	5.06	16.1593	17.3114	5.06	27.634	28.308	5.06	48.7013	50.1538	5.06	99.3813	103.554	5.06	166.126	176.158	5.06	239.963	254.348
5.16	9.1572	12.1692	5.16	15.291	18.7167	5.16	26.3917	30.7173	5.16	46.8627	52.1076	5.16	101.723	110.342	5.16	166.354	174.532	5.16	255.156	262.591		5.16	9.1745	8.5431	5.16	16.0421	17.3966	5.16	27.4082	28.4622	5.16	48.5831	50.4044	5.16	99.1539	103.898	5.16	166.281	176.413	5.16	240.254	254.417
5.26	9.3912	12.1868	5.26	15.1515	18.7495	5.26	26.1687	30.7734	5.26	46.7912	52.1929	5.26	101.973	110.432	5.26	166.847	174.574	5.26	255.705	262.595		5.26	9.0004	8.5861	5.26	16.0213	17.4784	5.26	27.2053	28.61	5.26	48.9725	50.6435	5.26	99.3822	104.223	5.26	166.223	176.648	5.26	240.54	254.479
5.36	9.6327	12.2033	5.36	15.5048	18.78	5.36	26.5635	30.8256	5.36	47.0133	52.2718	5.36	101.665	110.513	5.36	166.845	174.611	5.36	255.494	262.599		5.36	8.9369	8.6275	5.36	15.9959	17.5569	5.36	27.3361	28.7516	5.36	48.8502	50.8718	5.36	99.4139	104.529	5.36	166.458	176.866	5.36	240.821	254.533
5.46	9.2106	12.2187	5.46	15.5562	18.8084	5.46	26.6273	30.8741	5.46	46.6255	52.3448	5.46	101.816	110.586	5.46	166.482	174.645	5.46	255.134	262.603		5.46	9.1543	8.6673	5.46	16.1135	17.6324	5.46	27.2989	28.8873	5.46	49.1381	51.0898	5.46	99.5986	104.818	5.46	166.663	177.068	5.46	240.923	254.582
5.56	8.9615	12.233	5.56	15.3039	18.8349	5.56	26.7086	30.9193	5.56	46.5623	52.4123	5.56	102.089	110.654	5.56	166.846	174.674	5.56	255.891	262.606		5.56	8.8991	8.7055	5.56	16.2184	17.7048	5.56	27.3267	29.0175	5.56	48.7462	51.298	5.56	99.5913	105.091	5.56	166.559	177.255	5.56	240.772	254.626
5.66	9.4261	12.2464	5.66	15.7248	18.8597	5.66	26.6342	30.9612	5.66	47.0089	52.4746	5.66	102.026	110.715	5.66	167.526	174.7	5.66	255.959	262.608		5.66	8.8697	8.7422	5.66	16.2078	17.7744	5.66	27.2284	29.1422	5.66	49.1692	51.4967	5.66	99.9547	105.349	5.66	167.112	177.428	5.66	241.182	254.664
5.76	9.2079	12.259	5.76	15.8168	18.8827	5.76	26.9503	31.0002	5.76	47.0947	52.5323	5.76	102.543	110.77	5.76	167.183	174.722	5.76	256.584	262.61		5.76	8.8946	8.7775	5.76	16.1812	17.8412	5.76	27.2604	29.2617	5.76	49.0571	51.6864	5.76	99.8155	105.591	5.76	166.851	177.587	5.76	241.355	254.699
5.86	9.1815	12.2706	5.86	15.4616	18.9042	5.86	26.9849	31.0365	5.86	47.5488	52.5857	5.86	102.495	110.821	5.86	167.638	174.743	5.86	256.518	262.611		5.86	8.9052	8.8115	5.86	15.9791	17.9053	5.86	27.3591	29.3763	5.86	49.0201	51.8675	5.86	99.8329	105.821	5.86	167.145	177.735	5.86	241.461	254.729
5.96	9.2686	12.2816	5.96	15.2953	18.9243	5.96	26.8352	31.0702	5.96	47.7287	52.635	5.96	102.143	110.866	5.96	167.752	174.761	5.96	255.84	262.613		5.96	8.9091	8.8441	5.96	16.0534	17.9669	5.96	27.4536	29.4861	5.96	49.0944	52.0404	5.96	100.017	106.037	5.96	167.086	177.872	5.96	241.396	254.756
6.06	9.8962	12.2917	6.06	15.7637	18.943	6.06	26.8918	31.1016	6.06	47.4204	52.6806	6.06	102.619	110.908	6.06	167.513	174.776	6.06	256.654	262.614		6.06	9.0352	8.8755	6.06	16.2256	18.0261	6.06	27.8805	29.5913	6.06	49.2626	52.2055	6.06	100.415	106.241	6.06	167.337	177.999	6.06	241.148	254.781
6.16	9.2078	12.3013	6.16	15.5721	18.9604	6.16	26.5681	31.1308	6.16	47.2601	52.7228	6.16	102.134	110.946	6.16	167.58	174.791	6.16	256.803	262.615		6.16	9.0532	8.9056	6.16	16.4021	18.0829	6.16	27.7181	29.6922	6.16	49.319	52.3631	6.16	100.388	106.433	6.16	167.462	178.116	6.16	241.437	254.802
6.26	9.1688	12.3101	6.26	15.6838	18.9767	6.26	26.4783	31.1579	6.26	47.15	52.7618	6.26	102.482	110.981	6.26	167.365	174.803	6.26	256.716	262.616		6.26	8.5471	8.9346	6.26	16.3249	18.1375	6.26	27.473	29.7889	6.26	49.2746	52.5135	6.26	100.393	106.615	6.26	167.497	178.225	6.26	241.831	254.821
6.36	9.7335	12.3184	6.36	15.5674	18.9918	6.36	26.826	31.1831	6.36	47.35	52.7979	6.36	103.048	111.012	6.36	167.611	174.814	6.36	256.995	262.616		6.36	8.9757	8.9625	6.36	16.2887	18.1899	6.36	27.5515	29.8815	6.36	49.5367	52.6572	6.36	100.286	106.787	6.36	167.504	178.325	6.36	241.783	254.839
6.46	9.9798	12.3262	6.46	15.7261	19.0059	6.46	26.9238	31.2066	6.46	47.2337	52.8313	6.46	103.055	111.041	6.46	167.765	174.824	6.46	257.092	262.617		6.46	9.0495	8.9893	6.46	16.2562	18.2402	6.46	27.5808	29.9703	6.46	49.4527	52.7943	6.46	100.522	106.948	6.46	167.52	178.418	6.46	242.08	254.854
6.56	10.0059	12.3334	6.56	15.7118	19.0191	6.56	27.2508	31.2284	6.56	47.4521	52.8621	6.56	103.223	111.067	6.56	168.169	174.832	6.56	257.774	262.617		6.56	8.9736	9.015	6.56	16.2912	18.2885	6.56	27.74	30.0555	6.56	49.3993	52.9253	6.56	100.691	107.101	6.56	167.898	178.504	6.56	241.951	254.867
6.66	10.2416	12.3402	6.66	15.4075	19.0314	6.66	27.3957	31.2487	6.66	48.2549	52.8906	6.66	103.373	111.09	6.66	168.524	174.84	6.66	257.841	262.618		6.66	9.13	9.0398	6.66	16.3526	18.3349	6.66	27.4006	30.137	6.66	49.5936	53.0503	6.66	100.663	107.245	6.66	167.945	178.583	6.66	242.142	254.879
6.76	9.6511	12.3465	6.76	15.3756	19.0428	6.76	27.2264	31.2675	6.76	47.7418	52.917	6.76	103.216	111.112	6.76	168.031	174.846	6.76	257.163	262.618		6.76	8.972	9.0635	6.76	16.3098	18.3795	6.76	27.4518	30.2152	6.76	49.4673	53.1696	6.76	100.742	107.381	6.76	167.971	178.657	6.76	242.381	254.89
6.86	9.4779	12.3524	6.86	15.593	19.0535	6.86	27.5617	31.285	6.86	47.5317	52.9414	6.86	103.377	111.131	6.86	168.449	174.852	6.86	257.304	262.618		6.86	8.8576	9.0864	6.86	16.1314	18.4223	6.86	27.2966	30.2902	6.86	49.3116	53.2836	6.86	100.674	107.509	6.86	168.098	178.725	6.86	242.111	254.9
6.96	9.7381	12.3579	6.96	15.6258	19.0635	6.96	27.4069	31.3013	6.96	47.6701	52.964	6.96	103.101	111.149	6.96	168.52	174.858	6.96	257.829	262.619		6.96	9.1819	9.1084	6.96	16.3393	18.4634	6.96	27.8367	30.362	6.96	49.3657	53.3923	6.96	101.197	107.63	6.96	168.108	178.788	6.96	242.454	254.908
7.06	9.7719	12.363	7.06	15.2729	19.0728	7.06	27.0025	31.3165	7.06	47.607	52.9848	7.06	103.024	111.165	7.06	168.431	174.862	7.06	258.358	262.619		7.06	9.4857	9.1295	7.06	16.4964	18.5028	7.06	28.05	30.4309	7.06	49.5281	53.4962	7.06	101.003	107.744	7.06	168.376	178.846	7.06	242.399	254.916
7.16	9.6044	12.3678	7.16	15.2961	19.0814	7.16	27.1976	31.3306	7.16	47.8905	53.0041	7.16	103.218	111.18	7.16	167.969	174.866	7.16	258.254	262.619		7.16	9.1876	9.1498	7.16	16.3975	18.5408	7.16	28.0807	30.4969	7.16	49.5439	53.5953	7.16	101.173	107.852	7.16	168.545	178.9	7.16	242.73	254.922
7.26	9.5363	12.3723	7.26	15.5764	19.0895	7.26	27.0116	31.3437	7.26	47.787	53.0219	7.26	103.672	111.193	7.26	168.418	174.87	7.26	258.275	262.619		7.26	9.0976	9.1694	7.26	16.4779	18.5772	7.26	28.2915	30.5601	7.26	49.7526	53.69	7.26	101.336	107.954	7.26	168.643	178.95	7.26	242.759	254.928
7.36	9.4564	12.3764	7.36	15.8746	19.097	7.36	27.0551	31.3559	7.36	47.8174	53.0384	7.36	103.567	111.206	7.36	168.992	174.873	7.36	258.199	262.619		7.36	9.4691	9.1881	7.36	16.5955	18.6121	7.36	28.0161	30.6207	7.36	49.7193	53.7804	7.36	101.283	108.05	7.36	168.669	178.996	7.36	242.971	254.934
7.46	9.7001	12.3803	7.46	15.7183	19.104	7.46	27.4363	31.3672	7.46	48.1931	53.0537	7.46	103.811	111.217	7.46	169.11	174.876	7.46	258.347	262.619		7.46	9.4261	9.2062	7.46	16.6509	18.6457	7.46	27.8817	30.6788	7.46	49.9209	53.8667	7.46	101.341	108.14	7.46	168.789	179.039	7.46	243.456	254.938
7.56	9.5939	12.384	7.56	15.5433	19.1106	7.56	27.3261	31.3777	7.56	47.8837	53.0678	7.56	103.4	111.227	7.56	168.43	174.879	7.56	258.145	262.619		7.56	9.4016	9.2235	7.56	16.6093	18.6779	7.56	27.9907	30.7345	7.56	50.1649	53.9491	7.56	101.469	108.226	7.56	168.883	179.079	7.56	243.484	254.943
7.66	9.5977	12.3874	7.66	15.8799	19.1167	7.66	27.0494	31.3875	7.66	48.2368	53.0808	7.66	103.571	111.236	7.66	168.266	174.881	7.66	258.118	262.62		7.66	9.6628	9.2402	7.66	16.5595	18.7089	7.66	27.9348	30.7879	7.66	50.1893	54.0277	7.66	101.69	108.306	7.66	169.206	179.115	7.66	243.564	254.946
7.76	9.8209	12.3905	7.76	16.0055	19.1224	7.76	27.5874	31.3966	7.76	48.5654	53.0929	7.76	104.341	111.244	7.76	168.956	174.883	7.76	258.33	262.62		7.76	9.564	9.2562	7.76	16.3552	18.7386	7.76	27.89	30.8391	7.76	50.3798	54.1028	7.76	101.8	108.382	7.76	169.28	179.149	7.76	243.487	254.95
7.86	9.7348	12.3935	7.86	15.4405	19.1277	7.86	27.2904	31.4051	7.86	47.9996	53.104	7.86	103.736	111.252	7.86	168.917	174.885	7.86	258.159	262.62		7.86	9.619	9.2716	7.86	16.6367	18.7672	7.86	28.0192	30.8881	7.86	50.1934	54.1745	7.86	101.483	108.454	7.86	168.973	179.181	7.86	243.692	254.953
7.96	9.6098	12.3963	7.96	15.2638	19.1326	7.96	27.1318	31.413	7.96	47.7848	53.1143	7.96	103.489	111.259	7.96	168.785	174.886	7.96	258.35	262.62		7.96	9.3587	9.2864	7.96	16.5179	18.7946	7.96	28.0456	30.9351	7.96	50.1814	54.2429	7.96	101.719	108.522	7.96	169.155	179.21	7.96	243.684	254.955
8.06	9.3709	12.3989	8.06	15.543	19.1372	8.06	27.0804	31.4203	8.06	47.9755	53.1239	8.06	103.483	111.265	8.06	169.051	174.888	8.06	258.346	262.62		8.06	9.582	9.3007	8.06	16.7059	18.8209	8.06	28.2437	30.9801	8.06	50.2352	54.3083	8.06	101.941	108.586	8.06	169.401	179.236	8.06	243.628	254.958
8.16	9.5649	12.4013	8.16	16.0113	19.1415	8.16	27.5511	31.4271	8.16	47.89	53.1327	8.16	103.931	111.271	8.16	169.205	174.889	8.16	258.605	262.62		8.16	9.3708	9.3144	8.16	16.7877	18.8462	8.16	28.0193	31.0233	8.16	50.3192	54.3706	8.16	102.035	108.646	8.16	169.571	179.261	8.16	243.97	254.96
8.26	9.2686	12.4035	8.26	15.6602	19.1456	8.26	27.2718	31.4335	8.26	47.8779	53.1408	8.26	103.661	111.276	8.26	168.883	174.89	8.26	258.043	262.62		8.26	9.5053	9.3275	8.26	16.4989	18.8705	8.26	28.1381	31.0647	8.26	50.0772	54.4302	8.26	101.747	108.703	8.26	169.638	179.284	8.26	243.836	254.962
8.36	9.6178	12.4056	8.36	15.8524	19.1493	8.36	27.1968	31.4393	8.36	48.6732	53.1484	8.36	103.922	111.281	8.36	169.235	174.891	8.36	258.404	262.62		8.36	9.5041	9.3402	8.36	16.7062	18.8938	8.36	28.0386	31.1043	8.36	50.1957	54.4871	8.36	101.846	108.756	8.36	169.4	179.305	8.36	243.803	254.963
8.46	9.803	12.4076	8.46	15.9336	19.1528	8.46	27.1156	31.4448	8.46	48.6061	53.1554	8.46	103.81	111.285	8.46	169.131	174.892	8.46	258.566	262.62		8.46	9.1399	9.3523	8.46	16.8264	18.9162	8.46	28.3963	31.1423	8.46	50.3525	54.5413	8.46	101.774	108.807	8.46	169.413	179.325	8.46	243.826	254.965
8.56	9.9691	12.4094	8.56	15.7959	19.156	8.56	27.4256	31.4499	8.56	48.7215	53.1618	8.56	103.733	111.289	8.56	169.503	174.892	8.56	258.589	262.62		8.56	9.1132	9.364	8.56	17.0075	18.9377	8.56	28.189	31.1788	8.56	50.318	54.5932	8.56	102.061	108.855	8.56	169.679	179.343	8.56	243.972	254.966
8.66	9.8571	12.4111	8.66	15.9989	19.1591	8.66	27.2925	31.4546	8.66	48.5782	53.1678	8.66	104.093	111.292	8.66	169.57	174.893	8.66	258.559	262.62		8.66	9.5382	9.3752	8.66	16.9691	18.9584	8.66	28.4086	31.2137	8.66	50.4891	54.6426	8.66	102.435	108.9	8.66	169.98	179.36	8.66	244.336	254.967
8.76	10.2763	12.4127	8.76	16.0484	19.1619	8.76	27.496	31.459	8.76	48.8178	53.1733	8.76	104.222	111.295	8.76	169.744	174.894	8.76	258.862	262.62		8.76	9.4677	9.386	8.76	16.9355	18.9782	8.76	28.2959	31.2472	8.76	50.6639	54.6899	8.76	102.045	108.943	8.76	169.697	179.376	8.76	244.221	254.968
8.86	10.1417	12.4142	8.86	16.1107	19.1645	8.86	27.3568	31.4631	8.86	48.8058	53.1784	8.86	103.905	111.298	8.86	169.232	174.894	8.86	258.492	262.62		8.86	9.6245	9.3964	8.86	17.3305	18.9972	8.86	28.7012	31.2792	8.86	50.4159	54.735	8.86	102.188	108.983	8.86	169.91	179.39	8.86	244.646	254.969
8.96	10.1668	12.4156	8.96	16.1022	19.167	8.96	27.9287	31.4669	8.96	48.8371	53.1831	8.96	104.044	111.301	8.96	169.692	174.895	8.96	259.279	262.62		8.96	9.5563	9.4064	8.96	17.2835	19.0155	8.96	28.447	31.31	8.96	50.5003	54.778	8.96	102.558	109.021	8.96	169.954	179.404	8.96	244.432	254.97
9.06	10.5079	12.4169	9.06	16.1223	19.1693	9.06	28.0402	31.4705	9.06	49.3579	53.1875	9.06	104.751	111.304	9.06	170.217	174.895	9.06	259.581	262.62		9.06	9.2732	9.416	9.06	16.8354	19.0331	9.06	28.4114	31.3395	9.06	50.381	54.8192	9.06	102.181	109.056	9.06	169.993	179.416	9.06	244.531	254.971
9.16	10.5036	12.4182	9.16	16.4125	19.1714	9.16	27.7391	31.4738	9.16	49.042	53.1915	9.16	104.595	111.306	9.16	169.829	174.895	9.16	259.588	262.62		9.16	9.7172	9.4252	9.16	16.756	19.05	9.16	28.4165	31.3677	9.16	50.6713	54.8584	9.16	102.381	109.09	9.16	170.225	179.427	9.16	244.28	254.971
9.26	10.0664	12.4193	9.26	16.201	19.1734	9.26	27.2236	31.4768	9.26	48.7047	53.1952	9.26	104.398	111.308	9.26	169.469	174.896	9.26	258.896	262.62		9.26	9.7103	9.4341	9.26	17.0147	19.0662	9.26	28.5761	31.3948	9.26	50.7073	54.8959	9.26	102.457	109.122	9.26	170.229	179.438	9.26	244.61	254.972
9.36	9.9427	12.4203	9.36	16.3234	19.1753	9.36	27.8358	31.4797	9.36	48.7803	53.1987	9.36	104.337	111.31	9.36	169.708	174.896	9.36	259.233	262.62		9.36	9.4361	9.4426	9.36	16.9048	19.0817	9.36	28.5839	31.4207	9.36	50.7183	54.9316	9.36	102.293	109.152	9.36	169.881	179.448	9.36	244.677	254.972
9.46	10.4738	12.4213	9.46	16.5076	19.177	9.46	28.1357	31.4823	9.46	49.1425	53.2018	9.46	104.771	111.311	9.46	170.216	174.896	9.46	259.663	262.62		9.46	9.4937	9.4508	9.46	16.9848	19.0967	9.46	28.8531	31.4456	9.46	50.9296	54.9658	9.46	102.611	109.18	9.46	170.208	179.457	9.46	245.086	254.973
9.56	10.2691	12.4223	9.56	16.0943	19.1786	9.56	27.7256	31.4848	9.56	49.0488	53.2048	9.56	104.787	111.313	9.56	169.831	174.896	9.56	259.742	262.62		9.56	9.61	9.4586	9.56	17.0432	19.111	9.56	28.6461	31.4694	9.56	50.7156	54.9984	9.56	102.44	109.207	9.56	170.372	179.465	9.56	244.862	254.973
9.66	9.943	12.4231	9.66	16.4706	19.1801	9.66	28.0112	31.4871	9.66	49.3172	53.2075	9.66	105.02	111.314	9.66	169.783	174.897	9.66	259.793	262.62		9.66	9.8204	9.4662	9.66	17.2257	19.1248	9.66	28.8486	31.4923	9.66	50.8165	55.0295	9.66	102.608	109.232	9.66	170.695	179.473	9.66	245.07	254.974
9.76	10.2715	12.4239	9.76	16.7842	19.1815	9.76	28.5576	31.4892	9.76	49.4419	53.21	9.76	105.283	111.315	9.76	169.767	174.897	9.76	260.254	262.62		9.76	9.5619	9.4735	9.76	16.9398	19.138	9.76	28.5722	31.5142	9.76	50.6309	55.0593	9.76	102.727	109.256	9.76	170.39	179.48	9.76	245.173	254.974
9.86	10.1708	12.4247	9.86	16.1297	19.1828	9.86	28.1	31.4912	9.86	49.6115	53.2124	9.86	104.751	111.316	9.86	170.053	174.897	9.86	259.574	262.62		9.86	9.6295	9.4805	9.86	16.8216	19.1507	9.86	28.5156	31.5351	9.86	50.5462	55.0876	9.86	102.883	109.278	9.86	170.517	179.487	9.86	245.061	254.974
9.96	9.7473	12.4254	9.96	16.0904	19.184	9.96	27.8849	31.493	9.96	48.7293	53.2145	9.96	104.958	111.318	9.96	170.22	174.897	9.96	259.513	262.62		9.96	9.3656	9.4872	9.96	16.8081	19.1629	9.96	28.5936	31.5553	9.96	50.6899	55.1147	9.96	102.55	109.3	9.96	170.543	179.493	9.96	245.041	254.974
10.06	9.9128	12.426	10.06	16.267	19.1852	10.06	28.0599	31.4947	10.06	48.712	53.2165	10.06	104.903	111.318	10.06	170.113	174.897	10.06	259.785	262.62		10.06	9.604	9.4936	10.06	16.9311	19.1746	10.06	28.9674	31.5745	10.06	50.612	55.1406	10.06	102.818	109.32	10.06	170.839	179.498	10.06	245.171	254.975
10.16	10.256	12.4266	10.16	16.4617	19.1862	10.16	28.314	31.4963	10.16	48.7873	53.2184	10.16	105.013	111.319	10.16	170.362	174.897	10.16	260.029	262.62		10.16	9.8711	9.4999	10.16	17.1303	19.1859	10.16	28.8963	31.593	10.16	50.7822	55.1653	10.16	103.03	109.339	10.16	171.087	179.504	10.16	245.483	254.975
10.26	10.3727	12.4272	10.26	16.5011	19.1872	10.26	28.6284	31.4978	10.26	49.1915	53.2201	10.26	105.236	111.32	10.26	170.653	174.897	10.26	260.579	262.62		10.26	9.3449	9.5058	10.26	17.2494	19.1967	10.26	28.8552	31.6107	10.26	50.6913	55.1888	10.26	102.888	109.356	10.26	170.804	179.509	10.26	245.39	254.975
10.36	10.2764	12.4278	10.36	17.0453	19.1882	10.36	28.6546	31.4992	10.36	49.3514	53.2216	10.36	105.754	111.321	10.36	170.755	174.897	10.36	260.544	262.62		10.36	9.5952	9.5116	10.36	17.5044	19.2071	10.36	28.6007	31.6277	10.36	50.8281	55.2114	10.36	102.924	109.373	10.36	170.58	179.513	10.36	245.297	254.975
10.46	10.6069	12.4283	10.46	16.9587	19.189	10.46	28.3219	31.5004	10.46	49.2802	53.2231	10.46	105.511	111.321	10.46	170.731	174.898	10.46	260.294	262.62		10.46	9.5546	9.5171	10.46	17.1761	19.2171	10.46	28.8999	31.644	10.46	51.003	55.2328	10.46	102.782	109.389	10.46	170.92	179.517	10.46	245.619	254.975
10.56	10.4126	12.4287	10.56	16.6739	19.1898	10.56	28.28	31.5016	10.56	49.3885	53.2244	10.56	105.511	111.322	10.56	170.881	174.898	10.56	260.167	262.62		10.56	9.388	9.5224	10.56	17.169	19.2266	10.56	29.006	31.6596	10.56	51.157	55.2534	10.56	102.908	109.404	10.56	171.05	179.521	10.56	245.874	254.976
10.66	9.7642	12.4292	10.66	16.0067	19.1906	10.66	28.1488	31.5027	10.66	48.99	53.2257	10.66	105.287	111.323	10.66	170.555	174.898	10.66	259.905	262.62		10.66	9.6485	9.5275	10.66	17.0193	19.2358	10.66	29.1048	31.6745	10.66	51.1728	55.2729	10.66	103.124	109.418	10.66	170.883	179.525	10.66	245.948	254.976
10.76	9.4062	12.4296	10.76	15.5971	19.1913	10.76	27.9548	31.5038	10.76	49.0399	53.2268	10.76	105.095	111.323	10.76	170.76	174.898	10.76	260.106	262.62		10.76	9.6691	9.5324	10.76	17.0338	19.2446	10.76	29.0747	31.6888	10.76	51.1747	55.2916	10.76	103.278	109.431	10.76	170.895	179.528	10.76	245.782	254.976
10.86	10.0833	12.4299	10.86	16.1445	19.1919	10.86	28.2149	31.5047	10.86	48.8419	53.2279	10.86	105.081	111.323	10.86	171.439	174.898	10.86	260.235	262.62		10.86	9.3897	9.5371	10.86	17.1347	19.2531	10.86	28.7374	31.7026	10.86	51.1039	55.3095	10.86	102.989	109.444	10.86	171.178	179.531	10.86	245.85	254.976
10.96	10.6505	12.4303	10.96	16.8617	19.1925	10.96	28.5461	31.5056	10.96	49.5865	53.2289	10.96	105.288	111.324	10.96	171.394	174.898	10.96	260.185	262.62		10.96	9.5622	9.5416	10.96	17.1581	19.2613	10.96	28.8147	31.7157	10.96	50.9279	55.3265	10.96	102.856	109.456	10.96	170.981	179.534	10.96	246.178	254.976
11.06	10.2348	12.4306	11.06	16.7366	19.1931	11.06	28.5998	31.5064	11.06	49.6418	53.2298	11.06	105.753	111.324	11.06	170.669	174.898	11.06	260.247	262.62		11.06	9.7581	9.546	11.06	17.0798	19.2691	11.06	29.202	31.7283	11.06	51.1464	55.3428	11.06	103.363	109.467	11.06	171.293	179.536	11.06	246.042	254.976
11.16	10.0384	12.4309	11.16	16.8176	19.1936	11.16	28.7269	31.5072	11.16	49.3704	53.2306	11.16	106.115	111.325	11.16	171.001	174.898	11.16	260.83	262.62		11.16	9.5746	9.5502	11.16	17.2096	19.2766	11.16	29.2475	31.7404	11.16	51.209	55.3583	11.16	103.419	109.478	11.16	171.302	179.539	11.16	245.917	254.976
11.26	10.1928	12.4312	11.26	16.7468	19.1941	11.26	28.3875	31.5079	11.26	49.4311	53.2314	11.26	105.98	111.325	11.26	171.163	174.898	11.26	260.954	262.62		11.26	9.4771	9.5542	11.26	17.1067	19.2838	11.26	29.2398	31.752	11.26	51.1921	55.3732	11.26	103.352	109.488	11.26	171.371	179.541	11.26	245.974	254.976
11.36	10.081	12.4315	11.36	16.3726	19.1946	11.36	28.1561	31.5086	11.36	49.4106	53.2321	11.36	105.673	111.325	11.36	170.911	174.898	11.36	260.576	262.62		11.36	9.6156	9.558	11.36	17.0012	19.2907	11.36	29.1532	31.7631	11.36	51.3167	55.3873	11.36	103.043	109.497	11.36	171.26	179.543	11.36	246.159	254.976
11.46	10.787	12.4317	11.46	16.9701	19.195	11.46	28.5302	31.5092	11.46	49.534	53.2328	11.46	105.983	111.325	11.46	171.317	174.898	11.46	260.939	262.62		11.46	9.6621	9.5618	11.46	16.9502	19.2974	11.46	29.0184	31.7737	11.46	51.3686	55.4009	11.46	103.103	109.506	11.46	171.358	179.545	11.46	246.041	254.976
11.56	10.3512	12.432	11.56	16.6146	19.1954	11.56	28.3208	31.5098	11.56	49.3598	53.2334	11.56	105.745	111.326	11.56	171.018	174.898	11.56	261.34	262.62		11.56	9.6837	9.5653	11.56	17.2625	19.3038	11.56	29.145	31.7839	11.56	51.4122	55.4138	11.56	103.698	109.514	11.56	171.752	179.547	11.56	246.177	254.976
11.66	9.9173	12.4322	11.66	16.8052	19.1958	11.66	28.3973	31.5103	11.66	49.4346	53.234	11.66	105.484	111.326	11.66	170.392	174.898	11.66	260.724	262.62		11.66	9.7931	9.5688	11.66	17.4015	19.3099	11.66	29.2448	31.7937	11.66	51.2393	55.4261	11.66	103.346	109.522	11.66	171.684	179.549	11.66	246.578	254.976
11.76	10.0542	12.4324	11.76	16.9108	19.1961	11.76	28.3123	31.5108	11.76	49.2613	53.2345	11.76	105.977	111.326	11.76	170.687	174.898	11.76	260.825	262.62		11.76	9.4469	9.5721	11.76	17.2388	19.3158	11.76	29.4594	31.8031	11.76	51.1836	55.4378	11.76	103.41	109.53	11.76	171.544	179.55	11.76	246.531	254.976
11.86	10.3342	12.4326	11.86	17.1118	19.1964	11.86	28.3594	31.5113	11.86	49.5013	53.235	11.86	106.117	111.326	11.86	171.196	174.898	11.86	260.991	262.62		11.86	9.9019	9.5752	11.86	17.5032	19.3214	11.86	29.4364	31.8121	11.86	51.4998	55.4491	11.86	103.555	109.537	11.86	171.566	179.551	11.86	246.504	254.976
11.96	10.8177	12.4328	11.96	17.1649	19.1967	11.96	28.5773	31.5117	11.96	49.8849	53.2355	11.96	106.2	111.326	11.96	171.623	174.898	11.96	261.324	262.62		11.96	9.491	9.5783	11.96	17.1462	19.3269	11.96	29.0013	31.8207	11.96	51.2443	55.4598	11.96	103.57	109.543	11.96	171.47	179.553	11.96	246.528	254.976
12.06	10.373	12.4329	12.06	16.6482	19.197	12.06	28.1614	31.5121	12.06	49.7621	53.2359	12.06	105.855	111.326	12.06	171.383	174.898	12.06	260.829	262.62		12.06	9.939	9.5812	12.06	17.0816	19.3321	12.06	29.3734	31.8289	12.06	51.4673	55.47	12.06	103.652	109.55	12.06	171.986	179.554	12.06	246.979	254.976
12.16	9.9956	12.4331	12.16	16.6701	19.1973	12.16	28.0583	31.5125	12.16	49.7558	53.2363	12.16	106.153	111.327	12.16	171.532	174.898	12.16	261.111	262.62		12.16	9.8705	9.584	12.16	17.0833	19.3371	12.16	29.112	31.8368	12.16	51.6768	55.4798	12.16	103.629	109.555	12.16	171.905	179.555	12.16	246.769	254.976
12.26	10.155	12.4332	12.26	17.0271	19.1975	12.26	28.0178	31.5128	12.26	49.4848	53.2366	12.26	106.287	111.327	12.26	171.417	174.898	12.26	261.358	262.62		12.26	9.3856	9.5867	12.26	17.3683	19.3419	12.26	29.3608	31.8444	12.26	51.7623	55.4891	12.26	103.893	109.561	12.26	172.12	179.556	12.26	247.161	254.976
12.36	10.5599	12.4334	12.36	17.3547	19.1977	12.36	28.7117	31.5131	12.36	49.6247	53.237	12.36	106.167	111.327	12.36	171.619	174.898	12.36	261.003	262.62		12.36	9.6839	9.5894	12.36	17.8328	19.3465	12.36	29.6762	31.8517	12.36	51.627	55.498	12.36	103.94	109.566	12.36	172.229	179.557	12.36	247.183	254.976
12.46	10.1684	12.4335	12.46	17.3649	19.198	12.46	27.9851	31.5134	12.46	49.6232	53.2373	12.46	106.403	111.327	12.46	171.262	174.898	12.46	261.083	262.62		12.46	9.6119	9.5919	12.46	17.8015	19.351	12.46	29.3292	31.8586	12.46	51.6809	55.5066	12.46	104.182	109.571	12.46	172.279	179.558	12.46	247.325	254.976
12.56	10.0751	12.4336	12.56	16.9934	19.1982	12.56	27.9136	31.5137	12.56	49.6274	53.2375	12.56	106.111	111.327	12.56	171.556	174.898	12.56	261.508	262.62		12.56	9.681	9.5943	12.56	17.7926	19.3552	12.56	29.1796	31.8653	12.56	51.7523	55.5147	12.56	103.946	109.576	12.56	171.987	179.559	12.56	247.046	254.976
12.66	10.1869	12.4337	12.66	16.8348	19.1983	12.66	28.323	31.514	12.66	49.7986	53.2378	12.66	106.565	111.327	12.66	171.524	174.898	12.66	261.77	262.62		12.66	9.871	9.5966	12.66	17.5824	19.3593	12.66	29.4798	31.8717	12.66	51.5055	55.5224	12.66	103.784	109.58	12.66	172.089	179.56	12.66	247.252	254.976
12.76	10.516	12.4338	12.76	17.0194	19.1985	12.76	28.8842	31.5142	12.76	50.1027	53.238	12.76	106.78	111.327	12.76	172.027	174.898	12.76	261.61	262.62		12.76	9.625	9.5988	12.76	17.5092	19.3632	12.76	29.5572	31.8778	12.76	51.6579	55.5298	12.76	103.939	109.584	12.76	171.94	179.56	12.76	247.352	254.976
12.86	10.4212	12.4339	12.86	17.2583	19.1987	12.86	28.7536	31.5144	12.86	50.1619	53.2383	12.86	106.751	111.327	12.86	171.808	174.898	12.86	261.639	262.62		12.86	9.7609	9.6009	12.86	17.62	19.367	12.86	29.8095	31.8837	12.86	51.6492	55.5369	12.86	104.324	109.588	12.86	172.154	179.561	12.86	247.674	254.976
12.96	10.406	12.434	12.96	16.957	19.1988	12.96	28.6116	31.5146	12.96	49.4185	53.2385	12.96	106.668	111.327	12.96	171.693	174.898	12.96	261.589	262.62		12.96	9.7402	9.603	12.96	17.5243	19.3706	12.96	29.2522	31.8894	12.96	51.7684	55.5436	12.96	104.016	109.592	12.96	172.119	179.561	12.96	247.324	254.977
13.06	10.5628	12.4341	13.06	17.0787	19.199	13.06	28.7139	31.5148	13.06	49.7331	53.2387	13.06	107.071	111.327	13.06	172.046	174.898	13.06	261.918	262.62		13.06	9.6651	9.605	13.06	17.497	19.3741	13.06	29.4215	31.8948	13.06	52.0231	55.5501	13.06	103.78	109.596	13.06	172.578	179.562	13.06	246.953	254.977
13.16	10.2054	12.4342	13.16	16.9674	19.1991	13.16	28.9822	31.515	13.16	49.7321	53.2388	13.16	106.697	111.327	13.16	171.748	174.898	13.16	261.705	262.62		13.16	9.9558	9.6069	13.16	17.5539	19.3775	13.16	29.2745	31.8999	13.16	51.9567	55.5562	13.16	103.864	109.599	13.16	172.576	179.563	13.16	247.374	254.977
13.26	10.1951	12.4342	13.26	16.8445	19.1992	13.26	28.8898	31.5152	13.26	49.6341	53.239	13.26	106.502	111.327	13.26	171.457	174.898	13.26	261.471	262.62		13.26	9.9071	9.6087	13.26	17.6468	19.3807	13.26	29.6213	31.9049	13.26	51.9517	55.5621	13.26	104.26	109.602	13.26	172.702	179.563	13.26	247.455	254.977
13.36	10.3962	12.4343	13.36	16.7933	19.1993	13.36	29.0417	31.5153	13.36	49.7353	53.2391	13.36	106.147	111.327	13.36	171.634	174.898	13.36	261.716	262.62		13.36	9.5067	9.6104	13.36	17.5743	19.3837	13.36	29.6694	31.9096	13.36	51.7545	55.5677	13.36	104.1	109.605	13.36	172.73	179.563	13.36	247.556	254.977
13.46	10.6318	12.4344	13.46	17.0742	19.1994	13.46	28.5366	31.5155	13.46	49.6974	53.2393	13.46	106.61	111.328	13.46	172.232	174.898	13.46	262.179	262.62		13.46	9.7775	9.6121	13.46	17.8524	19.3867	13.46	29.3784	31.9142	13.46	52.0089	55.5731	13.46	104.07	109.608	13.46	172.585	179.564	13.46	247.698	254.977
13.56	10.6464	12.4344	13.56	17.1881	19.1995	13.56	28.5154	31.5156	13.56	49.6628	53.2394	13.56	106.58	111.328	13.56	171.892	174.898	13.56	261.812	262.62		13.56	9.7883	9.6138	13.56	17.9882	19.3895	13.56	29.276	31.9186	13.56	51.8964	55.5782	13.56	103.995	109.61	13.56	172.539	179.564	13.56	247.518	254.977
13.66	10.6795	12.4345	13.66	17.2078	19.1996	13.66	28.7477	31.5157	13.66	49.567	53.2395	13.66	106.678	111.328	13.66	171.766	174.898	13.66	261.933	262.62		13.66	9.5784	9.6153	13.66	17.707	19.3923	13.66	29.5809	31.9227	13.66	51.3168	55.583	13.66	104.124	109.613	13.66	172.621	179.565	13.66	247.759	254.977
13.76	10.7242	12.4345	13.76	17.1829	19.1997	13.76	28.6978	31.5158	13.76	49.5828	53.2396	13.76	106.76	111.328	13.76	172.131	174.898	13.76	262.164	262.62		13.76	9.5696	9.6168	13.76	17.6655	19.3949	13.76	29.4649	31.9268	13.76	51.5375	55.5877	13.76	104.219	109.615	13.76	172.792	179.565	13.76	247.928	254.977
13.86	10.7681	12.4346	13.86	16.7418	19.1998	13.86	28.7175	31.5159	13.86	49.6212	53.2397	13.86	106.486	111.328	13.86	171.585	174.898	13.86	262.162	262.62		13.86	10.0981	9.6183	13.86	17.8065	19.3974	13.86	29.7388	31.9306	13.86	51.9225	55.5921	13.86	104.41	109.617	13.86	173.089	179.565	13.86	247.929	254.977
13.96	10.105	12.4346	13.96	16.756	19.1999	13.96	28.7912	31.516	13.96	49.573	53.2398	13.96	106.282	111.328	13.96	171.689	174.898	13.96	262.029	262.62		13.96	9.974	9.6196	13.96	18.0261	19.3998	13.96	29.6413	31.9343	13.96	52.0234	55.5964	13.96	104.101	109.62	13.96	173.139	179.565	13.96	247.805	254.977
14.06	10.1515	12.4347	14.06	16.7705	19.1999	14.06	28.6376	31.5161	14.06	49.8328	53.2399	14.06	106.249	111.328	14.06	171.815	174.898	14.06	262.263	262.62		14.06	9.9329	9.621	14.06	17.961	19.4021	14.06	29.4855	31.9378	14.06	52.0776	55.6004	14.06	104.24	109.621	14.06	172.886	179.566	14.06	247.936	254.977
14.16	10.7222	12.4347	14.16	17.006	19.2	14.16	28.7669	31.5162	14.16	50.4566	53.24	14.16	106.669	111.328	14.16	172.166	174.898	14.16	262.339	262.62		14.16	10.1912	9.6222	14.16	17.5908	19.4044	14.16	29.3311	31.9412	14.16	52.1818	55.6043	14.16	104.487	109.623	14.16	172.78	179.566	14.16	248.26	254.977
14.26	10.642	12.4348	14.26	16.4532	19.2001	14.26	28.8664	31.5163	14.26	50.1287	53.2401	14.26	106.922	111.328	14.26	172.148	174.898	14.26	261.899	262.62		14.26	10.2806	9.6235	14.26	17.5921	19.4065	14.26	29.34	31.9444	14.26	52.2126	55.608	14.26	104.565	109.625	14.26	172.765	179.566	14.26	248.159	254.977
14.36	10.5171	12.4348	14.36	16.8299	19.2001	14.36	28.594	31.5164	14.36	50.3914	53.2402	14.36	106.99	111.328	14.36	171.984	174.898	14.36	261.56	262.62		14.36	10.208	9.6247	14.36	18.1493	19.4086	14.36	29.6214	31.9476	14.36	52.4972	55.6115	14.36	104.676	109.627	14.36	173.253	179.566	14.36	248.032	254.977
14.46	10.5307	12.4348	14.46	16.9145	19.2002	14.46	28.7816	31.5165	14.46	49.5595	53.2402	14.46	107.329	111.328	14.46	171.497	174.898	14.46	262.026	262.62		14.46	9.7247	9.6258	14.46	18.1736	19.4105	14.46	29.8952	31.9505	14.46	52.0747	55.6149	14.46	104.563	109.628	14.46	173.228	179.567	14.46	247.931	254.977
14.56	10.7906	12.4348	14.56	17.2095	19.2002	14.56	29.0017	31.5165	14.56	50.175	53.2403	14.56	107.315	111.328	14.56	171.957	174.898	14.56	262.075	262.62		14.56	9.6197	9.6269	14.56	17.9372	19.4124	14.56	29.6837	31.9534	14.56	52.069	55.6181	14.56	104.536	109.63	14.56	172.911	179.567	14.56	248.099	254.977
14.66	11.1676	12.4349	14.66	17.4077	19.2003	14.66	29.1365	31.5166	14.66	50.03	53.2403	14.66	107.491	111.328	14.66	172.475	174.898	14.66	262.15	262.62		14.66	9.7943	9.6279	14.66	17.7666	19.4143	14.66	29.995	31.9561	14.66	52.01	55.6212	14.66	104.463	109.631	14.66	173.049	179.567	14.66	248.319	254.977
14.76	10.9373	12.4349	14.76	17.3727	19.2003	14.76	29.1663	31.5166	14.76	49.6529	53.2404	14.76	107.316	111.328	14.76	172.41	174.898	14.76	262.083	262.62		14.76	9.9297	9.6289	14.76	17.7348	19.416	14.76	29.8158	31.9588	14.76	52.0197	55.6241	14.76	104.596	109.632	14.76	173.203	179.567	14.76	248.056	254.977
14.86	10.665	12.4349	14.86	16.8231	19.2003	14.86	28.7472	31.5167	14.86	49.6634	53.2404	14.86	107.394	111.328	14.86	172.128	174.898	14.86	261.941	262.62		14.86	9.9362	9.6299	14.86	17.8687	19.4177	14.86	29.6948	31.9613	14.86	52.1512	55.6269	14.86	104.541	109.634	14.86	172.761	179.567	14.86	248.231	254.977
14.96	10.2842	12.435	14.96	16.8594	19.2004	14.96	28.8195	31.5167	14.96	49.8466	53.2405	14.96	107.379	111.328	14.96	172.361	174.898	14.96	262.319	262.62		14.96	10.029	9.6308	14.96	18.2116	19.4193	14.96	29.6668	31.9637	14.96	52.0824	55.6296	14.96	104.428	109.635	14.96	173.263	179.567	14.96	248.216	254.977
15.06	10.536	12.435	15.06	17.1627	19.2004	15.06	29.158	31.5168	15.06	50.1852	53.2405	15.06	107.422	111.328	15.06	172.4	174.898	15.06	262.376	262.62		15.06	10.0247	9.6317	15.06	18.1424	19.4209	15.06	29.8192	31.966	15.06	52.0991	55.6321	15.06	104.66	109.636	15.06	173.499	179.567	15.06	248.389	254.977
15.16	10.6537	12.435	15.16	17.1992	19.2004	15.16	28.7499	31.5168	15.16	50.1193	53.2405	15.16	107.604	111.328	15.16	172.275	174.898	15.16	261.941	262.62		15.16	10.2151	9.6326	15.16	18.0102	19.4223	15.16	29.6832	31.9682	15.16	52.4848	55.6346	15.16	104.8	109.637	15.16	173.48	179.568	15.16	248.735	254.977
15.26	10.6155	12.435	15.26	17.0939	19.2005	15.26	29.0345	31.5169	15.26	50.3187	53.2406	15.26	107.748	111.328	15.26	172.381	174.898	15.26	261.948	262.62		15.26	10.1542	9.6334	15.26	18.1845	19.4238	15.26	29.7144	31.9703	15.26	52.3597	55.6369	15.26	104.794	109.638	15.26	173.6	179.568	15.26	249.047	254.977
15.36	10.5445	12.435	15.36	16.8173	19.2005	15.36	28.7619	31.5169	15.36	50.0078	53.2406	15.36	107.351	111.328	15.36	172.522	174.898	15.36	261.903	262.62		15.36	10.3603	9.6342	15.36	18.0263	19.4251	15.36	29.6228	31.9724	15.36	52.3087	55.6391	15.36	104.868	109.639	15.36	173.396	179.568	15.36	248.446	254.977
15.46	10.8533	12.435	15.46	16.93	19.2005	15.46	29.0386	31.5169	15.46	50.615	53.2406	15.46	107.727	111.328	15.46	172.494	174.898	15.46	262.422	262.62		15.46	10.116	9.635	15.46	17.6204	19.4265	15.46	29.7287	31.9743	15.46	52.2043	55.6412	15.46	104.871	109.64	15.46	173.509	179.568	15.46	248.263	254.977
15.56	10.9113	12.4351	15.56	17.2124	19.2005	15.56	29.3162	31.517	15.56	50.473	53.2407	15.56	107.98	111.328	15.56	172.685	174.898	15.56	262.724	262.62		15.56	9.9072	9.6357	15.56	17.768	19.4277	15.56	29.7222	31.9762	15.56	52.3246	55.6432	15.56	104.759	109.641	15.56	173.346	179.568	15.56	248.504	254.977
15.66	10.9281	12.4351	15.66	16.7885	19.2006	15.66	28.972	31.517	15.66	50.4953	53.2407	15.66	107.886	111.328	15.66	172.713	174.898	15.66	262.451	262.62		15.66	9.8761	9.6364	15.66	17.8257	19.4289	15.66	29.6769	31.978	15.66	52.083	55.6452	15.66	104.709	109.641	15.66	173.338	179.568	15.66	248.651	254.977
15.76	10.7294	12.4351	15.76	16.8446	19.2006	15.76	28.8539	31.517	15.76	50.0076	53.2407	15.76	107.542	111.328	15.76	172.486	174.898	15.76	262.426	262.62		15.76	9.7608	9.6371	15.76	17.909	19.4301	15.76	29.7743	31.9797	15.76	52.3289	55.647	15.76	105.018	109.642	15.76	173.293	179.568	15.76	248.534	254.977
15.86	10.764	12.4351	15.86	17.3284	19.2006	15.86	29.3189	31.517	15.86	50.0961	53.2407	15.86	107.886	111.328	15.86	172.885	174.898	15.86	262.425	262.62		15.86	9.5529	9.6378	15.86	18.1019	19.4312	15.86	29.8913	31.9813	15.86	52.0609	55.6488	15.86	104.628	109.643	15.86	173.635	179.568	15.86	248.868	254.977
15.96	11.134	12.4351	15.96	17.5717	19.2006	15.96	29.3747	31.5171	15.96	50.3636	53.2408	15.96	107.966	111.328	15.96	173.191	174.898	15.96	262.543	262.62		15.96	10.1353	9.6384	15.96	17.924	19.4323	15.96	29.922	31.9829	15.96	52.3681	55.6504	15.96	104.875	109.643	15.96	173.503	179.568	15.96	248.76	254.977
16.06	11.2021	12.4351	16.06	16.9937	19.2006	16.06	28.864	31.5171	16.06	50.5905	53.2408	16.06	107.209	111.328	16.06	172.993	174.898	16.06	262.633	262.62		16.06	10.0773	9.639	16.06	18.099	19.4333	16.06	30.0385	31.9844	16.06	52.6338	55.6521	16.06	105.259	109.644	16.06	173.705	179.568	16.06	248.93	254.977
16.16	11.0035	12.4351	16.16	17.1802	19.2007	16.16	28.7936	31.5171	16.16	50.8316	53.2408	16.16	107.173	111.328	16.16	173.089	174.898	16.16	263.309	262.62		16.16	10.0299	9.6396	16.16	17.8553	19.4343	16.16	29.7909	31.9859	16.16	52.7112	55.6536	16.16	105.266	109.645	16.16	173.638	179.568	16.16	249.013	254.977
16.26	11.2124	12.4351	16.26	17.8377	19.2007	16.26	29.0251	31.5171	16.26	50.9515	53.2408	16.26	107.703	111.328	16.26	173.43	174.898	16.26	262.987	262.62		16.26	9.9517	9.6401	16.26	17.7835	19.4353	16.26	29.808	31.9873	16.26	52.654	55.655	16.26	104.727	109.645	16.26	173.547	179.568	16.26	249.174	254.977
16.36	11.1142	12.4351	16.36	17.0941	19.2007	16.36	29.073	31.5171	16.36	50.5502	53.2408	16.36	107.343	111.328	16.36	173.21	174.898	16.36	262.432	262.62		16.36	9.6233	9.6407	16.36	17.9301	19.4362	16.36	29.7452	31.9886	16.36	52.3351	55.6564	16.36	104.747	109.646	16.36	173.538	179.568	16.36	248.897	254.977
16.46	10.5386	12.4352	16.46	16.8294	19.2007	16.46	29.0849	31.5172	16.46	50.6222	53.2408	16.46	107.204	111.328	16.46	172.717	174.898	16.46	262.236	262.62		16.46	9.9469	9.6412	16.46	17.9413	19.4371	16.46	29.7797	31.9899	16.46	52.5384	55.6578	16.46	105.146	109.646	16.46	173.505	179.568	16.46	249.296	254.977
16.56	10.4899	12.4352	16.56	16.8778	19.2007	16.56	28.8871	31.5172	16.56	50.9025	53.2408	16.56	107.501	111.328	16.56	172.778	174.898	16.56	262.391	262.62		16.56	9.9233	9.6417	16.56	18.2536	19.4379	16.56	29.9492	31.9911	16.56	52.475	55.659	16.56	105.142	109.647	16.56	173.757	179.568	16.56	248.922	254.977
16.66	10.674	12.4352	16.66	17.2156	19.2007	16.66	29.3039	31.5172	16.66	50.9036	53.2409	16.66	107.61	111.328	16.66	172.819	174.898	16.66	262.632	262.62		16.66	10.1961	9.6422	16.66	18.1458	19.4387	16.66	29.9508	31.9923	16.66	52.7463	55.6603	16.66	105.086	109.647	16.66	173.878	179.568	16.66	249.016	254.977
16.76	11.1949	12.4352	16.76	17.6466	19.2007	16.76	29.263	31.5172	16.76	51.0081	53.2409	16.76	107.629	111.328	16.76	173.261	174.898	16.76	263.112	262.62		16.76	10.2778	9.6426	16.76	18.1073	19.4395	16.76	30.0403	31.9934	16.76	52.7091	55.6614	16.76	105.175	109.647	16.76	174.199	179.569	16.76	249.149	254.977
16.86	11.1076	12.4352	16.86	17.7852	19.2007	16.86	29.3844	31.5172	16.86	50.9967	53.2409	16.86	108.297	111.328	16.86	173.01	174.898	16.86	262.829	262.62		16.86	10.1136	9.6431	16.86	18.1868	19.4402	16.86	30.0206	31.9945	16.86	52.7761	55.6625	16.86	105.412	109.648	16.86	174.091	179.569	16.86	249.402	254.977
16.96	11.0882	12.4352	16.96	17.5666	19.2008	16.96	29.0751	31.5172	16.96	50.9383	53.2409	16.96	108.348	111.328	16.96	173.405	174.898	16.96	263.116	262.62		16.96	9.999	9.6435	16.96	18.3886	19.441	16.96	30.1304	31.9955	16.96	52.8461	55.6636	16.96	105.204	109.648	16.96	174.169	179.569	16.96	249.458	254.977
17.06	10.7521	12.4352	17.06	17.1289	19.2008	17.06	29.6429	31.5172	17.06	50.742	53.2409	17.06	108.117	111.328	17.06	172.947	174.898	17.06	263.108	262.62		17.06	10.1146	9.6439	17.06	18.2208	19.4417	17.06	30.1196	31.9965	17.06	52.8296	55.6646	17.06	105.599	109.649	17.06	174.388	179.569	17.06	249.558	254.977
17.16	11.1445	12.4352	17.16	17.6916	19.2008	17.16	29.6658	31.5172	17.16	50.9187	53.2409	17.16	108.103	111.328	17.16	172.894	174.898	17.16	262.681	262.62		17.16	9.9138	9.6443	17.16	18.1894	19.4423	17.16	30.3787	31.9974	17.16	52.7709	55.6656	17.16	105.523	109.649	17.16	174.215	179.569	17.16	249.384	254.977
17.26	11.1138	12.4352	17.26	17.7883	19.2008	17.26	29.6813	31.5173	17.26	50.8147	53.2409	17.26	107.756	111.328	17.26	173.311	174.898	17.26	262.635	262.62		17.26	9.6491	9.6447	17.26	18.1442	19.443	17.26	29.7202	31.9983	17.26	52.2992	55.6665	17.26	105.261	109.649	17.26	173.969	179.569	17.26	249.043	254.977
17.36	11.4543	12.4352	17.36	17.474	19.2008	17.36	29.6615	31.5173	17.36	50.5081	53.2409	17.36	107.594	111.328	17.36	173.366	174.898	17.36	263.122	262.62		17.36	9.9626	9.645	17.36	18.1864	19.4436	17.36	29.9634	31.9992	17.36	52.3492	55.6674	17.36	105.211	109.649	17.36	174.216	179.569	17.36	249.044	254.977
17.46	11.0285	12.4352	17.46	17.417	19.2008	17.46	29.4248	31.5173	17.46	50.8261	53.2409	17.46	107.233	111.328	17.46	173.265	174.898	17.46	263.293	262.62		17.46	9.8472	9.6454	17.46	17.9775	19.4441	17.46	29.9246	32	17.46	52.5121	55.6682	17.46	105.234	109.65	17.46	174.381	179.569	17.46	249.4	254.977
17.56	11.2039	12.4352	17.56	17.2385	19.2008	17.56	29.0595	31.5173	17.56	50.7453	53.2409	17.56	107.677	111.328	17.56	173.55	174.898	17.56	263.384	262.62		17.56	10.0125	9.6457	17.56	18.0811	19.4447	17.56	30.0329	32.0008	17.56	52.6086	55.669	17.56	105.377	109.65	17.56	174.353	179.569	17.56	249.599	254.977
17.66	11.6064	12.4352	17.66	16.9761	19.2008	17.66	29.809	31.5173	17.66	50.8424	53.2409	17.66	108.255	111.328	17.66	173.589	174.898	17.66	263.331	262.62		17.66	9.8664	9.646	17.66	18.1825	19.4452	17.66	29.8679	32.0016	17.66	52.7313	55.6698	17.66	105.2	109.65	17.66	174.411	179.569	17.66	249.361	254.977
17.76	10.9401	12.4352	17.76	17.2076	19.2008	17.76	30.0044	31.5173	17.76	51.2262	53.2409	17.76	108.101	111.328	17.76	173.604	174.898	17.76	263.25	262.62		17.76	9.541	9.6463	17.76	18.3659	19.4458	17.76	29.9193	32.0023	17.76	52.6286	55.6705	17.76	105.356	109.65	17.76	174.589	179.569	17.76	249.522	254.977
17.86	11.0322	12.4352	17.86	17.5582	19.2008	17.86	29.6137	31.5173	17.86	51.0135	53.2409	17.86	108.206	111.328	17.86	173.72	174.898	17.86	263.888	262.62		17.86	9.9511	9.6466	17.86	18.0932	19.4463	17.86	29.8162	32.003	17.86	52.7928	55.6712	17.86	105.431	109.651	17.86	174.213	179.569	17.86	249.443	254.977
17.96	11.0757	12.4352	17.96	17.7112	19.2008	17.96	29.4322	31.5173	17.96	51.3015	53.2409	17.96	108.207	111.328	17.96	173.767	174.898	17.96	263.635	262.62		17.96	9.9528	9.6469	17.96	17.9196	19.4467	17.96	29.9661	32.0037	17.96	52.9723	55.6718	17.96	105.401	109.651	17.96	174.246	179.569	17.96	249.353	254.977
18.06	10.5779	12.4352	18.06	17.9406	19.2008	18.06	29.5609	31.5173	18.06	51.4107	53.241	18.06	108.203	111.328	18.06	173.75	174.898	18.06	263.127	262.62		18.06	9.9749	9.6472	18.06	18.1269	19.4472	18.06	30.1265	32.0044	18.06	52.9882	55.6725	18.06	105.515	109.651	18.06	174.232	179.569	18.06	249.662	254.977
18.16	11.2554	12.4352	18.16	18.3111	19.2008	18.16	29.6509	31.5173	18.16	51.0343	53.241	18.16	108.581	111.328	18.16	173.788	174.898	18.16	263.487	262.62		18.16	9.7742	9.6475	18.16	18.0264	19.4476	18.16	29.9323	32.005	18.16	52.8518	55.6731	18.16	105.582	109.651	18.16	174.345	179.569	18.16	249.485	254.977
18.26	11.3566	12.4352	18.26	18.0669	19.2008	18.26	29.5107	31.5173	18.26	50.5465	53.241	18.26	108.209	111.328	18.26	173.399	174.898	18.26	263.507	262.62		18.26	9.6834	9.6477	18.26	17.9771	19.4481	18.26	30.0805	32.0056	18.26	52.7063	55.6737	18.26	105.505	109.651	18.26	174.45	179.569	18.26	249.507	254.977
18.36	11.4172	12.4352	18.36	17.3713	19.2008	18.36	29.2416	31.5173	18.36	50.5211	53.241	18.36	108.517	111.328	18.36	173.187	174.898	18.36	263.133	262.62		18.36	9.9062	9.648	18.36	18.2099	19.4485	18.36	30.0391	32.0061	18.36	52.7665	55.6742	18.36	105.648	109.652	18.36	174.324	179.569	18.36	249.666	254.977
18.46	11.8204	12.4352	18.46	17.5465	19.2008	18.46	29.5816	31.5173	18.46	50.8384	53.241	18.46	108.706	111.328	18.46	173.258	174.898	18.46	263.386	262.62		18.46	9.9195	9.6482	18.46	18.2647	19.4489	18.46	30.0665	32.0067	18.46	52.7353	55.6747	18.46	105.632	109.652	18.46	174.772	179.569	18.46	250.155	254.977
18.56	12.0253	12.4352	18.56	17.6694	19.2008	18.56	29.6022	31.5173	18.56	51.0511	53.241	18.56	108.712	111.328	18.56	173.407	174.898	18.56	263.52	262.62		18.56	9.9152	9.6484	18.56	18.0413	19.4492	18.56	30.1379	32.0072	18.56	52.8348	55.6753	18.56	105.585	109.652	18.56	174.61	179.569	18.56	249.693	254.977
18.66	11.5183	12.4352	18.66	17.6553	19.2008	18.66	29.1936	31.5173	18.66	50.98	53.241	18.66	108.498	111.328	18.66	173.51	174.898	18.66	263.249	262.62		18.66	10.1076	9.6486	18.66	18.1215	19.4496	18.66	30.3289	32.0077	18.66	52.9984	55.6757	18.66	105.529	109.652	18.66	174.313	179.569	18.66	249.884	254.977
18.76	11.5241	12.4352	18.76	17.6548	19.2008	18.76	29.3236	31.5173	18.76	50.8632	53.241	18.76	108.457	111.328	18.76	173.55	174.898	18.76	263.238	262.62		18.76	10.0458	9.6488	18.76	18.1151	19.45	18.76	30.2298	32.0082	18.76	53.1735	55.6762	18.76	105.618	109.652	18.76	174.635	179.569	18.76	250.085	254.977
18.86	11.5941	12.4352	18.86	17.7365	19.2008	18.86	29.3529	31.5173	18.86	50.8004	53.241	18.86	108.241	111.328	18.86	174.296	174.898	18.86	262.863	262.62		18.86	9.8784	9.649	18.86	18.2812	19.4503	18.86	29.9762	32.0087	18.86	53.1198	55.6766	18.86	105.624	109.652	18.86	174.766	179.569	18.86	250.197	254.977
18.96	11.7259	12.4352	18.96	17.8855	19.2009	18.96	29.4909	31.5173	18.96	50.8213	53.241	18.96	108.152	111.328	18.96	173.677	174.898	18.96	263.038	262.62		18.96	9.5682	9.6492	18.96	18.1507	19.4506	18.96	30.266	32.0091	18.96	52.8479	55.677	18.96	105.826	109.652	18.96	174.759	179.569	18.96	250.214	254.977
19.06	11.4797	12.4353	19.06	18.0447	19.2009	19.06	29.5908	31.5173	19.06	50.4632	53.241	19.06	108.225	111.328	19.06	173.505	174.898	19.06	263.364	262.62		19.06	10.0893	9.6494	19.06	18.2765	19.4509	19.06	30.1941	32.0095	19.06	53.0699	55.6774	19.06	105.921	109.652	19.06	175.073	179.569	19.06	250.334	254.977
19.16	11.5779	12.4353	19.16	18.0774	19.2009	19.16	29.7078	31.5173	19.16	51.1146	53.241	19.16	108.474	111.328	19.16	173.481	174.898	19.16	263.424	262.62		19.16	10.0444	9.6496	19.16	18.102	19.4512	19.16	30.2977	32.0099	19.16	53.089	55.6778	19.16	105.772	109.653	19.16	174.463	179.569	19.16	250.247	254.977
19.26	11.6279	12.4353	19.26	17.9562	19.2009	19.26	29.664	31.5173	19.26	51.4763	53.241	19.26	108.637	111.328	19.26	173.872	174.898	19.26	263.595	262.62		19.26	10.0525	9.6498	19.26	18.1626	19.4515	19.26	30.2847	32.0103	19.26	53.1901	55.6782	19.26	105.844	109.653	19.26	174.758	179.569	19.26	250.153	254.977
19.36	11.5023	12.4353	19.36	18.39	19.2009	19.36	29.8118	31.5173	19.36	51.2742	53.241	19.36	108.463	111.328	19.36	173.89	174.898	19.36	263.93	262.62		19.36	10.0247	9.6499	19.36	18.1526	19.4518	19.36	30.3717	32.0107	19.36	53.114	55.6785	19.36	105.771	109.653	19.36	174.849	179.569	19.36	250.196	254.977
19.46	11.6027	12.4353	19.46	17.6232	19.2009	19.46	29.549	31.5174	19.46	51.2863	53.241	19.46	108.5	111.328	19.46	174.132	174.898	19.46	264.183	262.62		19.46	9.9031	9.6501	19.46	17.9021	19.452	19.46	30.4307	32.011	19.46	53.0134	55.6789	19.46	105.385	109.653	19.46	175.067	179.569	19.46	250.368	254.977
19.56	11.7925	12.4353	19.56	17.2419	19.2009	19.56	29.1724	31.5174	19.56	51.0581	53.241	19.56	108.405	111.328	19.56	173.689	174.898	19.56	263.795	262.62		19.56	9.8675	9.6502	19.56	18.2603	19.4523	19.56	30.1669	32.0114	19.56	53.0491	55.6792	19.56	105.792	109.653	19.56	175.081	179.569	19.56	250.405	254.977
19.66	11.367	12.4353	19.66	17.7031	19.2009	19.66	29.596	31.5174	19.66	51.0458	53.241	19.66	108.717	111.328	19.66	173.841	174.898	19.66	263.991	262.62		19.66	9.9976	9.6504	19.66	18.27	19.4525	19.66	29.9633	32.0117	19.66	53.3008	55.6795	19.66	105.64	109.653	19.66	174.622	179.569	19.66	250.329	254.977
19.76	11.2546	12.4353	19.76	17.6432	19.2009	19.76	29.8127	31.5174	19.76	51.4555	53.241	19.76	108.389	111.328	19.76	173.917	174.898	19.76	263.95	262.62		19.76	9.9527	9.6505	19.76	18.0823	19.4527	19.76	30.4122	32.012	19.76	53.0857	55.6798	19.76	106.023	109.653	19.76	174.978	179.569	19.76	250.337	254.977
19.86	10.9582	12.4353	19.86	17.4272	19.2009	19.86	29.0186	31.5174	19.86	51.2004	53.241	19.86	108.545	111.328	19.86	173.93	174.898	19.86	264.158	262.62		19.86	10.0934	9.6507	19.86	18.1978	19.453	19.86	30.3435	32.0123	19.86	53.1458	55.6801	19.86	106.197	109.653	19.86	175.259	179.569	19.86	250.477	254.977
19.96	11.5307	12.4353	19.96	17.3348	19.2009	19.96	29.2089	31.5174	19.96	51.0462	53.241	19.96	109.004	111.328	19.96	173.684	174.898	19.96	263.803	262.62		19.96	10.0557	9.6508	19.96	18.1861	19.4532	19.96	30.3356	32.0126	19.96	53.2778	55.6803	19.96	105.917	109.653	19.96	175.233	179.569	19.96	250.645	254.977
20.06	11.7594	12.4353	20.06	17.9784	19.2009	20.06	29.9901	31.5174	20.06	51.5328	53.241	20.06	108.892	111.328	20.06	174.137	174.898	20.06	264.277	262.62		20.06	9.9014	9.6509	20.06	18.4185	19.4534	20.06	30.3532	32.0129	20.06	53.0671	55.6806	20.06	106.071	109.653	20.06	175.1	179.569	20.06	250.673	254.977
20.16	11.691	12.4353	20.16	18.2006	19.2009	20.16	29.8326	31.5174	20.16	51.1129	53.241	20.16	108.44	111.328	20.16	174.489	174.898	20.16	264.122	262.62		20.16	9.8535	9.651	20.16	18.1032	19.4536	20.16	30.0449	32.0132	20.16	53.0284	55.6808	20.16	105.974	109.653	20.16	175.092	179.569	20.16	250.58	254.977
20.26	11.2989	12.4353	20.26	17.9664	19.2009	20.26	29.725	31.5174	20.26	51.0271	53.241	20.26	108.584	111.328	20.26	174.099	174.898	20.26	264.061	262.62		20.26	9.7444	9.6511	20.26	17.987	19.4538	20.26	30.6422	32.0134	20.26	53.0898	55.681	20.26	105.921	109.653	20.26	175.355	179.569	20.26	250.711	254.977
20.36	11.3311	12.4353	20.36	17.9375	19.2009	20.36	30.0101	31.5174	20.36	51.2826	53.241	20.36	108.815	111.328	20.36	173.992	174.898	20.36	264.172	262.62		20.36	9.8903	9.6512	20.36	18.3072	19.4539	20.36	30.5334	32.0137	20.36	53.606	55.6813	20.36	106.212	109.653	20.36	175.148	179.569	20.36	250.432	254.977
20.46	11.6478	12.4353	20.46	18.2895	19.2009	20.46	29.9347	31.5174	20.46	51.0674	53.241	20.46	109.173	111.328	20.46	173.697	174.898	20.46	263.817	262.62		20.46	10.0046	9.6514	20.46	18.4987	19.4541	20.46	30.5022	32.0139	20.46	53.4296	55.6815	20.46	106.053	109.653	20.46	175.3	179.569	20.46	250.616	254.977
20.56	11.7111	12.4353	20.56	17.7434	19.2009	20.56	30.0434	31.5174	20.56	51.2252	53.241	20.56	109.027	111.328	20.56	173.705	174.898	20.56	263.584	262.62		20.56	9.7361	9.6515	20.56	18.2273	19.4543	20.56	30.4747	32.0141	20.56	53.4059	55.6817	20.56	106.304	109.654	20.56	175.343	179.569	20.56	250.795	254.977
20.66	11.6924	12.4353	20.66	17.7652	19.2009	20.66	29.8824	31.5174	20.66	51.3087	53.241	20.66	108.944	111.328	20.66	174.001	174.898	20.66	264.296	262.62		20.66	9.9699	9.6516	20.66	18.2298	19.4545	20.66	30.57	32.0143	20.66	53.3128	55.6819	20.66	106.393	109.654	20.66	175.564	179.569	20.66	250.714	254.977
20.76	11.6224	12.4353	20.76	18.1344	19.2009	20.76	29.871	31.5174	20.76	51.7881	53.241	20.76	109.363	111.328	20.76	173.744	174.898	20.76	264.566	262.62		20.76	9.6642	9.6517	20.76	18.1788	19.4546	20.76	30.5925	32.0145	20.76	53.3214	55.682	20.76	106.388	109.654	20.76	175.318	179.569	20.76	251.016	254.977
20.86	11.7931	12.4353	20.86	18.1887	19.2009	20.86	29.723	31.5174	20.86	51.6392	53.241	20.86	109.291	111.328	20.86	173.675	174.898	20.86	264.206	262.62		20.86	10.1035	9.6517	20.86	18.236	19.4548	20.86	30.7225	32.0147	20.86	52.9069	55.6822	20.86	106.2	109.654	20.86	175.414	179.569	20.86	250.84	254.977
20.96	11.6902	12.4353	20.96	18.1279	19.2009	20.96	29.7326	31.5174	20.96	51.627	53.241	20.96	108.856	111.328	20.96	173.973	174.898	20.96	263.736	262.62		20.96	9.8203	9.6518	20.96	18.26	19.4549	20.96	30.4188	32.0149	20.96	53.0854	55.6824	20.96	106.219	109.654	20.96	175.624	179.569	20.96	250.743	254.977
21.06	11.2931	12.4353	21.06	18.1504	19.2009	21.06	29.6839	31.5174	21.06	51.3846	53.241	21.06	109.145	111.328	21.06	173.942	174.898	21.06	263.395	262.62		21.06	9.9038	9.6519	21.06	18.4975	19.455	21.06	30.0955	32.0151	21.06	53.2172	55.6825	21.06	106.285	109.654	21.06	175.313	179.569	21.06	251.171	254.977
21.16	11.9056	12.4353	21.16	18.0879	19.2009	21.16	30.3425	31.5174	21.16	51.5462	53.241	21.16	109.191	111.328	21.16	174.17	174.898	21.16	263.773	262.62		21.16	10.0607	9.652	21.16	18.4372	19.4552	21.16	30.4365	32.0153	21.16	53.3155	55.6827	21.16	106.358	109.654	21.16	175.444	179.569	21.16	251.203	254.977
21.26	11.6734	12.4353	21.26	18.2205	19.2009	21.26	29.9901	31.5174	21.26	51.7109	53.241	21.26	109.328	111.328	21.26	174.155	174.898	21.26	263.697	262.62		21.26	9.8961	9.6521	21.26	18.4348	19.4553	21.26	30.6032	32.0154	21.26	53.4429	55.6828	21.26	106.421	109.654	21.26	175.422	179.569	21.26	251.097	254.977
21.36	11.8318	12.4353	21.36	18.3516	19.2009	21.36	30.2594	31.5174	21.36	52.0599	53.241	21.36	109.367	111.328	21.36	173.952	174.898	21.36	263.926	262.62		21.36	10.1623	9.6521	21.36	18.2746	19.4554	21.36	30.7217	32.0156	21.36	53.41	55.683	21.36	106.551	109.654	21.36	175.412	179.569	21.36	250.997	254.977
21.46	11.7991	12.4353	21.46	18.1925	19.2009	21.46	30.1494	31.5174	21.46	52.0648	53.241	21.46	108.999	111.328	21.46	173.915	174.898	21.46	263.686	262.62		21.46	10.1821	9.6522	21.46	18.3654	19.4555	21.46	30.5455	32.0158	21.46	53.5175	55.6831	21.46	106.445	109.654	21.46	175.549	179.569	21.46	250.863	254.977
21.56	11.7967	12.4353	21.56	17.9875	19.2009	21.56	29.8015	31.5174	21.56	51.6021	53.241	21.56	109.195	111.328	21.56	173.968	174.898	21.56	263.536	262.62		21.56	9.9877	9.6523	21.56	18.3578	19.4556	21.56	30.6497	32.0159	21.56	53.3871	55.6832	21.56	106.297	109.654	21.56	175.622	179.569	21.56	251.074	254.977
21.66	11.3919	12.4353	21.66	18.2141	19.2009	21.66	30.0531	31.5174	21.66	51.8373	53.241	21.66	109.227	111.328	21.66	174.271	174.898	21.66	263.819	262.62		21.66	10.036	9.6524	21.66	18.567	19.4557	21.66	30.3674	32.016	21.66	53.0096	55.6833	21.66	106.176	109.654	21.66	175.296	179.569	21.66	251.347	254.977
21.76	11.6552	12.4353	21.76	18.0274	19.2009	21.76	30.1438	31.5174	21.76	52.0498	53.241	21.76	109.892	111.328	21.76	174.442	174.898	21.76	263.795	262.62		21.76	9.8671	9.6524	21.76	18.6209	19.4558	21.76	30.3947	32.0162	21.76	53.4915	55.6835	21.76	106.254	109.654	21.76	175.554	179.569	21.76	251.502	254.977
21.86	11.3004	12.4353	21.86	18.2271	19.2009	21.86	30.6732	31.5174	21.86	51.9762	53.241	21.86	109.594	111.328	21.86	174.224	174.898	21.86	263.927	262.62		21.86	9.7194	9.6525	21.86	18.3068	19.4559	21.86	30.647	32.0163	21.86	53.5009	55.6836	21.86	106.525	109.654	21.86	175.535	179.569	21.86	251.225	254.977
21.96	11.4443	12.4353	21.96	18.5929	19.2009	21.96	30.9593	31.5174	21.96	51.6989	53.241	21.96	109.381	111.328	21.96	173.965	174.898	21.96	264.093	262.62		21.96	9.7981	9.6525	21.96	18.465	19.456	21.96	30.8467	32.0164	21.96	53.517	55.6837	21.96	106.389	109.654	21.96	175.517	179.569	21.96	251.245	254.977
22.06	11.7851	12.4353	22.06	18.6166	19.2009	22.06	30.8877	31.5174	22.06	51.5687	53.241	22.06	109.223	111.328	22.06	174.037	174.898	22.06	264.166	262.62		22.06	9.9479	9.6526	22.06	18.847	19.4561	22.06	30.8222	32.0166	22.06	53.584	55.6838	22.06	106.813	109.654	22.06	175.315	179.569	22.06	251.759	254.977
22.16	11.7818	12.4353	22.16	18.3265	19.2009	22.16	30.4289	31.5174	22.16	51.5037	53.241	22.16	109.301	111.328	22.16	173.883	174.898	22.16	263.751	262.62		22.16	10.1169	9.6526	22.16	18.6073	19.4562	22.16	30.8975	32.0167	22.16	53.6764	55.6839	22.16	106.871	109.654	22.16	175.843	179.569	22.16	251.474	254.977
22.26	11.5146	12.4353	22.26	18.0711	19.2009	22.26	30.3288	31.5174	22.26	52.3239	53.241	22.26	109.247	111.328	22.26	173.962	174.898	22.26	264.128	262.62		22.26	9.8859	9.6527	22.26	18.3082	19.4563	22.26	30.8413	32.0168	22.26	53.7444	55.684	22.26	106.655	109.654	22.26	175.958	179.569	22.26	251.599	254.977
22.36	10.873	12.4353	22.36	17.7741	19.2009	22.36	30.6263	31.5174	22.36	52.2723	53.241	22.36	109.26	111.328	22.36	173.836	174.898	22.36	264.01	262.62		22.36	9.8765	9.6527	22.36	18.3013	19.4564	22.36	30.6798	32.0169	22.36	53.6174	55.684	22.36	106.565	109.654	22.36	175.482	179.569	22.36	251.428	254.977
22.46	11.2019	12.4353	22.46	17.7998	19.2009	22.46	30.7427	31.5174	22.46	52.537	53.241	22.46	109.386	111.328	22.46	173.992	174.898	22.46	263.796	262.62		22.46	10.0189	9.6528	22.46	18.4928	19.4565	22.46	30.958	32.017	22.46	53.8253	55.6841	22.46	106.68	109.654	22.46	175.594	179.569	22.46	251.374	254.977
22.56	11.0293	12.4353	22.56	17.7952	19.2009	22.56	30.6982	31.5174	22.56	52.0246	53.241	22.56	108.926	111.328	22.56	173.651	174.898	22.56	263.598	262.62		22.56	10.0639	9.6528	22.56	18.2731	19.4565	22.56	31.0256	32.0171	22.56	53.8265	55.6842	22.56	106.863	109.654	22.56	175.599	179.569	22.56	251.546	254.977
22.66	11.4857	12.4353	22.66	18.2188	19.2009	22.66	30.7586	31.5174	22.66	52.1435	53.241	22.66	109.027	111.328	22.66	174.328	174.898	22.66	263.819	262.62		22.66	9.9119	9.6529	22.66	18.1233	19.4566	22.66	30.7987	32.0172	22.66	53.5915	55.6843	22.66	106.634	109.654	22.66	175.486	179.569	22.66	251.284	254.977
22.76	11.673	12.4353	22.76	18.0287	19.2009	22.76	30.2716	31.5174	22.76	51.6301	53.241	22.76	109.06	111.328	22.76	174.682	174.898	22.76	263.79	262.62		22.76	10.0498	9.6529	22.76	18.666	19.4567	22.76	30.9039	32.0173	22.76	53.9072	55.6844	22.76	106.781	109.654	22.76	175.988	179.569	22.76	251.942	254.977
22.86	11.5486	12.4353	22.86	18.1129	19.2009	22.86	30.4129	31.5174	22.86	51.5916	53.241	22.86	109.64	111.328	22.86	174.484	174.898	22.86	263.905	262.62		22.86	9.9988	9.653	22.86	18.6948	19.4567	22.86	30.627	32.0173	22.86	54.0388	55.6844	22.86	106.556	109.654	22.86	176.355	179.569	22.86	251.485	254.977
22.96	11.8838	12.4353	22.96	18.1184	19.2009	22.96	30.5363	31.5174	22.96	52.204	53.241	22.96	109.741	111.328	22.96	174.524	174.898	22.96	264.309	262.62		22.96	9.9101	9.653	22.96	18.3935	19.4568	22.96	30.8462	32.0174	22.96	53.6625	55.6845	22.96	106.748	109.654	22.96	176.323	179.569	22.96	251.232	254.977
23.06	11.43	12.4353	23.06	17.992	19.2009	23.06	30.4271	31.5174	23.06	51.809	53.241	23.06	109.38	111.328	23.06	173.582	174.898	23.06	263.995	262.62		23.06	9.7088	9.653	23.06	18.4234	19.4569	23.06	30.8136	32.0175	23.06	53.7378	55.6845	23.06	106.797	109.654	23.06	176.168	179.569	23.06	251.414	254.977
23.16	11.1087	12.4353	23.16	17.9786	19.2009	23.16	30.2035	31.5174	23.16	51.6627	53.241	23.16	109.353	111.328	23.16	173.885	174.898	23.16	263.908	262.62		23.16	9.8883	9.6531	23.16	18.428	19.4569	23.16	30.9931	32.0176	23.16	53.7446	55.6846	23.16	106.933	109.654	23.16	176.293	179.569	23.16	251.784	254.977
23.26	11.1855	12.4353	23.26	18.2529	19.2009	23.26	30.5193	31.5174	23.26	51.9746	53.241	23.26	109.116	111.328	23.26	174.353	174.898	23.26	264.116	262.62		23.26	10.0813	9.6531	23.26	18.4975	19.457	23.26	30.7595	32.0176	23.26	53.6237	55.6847	23.26	106.607	109.654	23.26	175.83	179.569	23.26	251.615	254.977
23.36	11.4143	12.4353	23.36	18.0733	19.2009	23.36	30.1959	31.5174	23.36	51.9074	53.241	23.36	109.141	111.328	23.36	174.233	174.898	23.36	264.228	262.62		23.36	9.9324	9.6532	23.36	18.5993	19.457	23.36	30.7972	32.0177	23.36	53.4362	55.6847	23.36	106.733	109.654	23.36	175.853	179.569	23.36	251.64	254.977
23.46	11.199	12.4353	23.46	18.2688	19.2009	23.46	29.811	31.5174	23.46	51.9123	53.241	23.46	109.009	111.328	23.46	173.812	174.898	23.46	264.012	262.62		23.46	9.9116	9.6532	23.46	18.4631	19.4571	23.46	30.3602	32.0178	23.46	53.4711	55.6848	23.46	106.683	109.654	23.46	176.014	179.569	23.46	251.473	254.977
23.56	11.6433	12.4353	23.56	18.3061	19.2009	23.56	30.042	31.5174	23.56	52.1371	53.241	23.56	109.371	111.328	23.56	174.212	174.898	23.56	264.151	262.62		23.56	10.0667	9.6532	23.56	18.5608	19.4571	23.56	30.8715	32.0178	23.56	53.6128	55.6848	23.56	107.075	109.654	23.56	175.844	179.569	23.56	251.698	254.977
23.66	11.6203	12.4353	23.66	17.9564	19.2009	23.66	30.0814	31.5174	23.66	51.9859	53.241	23.66	109.032	111.328	23.66	173.965	174.898	23.66	264.044	262.62		23.66	10.2412	9.6532	23.66	18.5793	19.4572	23.66	30.896	32.0179	23.66	53.8475	55.6849	23.66	107.01	109.654	23.66	175.996	179.569	23.66	252.03	254.977
23.76	11.6727	12.4353	23.76	17.4777	19.2009	23.76	30.3464	31.5174	23.76	52.3681	53.241	23.76	109.308	111.328	23.76	174.172	174.898	23.76	264.517	262.62		23.76	9.8114	9.6533	23.76	18.6588	19.4572	23.76	30.788	32.018	23.76	53.7225	55.6849	23.76	106.797	109.654	23.76	176.099	179.569	23.76	252.041	254.977
23.86	11.7657	12.4353	23.86	17.7707	19.2009	23.86	30.4582	31.5174	23.86	52.4431	53.241	23.86	109.403	111.328	23.86	174.371	174.898	23.86	264.224	262.62		23.86	9.7252	9.6533	23.86	18.4429	19.4573	23.86	30.3502	32.018	23.86	53.4626	55.685	23.86	106.7	109.654	23.86	175.917	179.569	23.86	251.913	254.977
23.96	11.3468	12.4353	23.96	18.2612	19.2009	23.96	30.1783	31.5174	23.96	52.3101	53.241	23.96	109.459	111.328	23.96	174.07	174.898	23.96	264.104	262.62		23.96	10.0306	9.6533	23.96	18.335	19.4573	23.96	30.3681	32.0181	23.96	53.5581	55.685	23.96	106.299	109.654	23.96	176.054	179.569	23.96	251.81	254.977
24.06	11.5899	12.4353	24.06	18.4167	19.2009	24.06	30.3205	31.5174	24.06	52.0546	53.241	24.06	109.442	111.328	24.06	174.298	174.898	24.06	264.126	262.62		24.06	10.0315	9.6534	24.06	18.6648	19.4574	24.06	30.7723	32.0181	24.06	53.5573	55.685	24.06	106.826	109.654	24.06	176.106	179.569	24.06	251.865	254.977
24.16	11.1955	12.4353	24.16	18.0715	19.2009	24.16	30.323	31.5174	24.16	52.0041	53.241	24.16	109.278	111.328	24.16	174.223	174.898	24.16	264.158	262.62		24.16	9.469	9.6534	24.16	18.3437	19.4574	24.16	30.8888	32.0182	24.16	53.3434	55.6851	24.16	106.627	109.654	24.16	176.096	179.569	24.16	251.827	254.977
24.26	11.3548	12.4353	24.26	18.0848	19.2009	24.26	30.4917	31.5174	24.26	52.1579	53.241	24.26	109.748	111.328	24.26	174.358	174.898	24.26	264.312	262.62		24.26	9.8161	9.6534	24.26	18.3456	19.4574	24.26	31.042	32.0182	24.26	53.5372	55.6851	24.26	106.798	109.654	24.26	175.961	179.569	24.26	252.077	254.977
24.36	12.2236	12.4353	24.36	18.4817	19.2009	24.36	30.8964	31.5174	24.36	51.8369	53.241	24.36	110.146	111.328	24.36	174.549	174.898	24.36	264.267	262.62		24.36	10.1002	9.6534	24.36	18.5194	19.4575	24.36	30.9299	32.0183	24.36	53.805	55.6851	24.36	107.042	109.654	24.36	175.812	179.569	24.36	251.917	254.977
24.46	12.1742	12.4353	24.46	18.8392	19.2009	24.46	30.9494	31.5174	24.46	52.1367	53.241	24.46	110.161	111.328	24.46	174.553	174.898	24.46	264.546	262.62		24.46	10.2197	9.6534	24.46	18.4673	19.4575	24.46	31.0997	32.0183	24.46	54.0495	55.6852	24.46	106.895	109.654	24.46	175.847	179.569	24.46	252.156	254.977
24.56	12.1543	12.4353	24.56	18.7076	19.2009	24.56	31.0865	31.5174	24.56	52.3198	53.241	24.56	109.905	111.328	24.56	174.682	174.898	24.56	264.682	262.62		24.56	10.2938	9.6535	24.56	18.4341	19.4575	24.56	30.7977	32.0183	24.56	53.9385	55.6852	24.56	106.985	109.654	24.56	176.407	179.569	24.56	252.421	254.977
24.66	11.7662	12.4353	24.66	18.8344	19.2009	24.66	30.6546	31.5174	24.66	52.2802	53.241	24.66	110.074	111.328	24.66	174.387	174.898	24.66	264.234	262.62		24.66	9.9882	9.6535	24.66	18.4122	19.4576	24.66	30.6328	32.0184	24.66	53.8187	55.6852	24.66	107	109.654	24.66	176.114	179.569	24.66	252.08	254.977
24.76	11.7276	12.4353	24.76	18.274	19.2009	24.76	30.7607	31.5174	24.76	52.0121	53.241	24.76	109.948	111.328	24.76	174.529	174.898	24.76	264.293	262.62		24.76	10.208	9.6535	24.76	18.6874	19.4576	24.76	30.8775	32.0184	24.76	53.8815	55.6853	24.76	107.114	109.654	24.76	176.331	179.569	24.76	252.313	254.977
24.86	11.664	12.4353	24.86	18.1213	19.2009	24.86	30.9603	31.5174	24.86	52.364	53.241	24.86	110.135	111.328	24.86	174.652	174.898	24.86	264.29	262.62		24.86	10.3069	9.6535	24.86	18.813	19.4576	24.86	31.0352	32.0185	24.86	54.329	55.6853	24.86	107.245	109.654	24.86	176.864	179.569	24.86	252.348	254.977
24.96	11.602	12.4353	24.96	18.5133	19.2009	24.96	30.6546	31.5174	24.96	52.1459	53.241	24.96	109.857	111.328	24.96	174.754	174.898	24.96	264.278	262.62		24.96	10.2359	9.6535	24.96	18.7832	19.4577	24.96	31.0726	32.0185	24.96	54.2787	55.6853	24.96	107.046	109.654	24.96	176.642	179.569	24.96	252.565	254.977
25.06	11.9301	12.4353	25.06	18.4841	19.2009	25.06	30.5256	31.5174	25.06	52.58	53.241	25.06	109.75	111.328	25.06	174.851	174.898	25.06	264.7	262.62		25.06	10.1572	9.6536	25.06	18.6071	19.4577	25.06	30.8341	32.0185	25.06	54.0668	55.6853	25.06	106.867	109.654	25.06	176.277	179.569	25.06	252.378	254.977
25.16	11.3603	12.4353	25.16	18.8871	19.2009	25.16	30.4129	31.5174	25.16	52.3963	53.241	25.16	109.88	111.328	25.16	174.224	174.898	25.16	264.415	262.62		25.16	10.2396	9.6536	25.16	18.6612	19.4577	25.16	31.0014	32.0186	25.16	53.9232	55.6854	25.16	107.079	109.654	25.16	176.331	179.569	25.16	252.182	254.977
25.26	11.357	12.4353	25.26	18.8081	19.2009	25.26	30.4557	31.5174	25.26	52.6351	53.241	25.26	109.754	111.328	25.26	174.764	174.898	25.26	264.205	262.62		25.26	10.142	9.6536	25.26	18.6815	19.4577	25.26	30.9687	32.0186	25.26	53.9586	55.6854	25.26	107.159	109.654	25.26	176.457	179.569	25.26	252.154	254.977
25.36	11.8316	12.4353	25.36	18.9451	19.2009	25.36	30.7427	31.5174	25.36	52.5387	53.241	25.36	109.923	111.328	25.36	174.932	174.898	25.36	264.809	262.62		25.36	9.8819	9.6536	25.36	18.6333	19.4578	25.36	31.1507	32.0186	25.36	53.9782	55.6854	25.36	106.907	109.654	25.36	176.696	179.569	25.36	252.39	254.977
25.46	12.2357	12.4353	25.46	18.9523	19.2009	25.46	31.0007	31.5174	25.46	52.4318	53.241	25.46	110.129	111.328	25.46	175.183	174.898	25.46	264.97	262.62		25.46	9.9137	9.6536	25.46	18.5782	19.4578	25.46	31.0551	32.0186	25.46	53.7856	55.6854	25.46	106.859	109.654	25.46	176.319	179.569	25.46	252.332	254.977
25.56	12.5081	12.4353	25.56	18.8209	19.2009	25.56	30.6115	31.5174	25.56	52.7793	53.241	25.56	110.21	111.328	25.56	174.951	174.898	25.56	264.625	262.62		25.56	9.8686	9.6536	25.56	18.6974	19.4578	25.56	31.0828	32.0187	25.56	53.993	55.6855	25.56	107.078	109.654	25.56	176.342	179.569	25.56	252.292	254.977
25.66	12.0792	12.4353	25.66	18.6459	19.2009	25.66	30.456	31.5174	25.66	52.9683	53.241	25.66	109.987	111.328	25.66	174.5	174.898	25.66	264.492	262.62		25.66	9.9165	9.6537	25.66	18.6623	19.4578	25.66	31.4986	32.0187	25.66	54.2321	55.6855	25.66	107.188	109.654	25.66	176.329	179.569	25.66	252.511	254.977
25.76	11.6069	12.4353	25.76	18.2439	19.2009	25.76	30.4704	31.5174	25.76	52.6874	53.241	25.76	109.609	111.328	25.76	174.393	174.898	25.76	264.371	262.62		25.76	9.7132	9.6537	25.76	18.6433	19.4578	25.76	30.9163	32.0187	25.76	53.904	55.6855	25.76	107.066	109.654	25.76	176.519	179.569	25.76	252.237	254.977
25.86	11.9202	12.4353	25.86	18.426	19.2009	25.86	30.2142	31.5174	25.86	52.3812	53.241	25.86	109.722	111.328	25.86	174.335	174.898	25.86	264.862	262.62		25.86	9.9976	9.6537	25.86	18.562	19.4579	25.86	30.7719	32.0187	25.86	53.6812	55.6855	25.86	107.109	109.654	25.86	176.233	179.569	25.86	252.519	254.977
25.96	12.188	12.4353	25.96	18.5922	19.2009	25.96	30.4765	31.5174	25.96	52.485	53.241	25.96	110.125	111.328	25.96	174.245	174.898	25.96	264.296	262.62		25.96	9.9736	9.6537	25.96	18.4201	19.4579	25.96	31.147	32.0188	25.96	53.8634	55.6855	25.96	107.255	109.654	25.96	176.427	179.569	25.96	252.398	254.977
26.06	11.9112	12.4353	26.06	18.51	19.2009	26.06	30.2966	31.5174	26.06	52.7777	53.241	26.06	110.148	111.328	26.06	174.324	174.898	26.06	263.961	262.62		26.06	9.9393	9.6537	26.06	18.6055	19.4579	26.06	30.973	32.0188	26.06	54.0669	55.6855	26.06	107.316	109.654	26.06	176.432	179.569	26.06	252.259	254.977
26.16	11.8155	12.4353	26.16	18.8174	19.2009	26.16	30.3416	31.5174	26.16	52.4633	53.241	26.16	110.33	111.328	26.16	174.354	174.898	26.16	264.109	262.62		26.16	9.8845	9.6537	26.16	18.3195	19.4579	26.16	30.8604	32.0188	26.16	53.7973	55.6856	26.16	107.092	109.654	26.16	176.533	179.569	26.16	252.361	254.977
26.26	12.0472	12.4353	26.26	18.824	19.2009	26.26	30.5716	31.5174	26.26	52.4769	53.241	26.26	110.497	111.328	26.26	174.943	174.898	26.26	264.562	262.62		26.26	9.9287	9.6537	26.26	18.7253	19.4579	26.26	31.0147	32.0188	26.26	54.1562	55.6856	26.26	107.172	109.654	26.26	176.885	179.569	26.26	252.71	254.977
26.36	11.7617	12.4353	26.36	18.5143	19.2009	26.36	30.6025	31.5174	26.36	52.5515	53.241	26.36	110.254	111.328	26.36	174.918	174.898	26.36	264.277	262.62		26.36	9.6521	9.6537	26.36	18.4817	19.4579	26.36	31.221	32.0188	26.36	54.3266	55.6856	26.36	107.092	109.654	26.36	176.678	179.569	26.36	252.662	254.977
26.46	11.8497	12.4353	26.46	18.7602	19.2009	26.46	30.7938	31.5174	26.46	52.3436	53.241	26.46	110.326	111.328	26.46	174.707	174.898	26.46	264.257	262.62		26.46	9.6497	9.6537	26.46	18.6424	19.458	26.46	31.1498	32.0189	26.46	54.2983	55.6856	26.46	107.011	109.654	26.46	176.849	179.569	26.46	252.616	254.977
26.56	11.6467	12.4353	26.56	19.1148	19.2009	26.56	31.0883	31.5174	26.56	52.3146	53.241	26.56	110.308	111.328	26.56	174.61	174.898	26.56	264.434	262.62		26.56	9.8601	9.6538	26.56	18.6069	19.458	26.56	30.994	32.0189	26.56	54.144	55.6856	26.56	106.948	109.654	26.56	176.599	179.569	26.56	252.652	254.977
26.66	11.8887	12.4353	26.66	18.553	19.2009	26.66	30.5959	31.5174	26.66	52.5136	53.241	26.66	109.813	111.328	26.66	174.226	174.898	26.66	264.456	262.62		26.66	9.9687	9.6538	26.66	18.8629	19.458	26.66	31.1343	32.0189	26.66	54.1141	55.6856	26.66	107.129	109.654	26.66	176.686	179.569	26.66	252.759	254.977
26.76	11.9666	12.4353	26.76	18.4762	19.2009	26.76	30.7308	31.5174	26.76	52.54	53.241	26.76	110.16	111.328	26.76	174.735	174.898	26.76	264.452	262.62		26.76	9.7427	9.6538	26.76	18.6994	19.458	26.76	31.0108	32.0189	26.76	53.9116	55.6856	26.76	107.323	109.654	26.76	176.724	179.569	26.76	252.882	254.977
26.86	11.6701	12.4353	26.86	18.518	19.2009	26.86	30.425	31.5174	26.86	51.7958	53.241	26.86	109.994	111.328	26.86	174.297	174.898	26.86	264.558	262.62		26.86	9.7944	9.6538	26.86	18.4855	19.458	26.86	30.9844	32.0189	26.86	54.0211	55.6856	26.86	107.035	109.654	26.86	176.897	179.569	26.86	253.011	254.977
26.96	11.9255	12.4353	26.96	18.4375	19.2009	26.96	30.7773	31.5174	26.96	52.4075	53.241	26.96	110.681	111.328	26.96	174.904	174.898	26.96	264.561	262.62		26.96	9.9047	9.6538	26.96	18.685	19.458	26.96	30.9761	32.0189	26.96	54.3644	55.6857	26.96	107.08	109.654	26.96	177.165	179.569	26.96	252.788	254.977
27.06	11.9161	12.4353	27.06	18.5071	19.2009	27.06	30.5874	31.5174	27.06	52.2052	53.241	27.06	110.288	111.328	27.06	174.478	174.898	27.06	264.241	262.62		27.06	9.9924	9.6538	27.06	18.7439	19.458	27.06	31.0802	32.019	27.06	54.1354	55.6857	27.06	107.199	109.654	27.06	176.954	179.569	27.06	252.843	254.977
27.16	12.0091	12.4353	27.16	18.7883	19.2009	27.16	30.7391	31.5174	27.16	52.3232	53.241	27.16	110.047	111.328	27.16	174.307	174.898	27.16	264.687	262.62		27.16	9.8031	9.6538	27.16	18.9441	19.4581	27.16	31.3046	32.019	27.16	54.2219	55.6857	27.16	107.048	109.654	27.16	176.778	179.569	27.16	252.656	254.977
27.26	12.0082	12.4353	27.26	18.5162	19.2009	27.26	30.7061	31.5174	27.26	52.6051	53.241	27.26	110.287	111.328	27.26	174.166	174.898	27.26	264.714	262.62		27.26	10.1154	9.6538	27.26	19.1016	19.4581	27.26	31.3186	32.019	27.26	54.024	55.6857	27.26	107.608	109.654	27.26	177.103	179.569	27.26	252.85	254.977
27.36	12.4	12.4353	27.36	18.583	19.2009	27.36	30.9822	31.5174	27.36	53.0945	53.241	27.36	110.371	111.328	27.36	174.866	174.898	27.36	264.68	262.62		27.36	10.0104	9.6538	27.36	18.9618	19.4581	27.36	31.4106	32.019	27.36	54.0418	55.6857	27.36	107.569	109.654	27.36	177.124	179.569	27.36	252.786	254.977
27.46	12.2236	12.4353	27.46	18.8472	19.2009	27.46	31.0309	31.5174	27.46	53.0783	53.241	27.46	110.637	111.328	27.46	174.693	174.898	27.46	264.464	262.62		27.46	9.7998	9.6538	27.46	18.7965	19.4581	27.46	31.125	32.019	27.46	54.1171	55.6857	27.46	107.468	109.654	27.46	176.996	179.569	27.46	252.739	254.977
27.56	11.9188	12.4353	27.56	18.576	19.2009	27.56	31.297	31.5174	27.56	52.1016	53.241	27.56	110.411	111.328	27.56	174.746	174.898	27.56	264.506	262.62		27.56	9.9699	9.6538	27.56	18.808	19.4581	27.56	31.0694	32.019	27.56	53.8312	55.6857	27.56	107.625	109.654	27.56	177.117	179.569	27.56	253.011	254.977
27.66	11.8655	12.4353	27.66	18.5704	19.2009	27.66	30.9267	31.5174	27.66	51.8108	53.241	27.66	110.575	111.328	27.66	175.158	174.898	27.66	264.873	262.62		27.66	10.0573	9.6538	27.66	18.7194	19.4581	27.66	31.0322	32.019	27.66	54.287	55.6857	27.66	107.795	109.654	27.66	177.144	179.569	27.66	253.056	254.977
27.76	12.0121	12.4353	27.76	18.8029	19.2009	27.76	30.8732	31.5174	27.76	52.3206	53.241	27.76	110.631	111.328	27.76	175.282	174.898	27.76	264.563	262.62		27.76	9.5595	9.6538	27.76	18.5561	19.4581	27.76	30.9331	32.019	27.76	54.1066	55.6857	27.76	107.174	109.654	27.76	176.838	179.569	27.76	253.082	254.977
27.86	11.8781	12.4353	27.86	18.6064	19.2009	27.86	30.7908	31.5174	27.86	52.8766	53.241	27.86	110.723	111.328	27.86	175.026	174.898	27.86	264.323	262.62		27.86	9.6898	9.6539	27.86	18.5553	19.4581	27.86	30.9018	32.0191	27.86	54.0159	55.6857	27.86	107.33	109.654	27.86	176.924	179.569	27.86	253.163	254.977
27.96	12.2392	12.4353	27.96	18.4738	19.2009	27.96	30.8692	31.5174	27.96	52.9884	53.241	27.96	110.666	111.328	27.96	175.077	174.898	27.96	264.427	262.62		27.96	9.6269	9.6539	27.96	18.5627	19.4581	27.96	30.9575	32.0191	27.96	54.3387	55.6857	27.96	107.345	109.654	27.96	176.951	179.569	27.96	252.985	254.977
28.06	11.9393	12.4353	28.06	18.3497	19.2009	28.06	30.641	31.5174	28.06	52.358	53.241	28.06	110.029	111.328	28.06	175.256	174.898	28.06	264.688	262.62		28.06	9.8697	9.6539	28.06	18.8906	19.4581	28.06	31.2714	32.0191	28.06	54.4863	55.6857	28.06	107.843	109.654	28.06	177.366	179.569	28.06	253.328	254.977
28.16	11.9064	12.4353	28.16	18.87	19.2009	28.16	31.0887	31.5174	28.16	52.3744	53.241	28.16	110.373	111.328	28.16	175.215	174.898	28.16	264.565	262.62		28.16	9.937	9.6539	28.16	18.6923	19.4581	28.16	31.1604	32.0191	28.16	54.2675	55.6857	28.16	107.612	109.654	28.16	176.957	179.569	28.16	253.136	254.977
28.26	12.2759	12.4353	28.26	18.5153	19.2009	28.26	31.2581	31.5174	28.26	52.3369	53.241	28.26	110.673	111.328	28.26	174.892	174.898	28.26	264.385	262.62		28.26	9.7896	9.6539	28.26	18.5987	19.4582	28.26	30.9022	32.0191	28.26	54.1826	55.6857	28.26	107.58	109.654	28.26	177.024	179.569	28.26	252.864	254.977
28.36	12.3974	12.4353	28.36	18.9976	19.2009	28.36	31.4899	31.5174	28.36	52.3108	53.241	28.36	110.486	111.328	28.36	174.71	174.898	28.36	264.51	262.62		28.36	9.8511	9.6539	28.36	18.6189	19.4582	28.36	31.0607	32.0191	28.36	54.345	55.6858	28.36	107.609	109.654	28.36	176.957	179.569	28.36	252.827	254.977
28.46	11.8797	12.4353	28.46	18.6979	19.2009	28.46	30.6986	31.5174	28.46	52.3797	53.241	28.46	110.564	111.328	28.46	174.875	174.898	28.46	264.402	262.62		28.46	9.9505	9.6539	28.46	18.5003	19.4582	28.46	31.1952	32.0191	28.46	54.3569	55.6858	28.46	107.669	109.654	28.46	177.065	179.569	28.46	253.116	254.977
28.56	12.0146	12.4353	28.56	18.386	19.2009	28.56	30.45	31.5174	28.56	52.5733	53.241	28.56	110.221	111.328	28.56	174.99	174.898	28.56	264.357	262.62		28.56	9.9025	9.6539	28.56	18.6983	19.4582	28.56	31.1362	32.0191	28.56	54.4464	55.6858	28.56	107.752	109.654	28.56	177.019	179.569	28.56	253.245	254.977
28.66	12.2529	12.4353	28.66	18.4007	19.2009	28.66	31.3117	31.5174	28.66	52.7201	53.241	28.66	110.488	111.328	28.66	175.502	174.898	28.66	264.874	262.62		28.66	10.1613	9.6539	28.66	18.7291	19.4582	28.66	31.1833	32.0191	28.66	54.5045	55.6858	28.66	107.846	109.654	28.66	177.143	179.569	28.66	253.192	254.977
28.76	12.1421	12.4353	28.76	18.8409	19.2009	28.76	31.2572	31.5174	28.76	52.7109	53.241	28.76	110.597	111.328	28.76	175.334	174.898	28.76	264.873	262.62		28.76	10.2577	9.6539	28.76	18.9207	19.4582	28.76	31.2546	32.0191	28.76	54.6656	55.6858	28.76	107.712	109.654	28.76	177.438	179.569	28.76	253.44	254.977
28.86	12.289	12.4353	28.86	19.1259	19.2009	28.86	31.3431	31.5174	28.86	52.9265	53.241	28.86	110.612	111.328	28.86	175.292	174.898	28.86	265.347	262.62		28.86	10.3136	9.6539	28.86	19.1234	19.4582	28.86	31.5253	32.0191	28.86	54.5323	55.6858	28.86	107.545	109.654	28.86	177.394	179.569	28.86	253.588	254.977
28.96	12.1533	12.4353	28.96	18.8496	19.2009	28.96	30.9246	31.5174	28.96	52.6939	53.241	28.96	110.797	111.328	28.96	175.109	174.898	28.96	264.764	262.62		28.96	10.1236	9.6539	28.96	18.9336	19.4582	28.96	31.0206	32.0191	28.96	54.1355	55.6858	28.96	107.606	109.654	28.96	177.272	179.569	28.96	253.441	254.977
29.06	12.1787	12.4353	29.06	19.079	19.2009	29.06	31.0477	31.5174	29.06	52.7162	53.241	29.06	110.771	111.328	29.06	175.14	174.898	29.06	264.828	262.62		29.06	9.9876	9.6539	29.06	18.7802	19.4582	29.06	30.8143	32.0191	29.06	53.9565	55.6858	29.06	107.7	109.654	29.06	177.286	179.569	29.06	253.237	254.977
29.16	11.9629	12.4353	29.16	19.2888	19.2009	29.16	31.4318	31.5174	29.16	52.8605	53.241	29.16	110.902	111.328	29.16	175.502	174.898	29.16	264.787	262.62		29.16	9.9395	9.6539	29.16	18.6504	19.4582	29.16	30.7623	32.0191	29.16	54.2333	55.6858	29.16	107.615	109.654	29.16	176.927	179.569	29.16	253.635	254.977
29.26	11.7195	12.4353	29.26	18.6588	19.2009	29.26	31.4205	31.5174	29.26	52.8336	53.241	29.26	110.427	111.328	29.26	175.603	174.898	29.26	264.855	262.62		29.26	9.7438	9.6539	29.26	18.8724	19.4582	29.26	31.2868	32.0192	29.26	54.2689	55.6858	29.26	107.715	109.654	29.26	177.178	179.569	29.26	253.356	254.977
29.36	12.0896	12.4353	29.36	19.0007	19.2009	29.36	31.5461	31.5174	29.36	52.7075	53.241	29.36	110.8	111.328	29.36	175.5	174.898	29.36	264.915	262.62		29.36	9.9201	9.6539	29.36	18.9599	19.4582	29.36	31.1392	32.0192	29.36	54.1891	55.6858	29.36	107.646	109.654	29.36	177.506	179.569	29.36	253.49	254.977
29.46	11.9467	12.4353	29.46	19.1531	19.2009	29.46	30.9266	31.5174	29.46	52.3412	53.241	29.46	110.245	111.328	29.46	175.08	174.898	29.46	264.73	262.62		29.46	10.007	9.6539	29.46	18.9161	19.4582	29.46	31.3046	32.0192	29.46	54.6211	55.6858	29.46	107.746	109.654	29.46	177.502	179.569	29.46	253.697	254.977
29.56	11.9363	12.4353	29.56	19.0873	19.2009	29.56	30.885	31.5174	29.56	52.4269	53.241	29.56	110.587	111.328	29.56	174.96	174.898	29.56	264.968	262.62		29.56	9.8484	9.6539	29.56	18.4919	19.4582	29.56	31.0501	32.0192	29.56	54.5603	55.6858	29.56	107.322	109.654	29.56	177.243	179.569	29.56	253.425	254.977
29.66	11.9806	12.4353	29.66	18.6652	19.2009	29.66	30.8121	31.5174	29.66	52.6291	53.241	29.66	110.664	111.328	29.66	174.888	174.898	29.66	264.317	262.62		29.66	9.9931	9.6539	29.66	18.7403	19.4582	29.66	31.4274	32.0192	29.66	54.4603	55.6858	29.66	107.718	109.654	29.66	177.309	179.569	29.66	253.775	254.977
29.76	12.1636	12.4353	29.76	18.7319	19.2009	29.76	31.0873	31.5174	29.76	53.0558	53.241	29.76	111.144	111.328	29.76	175.418	174.898	29.76	264.25	262.62		29.76	10.3536	9.6539	29.76	18.8072	19.4582	29.76	31.1498	32.0192	29.76	54.6301	55.6858	29.76	107.774	109.654	29.76	177.065	179.569	29.76	253.649	254.977
29.86	12.4632	12.4353	29.86	18.5885	19.2009	29.86	30.9173	31.5174	29.86	53.0492	53.241	29.86	111.17	111.328	29.86	175.109	174.898	29.86	264.664	262.62		29.86	10.022	9.6539	29.86	19.0075	19.4582	29.86	30.8079	32.0192	29.86	54.4401	55.6858	29.86	107.733	109.654	29.86	177.29	179.569	29.86	253.641	254.977
29.96	12.5313	12.4353	29.96	19.1455	19.2009	29.96	31.2041	31.5174	29.96	52.8023	53.241	29.96	111.094	111.328	29.96	175.183	174.898	29.96	264.967	262.62		29.96	9.9675	9.6539	29.96	18.872	19.4582	29.96	30.9768	32.0192	29.96	54.1503	55.6858	29.96	108.042	109.654	29.96	177.366	179.569	29.96	253.708	254.977
30.06	12.5797	12.4353	30.06	19.3017	19.2009	30.06	31.2798	31.5174	30.06	52.3726	53.241	30.06	111.479	111.328	30.06	174.924	174.898	30.06	264.944	262.62		30.06	9.8658	9.6539	30.06	18.8389	19.4582	30.06	31.1496	32.0192	30.06	54.3323	55.6858	30.06	107.559	109.654	30.06	177.427	179.569	30.06	253.84	254.977
30.16	12.1749	12.4353	30.16	19.308	19.2009	30.16	31.3844	31.5174	30.16	52.4851	53.241	30.16	111.086	111.328	30.16	174.846	174.898	30.16	264.681	262.62		30.16	9.9223	9.6539	30.16	19.2181	19.4583	30.16	31.1911	32.0192	30.16	54.4417	55.6858	30.16	107.773	109.654	30.16	177.626	179.569	30.16	253.636	254.977
30.26	12.1017	12.4353	30.26	18.8082	19.2009	30.26	31.0745	31.5174	30.26	52.9095	53.241	30.26	110.78	111.328	30.26	174.846	174.898	30.26	264.97	262.62		30.26	9.9066	9.6539	30.26	19.1375	19.4583	30.26	31.1886	32.0192	30.26	54.5176	55.6858	30.26	107.663	109.654	30.26	177.776	179.569	30.26	253.615	254.977
30.36	12.2273	12.4353	30.36	18.6494	19.2009	30.36	30.9001	31.5174	30.36	52.8242	53.241	30.36	111.064	111.328	30.36	175.176	174.898	30.36	264.77	262.62		30.36	9.5908	9.6539	30.36	18.8888	19.4583	30.36	31.1487	32.0192	30.36	54.5118	55.6858	30.36	107.394	109.654	30.36	177.44	179.569	30.36	253.732	254.977
30.46	12.2758	12.4353	30.46	19.0619	19.2009	30.46	31.0064	31.5174	30.46	52.6938	53.241	30.46	110.938	111.328	30.46	175.288	174.898	30.46	265.116	262.62		30.46	10.1607	9.6539	30.46	19.1157	19.4583	30.46	31.3075	32.0192	30.46	54.8022	55.6858	30.46	107.898	109.654	30.46	177.748	179.569	30.46	253.957	254.977
30.56	11.9038	12.4353	30.56	19.0509	19.2009	30.56	31.304	31.5174	30.56	52.5797	53.241	30.56	110.819	111.328	30.56	174.859	174.898	30.56	265.077	262.62		30.56	10.0785	9.6539	30.56	19.0164	19.4583	30.56	31.156	32.0192	30.56	54.4988	55.6858	30.56	107.982	109.654	30.56	177.63	179.569	30.56	254.061	254.977
30.66	11.9699	12.4353	30.66	18.585	19.2009	30.66	30.8708	31.5174	30.66	52.4043	53.241	30.66	110.888	111.328	30.66	175.082	174.898	30.66	264.678	262.62		30.66	9.9672	9.6539	30.66	18.9559	19.4583	30.66	31.1132	32.0192	30.66	54.4798	55.6858	30.66	107.753	109.654	30.66	177.596	179.569	30.66	253.93	254.977
30.76	12.142	12.4353	30.76	18.8172	19.2009	30.76	30.9735	31.5174	30.76	52.0795	53.241	30.76	110.724	111.328	30.76	175.432	174.898	30.76	264.767	262.62		30.76	9.8961	9.6539	30.76	18.9185	19.4583	30.76	31.1837	32.0192	30.76	54.7446	55.6858	30.76	107.66	109.654	30.76	177.899	179.569	30.76	254.088	254.977
30.86	12.293	12.4353	30.86	19.4808	19.2009	30.86	31.4058	31.5174	30.86	52.529	53.241	30.86	111.095	111.328	30.86	175.356	174.898	30.86	265.175	262.62		30.86	9.989	9.6539	30.86	18.9394	19.4583	30.86	31.0477	32.0192	30.86	54.371	55.6858	30.86	107.622	109.654	30.86	177.467	179.569	30.86	254.066	254.977
30.96	12.4673	12.4353	30.96	19.4129	19.2009	30.96	31.7706	31.5174	30.96	53.1721	53.241	30.96	111.112	111.328	30.96	175.297	174.898	30.96	265.527	262.62		30.96	10.1177	9.654	30.96	19.0219	19.4583	30.96	31.2059	32.0192	30.96	54.7873	55.6858	30.96	107.95	109.654	30.96	177.621	179.569	30.96	254.136	254.977
31.06	11.8361	12.4353	31.06	18.8566	19.2009	31.06	31.1637	31.5174	31.06	52.8001	53.241	31.06	110.775	111.328	31.06	175.013	174.898	31.06	264.485	262.62		31.06	9.7674	9.654	31.06	18.8818	19.4583	31.06	31.3214	32.0192	31.06	54.9221	55.6858	31.06	108.051	109.654	31.06	177.64	179.569	31.06	254.13	254.977
31.16	11.7636	12.4353	31.16	19.5044	19.2009	31.16	31.1419	31.5174	31.16	52.9472	53.241	31.16	110.895	111.328	31.16	175.022	174.898	31.16	264.555	262.62		31.16	9.9374	9.654	31.16	18.9019	19.4583	31.16	31.3249	32.0192	31.16	54.6368	55.6858	31.16	107.867	109.654	31.16	177.497	179.569	31.16	254.119	254.977
31.26	11.7024	12.4353	31.26	19.1277	19.2009	31.26	31.0792	31.5174	31.26	52.7478	53.241	31.26	110.596	111.328	31.26	175.161	174.898	31.26	264.929	262.62		31.26	9.7833	9.654	31.26	18.9361	19.4583	31.26	31.3224	32.0192	31.26	54.5498	55.6858	31.26	107.851	109.654	31.26	177.58	179.569	31.26	254.187	254.977
31.36	12.3355	12.4353	31.36	19.224	19.2009	31.36	31.0584	31.5174	31.36	52.5144	53.241	31.36	111.243	111.328	31.36	175.439	174.898	31.36	264.76	262.62		31.36	9.8554	9.654	31.36	19.0622	19.4583	31.36	31.1914	32.0192	31.36	54.8155	55.6858	31.36	107.88	109.654	31.36	177.587	179.569	31.36	254.543	254.977
31.46	12.7651	12.4353	31.46	19.0827	19.2009	31.46	31.3076	31.5174	31.46	53.1059	53.241	31.46	111.148	111.328	31.46	175.579	174.898	31.46	264.76	262.62		31.46	9.8391	9.654	31.46	19.0631	19.4583	31.46	31.1736	32.0192	31.46	54.7767	55.6858	31.46	108.133	109.654	31.46	177.642	179.569	31.46	254.147	254.977
31.56	12.6018	12.4353	31.56	19.213	19.2009	31.56	31.309	31.5174	31.56	53.5189	53.241	31.56	111.107	111.328	31.56	175.56	174.898	31.56	264.813	262.62		31.56	9.9911	9.654	31.56	19.1134	19.4583	31.56	31.1279	32.0192	31.56	54.8358	55.6858	31.56	108.094	109.654	31.56	177.762	179.569	31.56	254.399	254.977
31.66	12.1283	12.4353	31.66	19.4754	19.2009	31.66	30.8089	31.5174	31.66	53.1845	53.241	31.66	110.497	111.328	31.66	175.428	174.898	31.66	264.646	262.62		31.66	10.0307	9.654	31.66	18.9359	19.4583	31.66	31.1137	32.0192	31.66	54.7269	55.6858	31.66	108.009	109.654	31.66	177.789	179.569	31.66	254.266	254.977
31.76	12.3817	12.4353	31.76	19.5883	19.2009	31.76	31.2539	31.5174	31.76	53.4553	53.241	31.76	110.907	111.328	31.76	175.488	174.898	31.76	264.814	262.62		31.76	10.0266	9.654	31.76	19.0419	19.4583	31.76	31.1939	32.0192	31.76	54.8346	55.6858	31.76	107.832	109.654	31.76	177.886	179.569	31.76	254.013	254.977
31.86	12.0632	12.4353	31.86	18.9807	19.2009	31.86	31.2782	31.5174	31.86	53.0609	53.241	31.86	111.104	111.328	31.86	175.544	174.898	31.86	264.613	262.62		31.86	9.9802	9.654	31.86	18.9831	19.4583	31.86	31.2637	32.0192	31.86	55.0458	55.6858	31.86	108.161	109.654	31.86	177.94	179.569	31.86	254.268	254.977
31.96	11.5148	12.4353	31.96	19.0627	19.2009	31.96	31.0001	31.5174	31.96	52.9742	53.241	31.96	110.996	111.328	31.96	175.293	174.898	31.96	264.241	262.62		31.96	10.0481	9.654	31.96	19.0464	19.4583	31.96	31.181	32.0192	31.96	54.8967	55.6858	31.96	108.128	109.654	31.96	177.93	179.569	31.96	254.13	254.977
32.06	12.0147	12.4353	32.06	19.3766	19.2009	32.06	31.3883	31.5174	32.06	53.4045	53.241	32.06	111.151	111.328	32.06	175.128	174.898	32.06	264.921	262.62		32.06	10.1152	9.654	32.06	18.9948	19.4583	32.06	31.3724	32.0192	32.06	54.8068	55.6858	32.06	108.233	109.654	32.06	177.965	179.569	32.06	254.436	254.977
32.16	12.2726	12.4353	32.16	19.072	19.2009	32.16	31.2845	31.5174	32.16	52.7469	53.241	32.16	111.171	111.328	32.16	175.474	174.898	32.16	264.921	262.62		32.16	10.0299	9.654	32.16	18.9016	19.4583	32.16	31.1737	32.0192	32.16	54.769	55.6858	32.16	108.149	109.654	32.16	177.675	179.569	32.16	254.285	254.977
32.26	12.4611	12.4353	32.26	18.9692	19.2009	32.26	31.4472	31.5174	32.26	52.9471	53.241	32.26	111.601	111.328	32.26	175.256	174.898	32.26	264.693	262.62		32.26	10.0727	9.654	32.26	18.617	19.4583	32.26	30.9775	32.0192	32.26	54.7017	55.6858	32.26	108.001	109.654	32.26	177.736	179.569	32.26	254.228	254.977
32.36	12.2128	12.4353	32.36	19.2912	19.2009	32.36	31.0529	31.5174	32.36	53.4112	53.241	32.36	111.241	111.328	32.36	175.27	174.898	32.36	264.626	262.62		32.36	10.2903	9.654	32.36	19.0103	19.4583	32.36	31.2233	32.0192	32.36	54.8091	55.6858	32.36	107.938	109.654	32.36	178.198	179.569	32.36	254.705	254.977
32.46	12.1493	12.4353	32.46	18.8426	19.2009	32.46	30.9972	31.5174	32.46	53.0501	53.241	32.46	110.915	111.328	32.46	175.567	174.898	32.46	264.663	262.62		32.46	10.1396	9.654	32.46	18.9884	19.4583	32.46	31.4419	32.0193	32.46	54.9005	55.6858	32.46	108.131	109.654	32.46	178.014	179.569	32.46	254.186	254.977
32.56	11.9542	12.4353	32.56	18.7444	19.2009	32.56	31.2225	31.5174	32.56	52.8629	53.241	32.56	110.811	111.328	32.56	175.734	174.898	32.56	264.544	262.62		32.56	9.9937	9.654	32.56	19.1137	19.4583	32.56	31.2664	32.0193	32.56	54.7399	55.6859	32.56	107.954	109.654	32.56	177.978	179.569	32.56	254.14	254.977
32.66	11.7898	12.4353	32.66	18.733	19.2009	32.66	31.3291	31.5174	32.66	53.3304	53.241	32.66	111.151	111.328	32.66	175.637	174.898	32.66	264.253	262.62		32.66	9.7908	9.654	32.66	18.7575	19.4583	32.66	30.951	32.0193	32.66	54.5087	55.6859	32.66	107.965	109.654	32.66	177.811	179.569	32.66	254.043	254.977
32.76	11.9242	12.4353	32.76	18.9877	19.2009	32.76	30.9978	31.5174	32.76	53.5438	53.241	32.76	111.062	111.328	32.76	175.225	174.898	32.76	264.623	262.62		32.76	9.9407	9.654	32.76	19.1645	19.4583	32.76	31.4478	32.0193	32.76	54.8603	55.6859	32.76	108.17	109.654	32.76	178.019	179.569	32.76	254.404	254.977
32.86	11.6708	12.4353	32.86	18.8765	19.2009	32.86	31.0382	31.5174	32.86	53.192	53.241	32.86	111.08	111.328	32.86	175.326	174.898	32.86	264.41	262.62		32.86	9.8186	9.654	32.86	18.9191	19.4583	32.86	31.7444	32.0193	32.86	54.7946	55.6859	32.86	107.91	109.654	32.86	177.981	179.569	32.86	254.429	254.977
32.96	11.5873	12.4353	32.96	19.05	19.2009	32.96	31.1477	31.5174	32.96	52.8084	53.241	32.96	111.13	111.328	32.96	175.357	174.898	32.96	264.569	262.62		32.96	9.7231	9.654	32.96	19.0619	19.4583	32.96	31.4912	32.0193	32.96	54.9037	55.6859	32.96	108.214	109.654	32.96	178.365	179.569	32.96	254.547	254.977
33.06	12.4071	12.4353	33.06	19.38	19.2009	33.06	31.7051	31.5174	33.06	53.1268	53.241	33.06	111.403	111.328	33.06	175.592	174.898	33.06	265.05	262.62		33.06	10.1352	9.654	33.06	19.381	19.4583	33.06	31.3948	32.0193	33.06	54.9447	55.6859	33.06	108.299	109.654	33.06	178.376	179.569	33.06	254.659	254.977
33.16	12.0424	12.4353	33.16	18.984	19.2009	33.16	31.409	31.5174	33.16	53.704	53.241	33.16	111.309	111.328	33.16	175.631	174.898	33.16	265.01	262.62		33.16	10.1496	9.654	33.16	19.5705	19.4583	33.16	31.3342	32.0193	33.16	55.067	55.6859	33.16	108.283	109.654	33.16	178.031	179.569	33.16	254.847	254.977
33.26	12.2349	12.4353	33.26	19.0938	19.2009	33.26	31.5875	31.5174	33.26	53.5818	53.241	33.26	111.307	111.328	33.26	175.736	174.898	33.26	265	262.62		33.26	10.1609	9.654	33.26	19.1694	19.4583	33.26	31.2767	32.0193	33.26	55.0666	55.6859	33.26	108.53	109.654	33.26	178.264	179.569	33.26	254.577	254.977
33.36	12.0804	12.4353	33.36	19.3056	19.2009	33.36	31.629	31.5174	33.36	53.2633	53.241	33.36	110.919	111.328	33.36	175.369	174.898	33.36	264.643	262.62		33.36	10.1152	9.654	33.36	19.2431	19.4583	33.36	31.2324	32.0193	33.36	55.0504	55.6859	33.36	108.184	109.654	33.36	178.008	179.569	33.36	254.275	254.977
33.46	12.3009	12.4353	33.46	18.9363	19.2009	33.46	31.5637	31.5174	33.46	52.701	53.241	33.46	110.825	111.328	33.46	175.467	174.898	33.46	264.616	262.62		33.46	9.9844	9.654	33.46	19.1209	19.4583	33.46	31.5065	32.0193	33.46	54.8518	55.6859	33.46	108.38	109.654	33.46	178.367	179.569	33.46	254.756	254.977
33.56	12.0848	12.4353	33.56	19.2507	19.2009	33.56	31.4201	31.5174	33.56	52.5074	53.241	33.56	111.273	111.328	33.56	175.346	174.898	33.56	264.43	262.62		33.56	9.9509	9.654	33.56	19.1335	19.4583	33.56	31.2244	32.0193	33.56	54.5104	55.6859	33.56	108.421	109.654	33.56	178.129	179.569	33.56	254.692	254.977
33.66	12.2242	12.4353	33.66	18.9822	19.2009	33.66	31.1524	31.5174	33.66	52.8187	53.241	33.66	111.367	111.328	33.66	175.105	174.898	33.66	264.556	262.62		33.66	10.2842	9.654	33.66	19.117	19.4583	33.66	31.3351	32.0193	33.66	54.7244	55.6859	33.66	108.433	109.654	33.66	178.014	179.569	33.66	254.704	254.977
33.76	12.1338	12.4353	33.76	19.1074	19.2009	33.76	31.6512	31.5174	33.76	53.2807	53.241	33.76	111.391	111.328	33.76	175.47	174.898	33.76	265.179	262.62		33.76	9.9773	9.654	33.76	19.0128	19.4583	33.76	31.3406	32.0193	33.76	54.9047	55.6859	33.76	107.957	109.654	33.76	178.147	179.569	33.76	254.512	254.977
33.86	12.3429	12.4353	33.86	19.5134	19.2009	33.86	31.6438	31.5174	33.86	53.3358	53.241	33.86	111.183	111.328	33.86	175.409	174.898	33.86	264.899	262.62		33.86	9.7168	9.654	33.86	19.1134	19.4583	33.86	31.5537	32.0193	33.86	54.8905	55.6859	33.86	108.422	109.654	33.86	178.144	179.569	33.86	254.742	254.977
33.96	12.4965	12.4353	33.96	19.4904	19.2009	33.96	31.8333	31.5174	33.96	53.1175	53.241	33.96	111.288	111.328	33.96	175.446	174.898	33.96	264.717	262.62		33.96	9.8848	9.654	33.96	19.1469	19.4583	33.96	31.4403	32.0193	33.96	54.7607	55.6859	33.96	108.331	109.654	33.96	178.505	179.569	33.96	254.674	254.977
34.06	12.561	12.4353	34.06	19.2511	19.2009	34.06	31.7448	31.5174	34.06	53.2736	53.241	34.06	111.267	111.328	34.06	175.524	174.898	34.06	264.569	262.62		34.06	10.047	9.654	34.06	19.0006	19.4583	34.06	31.4157	32.0193	34.06	54.6587	55.6859	34.06	108.052	109.654	34.06	178.539	179.569	34.06	254.805	254.977
34.16	12.71	12.4353	34.16	19.8446	19.2009	34.16	31.8836	31.5174	34.16	53.5373	53.241	34.16	111.407	111.328	34.16	175.809	174.898	34.16	265.122	262.62		34.16	10.0716	9.654	34.16	18.8977	19.4583	34.16	31.609	32.0193	34.16	54.8662	55.6859	34.16	108.274	109.654	34.16	178.2	179.569	34.16	254.646	254.977
34.26	13.0089	12.4353	34.26	19.9623	19.2009	34.26	31.5497	31.5174	34.26	52.7925	53.241	34.26	111.564	111.328	34.26	175.787	174.898	34.26	265.164	262.62		34.26	9.7962	9.654	34.26	19.0169	19.4583	34.26	31.4298	32.0193	34.26	54.8259	55.6859	34.26	108.285	109.654	34.26	178.334	179.569	34.26	254.674	254.977
34.36	12.6384	12.4353	34.36	19.2543	19.2009	34.36	31.1933	31.5174	34.36	53.1946	53.241	34.36	111.752	111.328	34.36	175.455	174.898	34.36	265.438	262.62		34.36	9.887	9.654	34.36	19.2735	19.4583	34.36	31.4684	32.0193	34.36	55.0317	55.6859	34.36	108.255	109.654	34.36	178.316	179.569	34.36	254.943	254.977
34.46	12.4716	12.4353	34.46	19.5937	19.2009	34.46	31.1976	31.5174	34.46	52.8841	53.241	34.46	111.623	111.328	34.46	175.391	174.898	34.46	265.313	262.62		34.46	9.7313	9.654	34.46	19.1045	19.4583	34.46	31.404	32.0193	34.46	54.7883	55.6859	34.46	108.483	109.654	34.46	178.201	179.569	34.46	254.73	254.977
34.56	12.5514	12.4353	34.56	19.3437	19.2009	34.56	31.4452	31.5174	34.56	53.1701	53.241	34.56	111.267	111.328	34.56	175.245	174.898	34.56	264.263	262.62		34.56	9.5907	9.654	34.56	19.2342	19.4583	34.56	31.6486	32.0193	34.56	54.5767	55.6859	34.56	108.641	109.654	34.56	178.148	179.569	34.56	254.883	254.977
34.66	12.5005	12.4353	34.66	18.9836	19.2009	34.66	31.2695	31.5174	34.66	52.6881	53.241	34.66	110.854	111.328	34.66	175.058	174.898	34.66	264.488	262.62		34.66	9.7529	9.654	34.66	19.2267	19.4583	34.66	31.3069	32.0193	34.66	54.431	55.6859	34.66	108.485	109.654	34.66	178.447	179.569	34.66	254.687	254.977
34.76	12.0076	12.4353	34.76	18.9508	19.2009	34.76	31.5062	31.5174	34.76	52.524	53.241	34.76	111.254	111.328	34.76	175.313	174.898	34.76	264.218	262.62		34.76	10.2492	9.654	34.76	19.1193	19.4583	34.76	31.814	32.0193	34.76	54.753	55.6859	34.76	108.343	109.654	34.76	178.477	179.569	34.76	254.633	254.977
34.86	12.2124	12.4353	34.86	19.1244	19.2009	34.86	31.7752	31.5174	34.86	52.5727	53.241	34.86	111.157	111.328	34.86	175.533	174.898	34.86	264.436	262.62		34.86	10.1733	9.654	34.86	19.3972	19.4583	34.86	31.6414	32.0193	34.86	55.1196	55.6859	34.86	108.325	109.654	34.86	178.156	179.569	34.86	254.802	254.977
34.96	12.3709	12.4353	34.96	19.3859	19.2009	34.96	31.5788	31.5174	34.96	53.1161	53.241	34.96	111.659	111.328	34.96	175.748	174.898	34.96	264.712	262.62		34.96	9.9373	9.654	34.96	18.9675	19.4583	34.96	31.2952	32.0193	34.96	55.0375	55.6859	34.96	108.396	109.654	34.96	178.233	179.569	34.96	254.974	254.977
35.06	12.6448	12.4353	35.06	19.517	19.2009	35.06	32.1037	31.5174	35.06	53.2488	53.241	35.06	111.682	111.328	35.06	175.847	174.898	35.06	265.35	262.62		35.06	9.7492	9.654	35.06	18.9488	19.4583	35.06	31.3813	32.0193	35.06	54.6859	55.6859	35.06	108.082	109.654	35.06	178.348	179.569	35.06	254.758	254.977
35.16	12.9089	12.4353	35.16	19.0701	19.2009	35.16	32.0427	31.5174	35.16	53.6073	53.241	35.16	111.437	111.328	35.16	176.068	174.898	35.16	265.205	262.62		35.16	9.9295	9.654	35.16	19.1995	19.4583	35.16	31.3217	32.0193	35.16	54.8108	55.6859	35.16	108.212	109.654	35.16	178.322	179.569	35.16	254.839	254.977
35.26	12.8531	12.4353	35.26	19.065	19.2009	35.26	31.5744	31.5174	35.26	53.6976	53.241	35.26	111.225	111.328	35.26	176.027	174.898	35.26	264.513	262.62		35.26	10.0579	9.654	35.26	19.4553	19.4583	35.26	31.3424	32.0193	35.26	54.8886	55.6859	35.26	108.524	109.654	35.26	178.821	179.569	35.26	254.934	254.977
35.36	12.559	12.4353	35.36	19.4686	19.2009	35.36	31.5123	31.5174	35.36	53.2278	53.241	35.36	111.025	111.328	35.36	175.989	174.898	35.36	264.687	262.62		35.36	10.0048	9.654	35.36	19.2467	19.4583	35.36	31.4736	32.0193	35.36	54.8665	55.6859	35.36	108.598	109.654	35.36	179.036	179.569	35.36	254.952	254.977
35.46	12.7047	12.4353	35.46	19.4564	19.2009	35.46	31.622	31.5174	35.46	53.1703	53.241	35.46	111.287	111.328	35.46	175.867	174.898	35.46	264.58	262.62		35.46	10.0967	9.654	35.46	19.5161	19.4583	35.46	31.3101	32.0193	35.46	54.914	55.6859	35.46	108.241	109.654	35.46	178.45	179.569	35.46	254.976	254.977
35.56	12.5564	12.4353	35.56	19.6535	19.2009	35.56	31.9769	31.5174	35.56	53.2962	53.241	35.56	111.28	111.328	35.56	176.137	174.898	35.56	264.617	262.62		35.56	9.9715	9.654	35.56	19.3415	19.4583	35.56	31.3092	32.0193	35.56	55.0974	55.6859	35.56	108.405	109.654	35.56	178.495	179.569	35.56	254.827	254.977
35.66	12.6449	12.4353	35.66	19.7178	19.2009	35.66	32.0701	31.5174	35.66	53.4183	53.241	35.66	111.537	111.328	35.66	175.939	174.898	35.66	264.853	262.62		35.66	10.272	9.654	35.66	19.1787	19.4583	35.66	31.5939	32.0193	35.66	55.0962	55.6859	35.66	108.528	109.654	35.66	178.725	179.569	35.66	254.969	254.977
35.76	12.7269	12.4353	35.76	19.517	19.2009	35.76	31.6334	31.5174	35.76	52.7675	53.241	35.76	111.421	111.328	35.76	175.462	174.898	35.76	264.394	262.62		35.76	10.0924	9.654	35.76	18.9071	19.4583	35.76	31.5622	32.0193	35.76	55.2073	55.6859	35.76	108.508	109.654	35.76	178.55	179.569	35.76	255.028	254.977
35.86	12.6745	12.4353	35.86	19.4443	19.2009	35.86	31.4083	31.5174	35.86	52.5089	53.241	35.86	111.312	111.328	35.86	175.236	174.898	35.86	264.3	262.62		35.86	9.9519	9.654	35.86	19.0876	19.4583	35.86	31.6145	32.0193	35.86	54.7653	55.6859	35.86	108.63	109.654	35.86	178.684	179.569	35.86	255.149	254.977
35.96	12.649	12.4353	35.96	19.3	19.2009	35.96	31.5359	31.5174	35.96	52.9865	53.241	35.96	111.241	111.328	35.96	175.567	174.898	35.96	264.284	262.62		35.96	10.1005	9.654	35.96	19.1947	19.4583	35.96	31.7864	32.0193	35.96	55.0802	55.6859	35.96	108.513	109.654	35.96	178.723	179.569	35.96	255.2	254.977
36.06	12.6765	12.4353	36.06	19.6158	19.2009	36.06	31.4712	31.5174	36.06	53.1687	53.241	36.06	110.932	111.328	36.06	175.486	174.898	36.06	264.646	262.62		36.06	9.7803	9.654	36.06	19.4096	19.4583	36.06	31.3446	32.0193	36.06	54.8515	55.6859	36.06	108.57	109.654	36.06	178.387	179.569	36.06	254.945	254.977
36.16	12.6353	12.4353	36.16	19.5255	19.2009	36.16	32.0043	31.5174	36.16	53.2439	53.241	36.16	111.248	111.328	36.16	175.807	174.898	36.16	264.55	262.62		36.16	9.7784	9.654	36.16	19.1382	19.4583	36.16	31.4301	32.0193	36.16	54.938	55.6859	36.16	108.401	109.654	36.16	178.719	179.569	36.16	254.875	254.977
36.26	12.2961	12.4353	36.26	19.5416	19.2009	36.26	31.8244	31.5174	36.26	52.9156	53.241	36.26	111.155	111.328	36.26	175.836	174.898	36.26	264.753	262.62		36.26	9.8344	9.654	36.26	18.9139	19.4583	36.26	31.6518	32.0193	36.26	55.1509	55.6859	36.26	108.53	109.654	36.26	178.642	179.569	36.26	255.01	254.977
36.36	11.6988	12.4353	36.36	19.9499	19.2009	36.36	31.574	31.5174	36.36	53.3192	53.241	36.36	111.34	111.328	36.36	175.999	174.898	36.36	265.175	262.62		36.36	9.7685	9.654	36.36	19.0291	19.4583	36.36	31.435	32.0193	36.36	55.1788	55.6859	36.36	108.506	109.654	36.36	178.84	179.569	36.36	255.247	254.977
36.46	11.9852	12.4353	36.46	19.8926	19.2009	36.46	31.3331	31.5174	36.46	52.6681	53.241	36.46	111.254	111.328	36.46	175.682	174.898	36.46	264.88	262.62		36.46	9.9335	9.654	36.46	19.256	19.4583	36.46	31.4971	32.0193	36.46	55.2001	55.6859	36.46	108.369	109.654	36.46	178.908	179.569	36.46	255.517	254.977
36.56	12.3146	12.4353	36.56	19.6516	19.2009	36.56	31.8172	31.5174	36.56	52.6225	53.241	36.56	111.515	111.328	36.56	175.482	174.898	36.56	264.615	262.62		36.56	10.171	9.654	36.56	19.1036	19.4583	36.56	31.2141	32.0193	36.56	54.8953	55.6859	36.56	108.57	109.654	36.56	178.472	179.569	36.56	255.209	254.977
36.66	12.2021	12.4353	36.66	18.9257	19.2009	36.66	31.1968	31.5174	36.66	52.3287	53.241	36.66	111.474	111.328	36.66	175.28	174.898	36.66	264.7	262.62		36.66	10.1599	9.654	36.66	19.0863	19.4583	36.66	31.45	32.0193	36.66	54.9569	55.6859	36.66	108.485	109.654	36.66	178.669	179.569	36.66	255.457	254.977
36.76	12.4322	12.4353	36.76	19.3293	19.2009	36.76	31.3308	31.5174	36.76	52.7236	53.241	36.76	111.119	111.328	36.76	175.193	174.898	36.76	264.313	262.62		36.76	10.1386	9.654	36.76	19.361	19.4583	36.76	31.4973	32.0193	36.76	55.0358	55.6859	36.76	108.37	109.654	36.76	178.794	179.569	36.76	255.384	254.977
36.86	12.0167	12.4353	36.86	19.2529	19.2009	36.86	31.731	31.5174	36.86	53.066	53.241	36.86	111.188	111.328	36.86	175.71	174.898	36.86	264.174	262.62		36.86	10.144	9.654	36.86	19.4164	19.4583	36.86	31.6568	32.0193	36.86	54.9059	55.6859	36.86	108.284	109.654	36.86	178.354	179.569	36.86	255.24	254.977
36.96	11.78	12.4353	36.96	18.8756	19.2009	36.96	31.4771	31.5174	36.96	52.8816	53.241	36.96	111.273	111.328	36.96	175.828	174.898	36.96	264.149	262.62		36.96	9.9398	9.654	36.96	18.9739	19.4583	36.96	31.2291	32.0193	36.96	54.9268	55.6859	36.96	108.205	109.654	36.96	178.53	179.569	36.96	254.715	254.977
37.06	12.1839	12.4353	37.06	19.417	19.2009	37.06	31.7177	31.5174	37.06	53.1472	53.241	37.06	111.74	111.328	37.06	175.857	174.898	37.06	264.857	262.62		37.06	10.1906	9.654	37.06	19.0241	19.4583	37.06	31.4885	32.0193	37.06	54.7547	55.6859	37.06	108.58	109.654	37.06	179.093	179.569	37.06	255.174	254.977
37.16	12.7726	12.4353	37.16	19.6495	19.2009	37.16	31.6064	31.5174	37.16	53.3656	53.241	37.16	111.86	111.328	37.16	175.996	174.898	37.16	265.204	262.62		37.16	9.58	9.654	37.16	19.3134	19.4583	37.16	31.4905	32.0193	37.16	54.7958	55.6859	37.16	108.492	109.654	37.16	178.742	179.569	37.16	255.174	254.977
37.26	12.6111	12.4353	37.26	19.2222	19.2009	37.26	31.3981	31.5174	37.26	53.0595	53.241	37.26	111.673	111.328	37.26	175.926	174.898	37.26	264.83	262.62		37.26	9.8157	9.654	37.26	19.1833	19.4583	37.26	31.422	32.0193	37.26	54.6806	55.6859	37.26	108.894	109.654	37.26	178.693	179.569	37.26	255.534	254.977
37.36	12.6043	12.4353	37.36	19.0865	19.2009	37.36	31.4037	31.5174	37.36	53.0738	53.241	37.36	111.698	111.328	37.36	175.511	174.898	37.36	264.745	262.62		37.36	10.1265	9.654	37.36	19.28	19.4583	37.36	31.9767	32.0193	37.36	54.8103	55.6859	37.36	108.87	109.654	37.36	178.831	179.569	37.36	255.617	254.977
37.46	12.7677	12.4353	37.46	19.1211	19.2009	37.46	31.3992	31.5174	37.46	53.838	53.241	37.46	111.735	111.328	37.46	175.541	174.898	37.46	265.157	262.62		37.46	9.7531	9.654	37.46	18.9528	19.4583	37.46	31.6392	32.0193	37.46	54.6703	55.6859	37.46	108.593	109.654	37.46	178.596	179.569	37.46	255.475	254.977
37.56	12.2909	12.4353	37.56	19.2811	19.2009	37.56	31.3014	31.5174	37.56	53.8011	53.241	37.56	111.616	111.328	37.56	175.15	174.898	37.56	265.088	262.62		37.56	9.8394	9.654	37.56	19.0852	19.4583	37.56	31.4652	32.0193	37.56	55.1184	55.6859	37.56	108.753	109.654	37.56	178.844	179.569	37.56	255.613	254.977
37.66	12.4738	12.4353	37.66	19.4638	19.2009	37.66	31.7872	31.5174	37.66	53.5355	53.241	37.66	111.748	111.328	37.66	175.647	174.898	37.66	265.231	262.62		37.66	10.3455	9.654	37.66	19.4109	19.4583	37.66	31.7863	32.0193	37.66	55.116	55.6859	37.66	108.85	109.654	37.66	178.815	179.569	37.66	255.703	254.977
37.76	12.2708	12.4353	37.76	19.2141	19.2009	37.76	31.5977	31.5174	37.76	53.4748	53.241	37.76	111.531	111.328	37.76	175.448	174.898	37.76	265.272	262.62		37.76	9.9138	9.654	37.76	19.1997	19.4583	37.76	31.4867	32.0193	37.76	55.3742	55.6859	37.76	108.765	109.654	37.76	178.7	179.569	37.76	255.72	254.977
37.86	12.1504	12.4353	37.86	19.3756	19.2009	37.86	31.8061	31.5174	37.86	53.5183	53.241	37.86	111.554	111.328	37.86	175.704	174.898	37.86	265.164	262.62		37.86	10.1807	9.654	37.86	19.4234	19.4583	37.86	31.5434	32.0193	37.86	55.1472	55.6859	37.86	108.801	109.654	37.86	178.755	179.569	37.86	255.515	254.977
37.96	12.4144	12.4353	37.96	19.4999	19.2009	37.96	31.7771	31.5174	37.96	53.2949	53.241	37.96	111.57	111.328	37.96	175.365	174.898	37.96	265.044	262.62		37.96	10.184	9.654	37.96	19.2995	19.4583	37.96	31.8528	32.0193	37.96	55.2223	55.6859	37.96	108.868	109.654	37.96	178.729	179.569	37.96	255.563	254.977
38.06	12.5216	12.4353	38.06	19.2664	19.2009	38.06	32.0609	31.5174	38.06	53.5481	53.241	38.06	111.892	111.328	38.06	175.851	174.898	38.06	264.781	262.62		38.06	9.7467	9.654	38.06	19.095	19.4583	38.06	31.6195	32.0193	38.06	55.3101	55.6859	38.06	108.982	109.654	38.06	178.925	179.569	38.06	255.653	254.977
38.16	12.5388	12.4353	38.16	19.1516	19.2009	38.16	31.4546	31.5174	38.16	53.5435	53.241	38.16	111.44	111.328	38.16	175.495	174.898	38.16	264.254	262.62		38.16	9.9086	9.654	38.16	19.0489	19.4583	38.16	31.5102	32.0193	38.16	55.1961	55.6859	38.16	108.936	109.654	38.16	178.939	179.569	38.16	255.57	254.977
38.26	12.6451	12.4353	38.26	19.2602	19.2009	38.26	31.1992	31.5174	38.26	53.2209	53.241	38.26	111.497	111.328	38.26	175.624	174.898	38.26	264.532	262.62		38.26	9.9661	9.654	38.26	19.312	19.4583	38.26	31.6076	32.0193	38.26	55.074	55.6859	38.26	109.032	109.654	38.26	178.888	179.569	38.26	255.722	254.977
38.36	12.6051	12.4353	38.36	18.9272	19.2009	38.36	31.3052	31.5174	38.36	53.0035	53.241	38.36	111.599	111.328	38.36	175.549	174.898	38.36	264.882	262.62		38.36	9.91	9.654	38.36	19.4371	19.4583	38.36	31.6413	32.0193	38.36	55.0897	55.6859	38.36	108.82	109.654	38.36	179.113	179.569	38.36	255.737	254.977
38.46	12.6572	12.4353	38.46	19.1411	19.2009	38.46	31.5316	31.5174	38.46	53.4767	53.241	38.46	111.332	111.328	38.46	175.513	174.898	38.46	264.771	262.62		38.46	9.5858	9.654	38.46	19.3636	19.4583	38.46	31.6146	32.0193	38.46	55.0086	55.6859	38.46	108.925	109.654	38.46	179.099	179.569	38.46	255.642	254.977
38.56	11.9939	12.4353	38.56	18.8082	19.2009	38.56	31.8238	31.5174	38.56	53.4643	53.241	38.56	111.207	111.328	38.56	175.414	174.898	38.56	264.629	262.62		38.56	9.9879	9.654	38.56	19.2212	19.4583	38.56	31.8981	32.0193	38.56	55.241	55.6859	38.56	109.037	109.654	38.56	179.259	179.569	38.56	255.835	254.977
38.66	12.1986	12.4353	38.66	19.6777	19.2009	38.66	31.934	31.5174	38.66	53.2212	53.241	38.66	111.558	111.328	38.66	175.848	174.898	38.66	264.78	262.62		38.66	10.0997	9.654	38.66	19.2503	19.4583	38.66	31.8615	32.0193	38.66	55.4021	55.6859	38.66	108.769	109.654	38.66	179.456	179.569	38.66	255.572	254.977
38.76	12.641	12.4353	38.76	19.9232	19.2009	38.76	31.9514	31.5174	38.76	53.0722	53.241	38.76	111.845	111.328	38.76	175.828	174.898	38.76	264.549	262.62		38.76	10.0359	9.654	38.76	19.4138	19.4583	38.76	31.7501	32.0193	38.76	55.1721	55.6859	38.76	108.748	109.654	38.76	179.187	179.569	38.76	255.833	254.977
38.86	12.4035	12.4353	38.86	19.5061	19.2009	38.86	31.6802	31.5174	38.86	53.291	53.241	38.86	111.911	111.328	38.86	175.482	174.898	38.86	264.293	262.62		38.86	10.0119	9.654	38.86	19.2477	19.4583	38.86	31.937	32.0193	38.86	55.2059	55.6859	38.86	108.716	109.654	38.86	179.347	179.569	38.86	256.013	254.977
38.96	12.1673	12.4353	38.96	19.6535	19.2009	38.96	32.0871	31.5174	38.96	53.597	53.241	38.96	112.093	111.328	38.96	175.427	174.898	38.96	265.213	262.62		38.96	10.1438	9.654	38.96	19.2934	19.4583	38.96	31.8399	32.0193	38.96	55.3212	55.6859	38.96	109.011	109.654	38.96	179.181	179.569	38.96	256.329	254.977
39.06	12.7285	12.4353	39.06	19.3435	19.2009	39.06	31.9169	31.5174	39.06	53.7762	53.241	39.06	111.663	111.328	39.06	175.539	174.898	39.06	265.307	262.62		39.06	10.2324	9.654	39.06	19.2519	19.4583	39.06	31.6944	32.0193	39.06	55.4452	55.6859	39.06	109.265	109.654	39.06	179.602	179.569	39.06	256.233	254.977
39.16	12.8529	12.4353	39.16	19.2352	19.2009	39.16	31.6405	31.5174	39.16	53.6592	53.241	39.16	111.546	111.328	39.16	175.451	174.898	39.16	264.658	262.62		39.16	9.9433	9.654	39.16	19.3023	19.4583	39.16	31.4511	32.0193	39.16	54.9996	55.6859	39.16	109.037	109.654	39.16	179.29	179.569	39.16	255.769	254.977
39.26	12.608	12.4353	39.26	19.4863	19.2009	39.26	31.9706	31.5174	39.26	53.3494	53.241	39.26	111.962	111.328	39.26	175.409	174.898	39.26	264.377	262.62		39.26	9.6805	9.654	39.26	19.3716	19.4583	39.26	31.6586	32.0193	39.26	55.071	55.6859	39.26	108.808	109.654	39.26	179.149	179.569	39.26	255.566	254.977
39.36	12.5544	12.4353	39.36	19.5195	19.2009	39.36	31.8094	31.5174	39.36	53.2716	53.241	39.36	111.837	111.328	39.36	175.705	174.898	39.36	264.622	262.62		39.36	9.724	9.654	39.36	19.2972	19.4583	39.36	31.8874	32.0193	39.36	55.1038	55.6859	39.36	109.036	109.654	39.36	179.153	179.569	39.36	255.772	254.977
39.46	12.7736	12.4353	39.46	19.6442	19.2009	39.46	32.1035	31.5174	39.46	53.9604	53.241	39.46	111.936	111.328	39.46	175.86	174.898	39.46	264.797	262.62		39.46	9.8723	9.654	39.46	19.2392	19.4583	39.46	31.8709	32.0193	39.46	55.3928	55.6859	39.46	108.865	109.654	39.46	179.184	179.569	39.46	255.818	254.977
39.56	12.9265	12.4353	39.56	19.8283	19.2009	39.56	32.3314	31.5174	39.56	53.7523	53.241	39.56	112.012	111.328	39.56	175.905	174.898	39.56	264.918	262.62		39.56	9.803	9.654	39.56	19.2605	19.4583	39.56	31.8414	32.0193	39.56	54.9577	55.6859	39.56	108.863	109.654	39.56	179.047	179.569	39.56	255.704	254.977
39.66	12.6551	12.4353	39.66	19.5232	19.2009	39.66	32.0568	31.5174	39.66	53.1184	53.241	39.66	112.214	111.328	39.66	175.4	174.898	39.66	264.875	262.62		39.66	9.8449	9.654	39.66	19.497	19.4583	39.66	31.7498	32.0193	39.66	55.2279	55.6859	39.66	108.957	109.654	39.66	179.117	179.569	39.66	255.821	254.977
39.76	12.2445	12.4353	39.76	19.7595	19.2009	39.76	31.929	31.5174	39.76	53.4656	53.241	39.76	111.918	111.328	39.76	175.505	174.898	39.76	264.973	262.62		39.76	10.2484	9.654	39.76	19.502	19.4583	39.76	31.8297	32.0193	39.76	55.6194	55.6859	39.76	109.163	109.654	39.76	179.596	179.569	39.76	256.204	254.977
39.86	12.2136	12.4353	39.86	19.2858	19.2009	39.86	31.913	31.5174	39.86	53.1856	53.241	39.86	111.441	111.328	39.86	175.654	174.898	39.86	264.643	262.62		39.86	9.9011	9.654	39.86	19.4751	19.4583	39.86	31.774	32.0193	39.86	55.3896	55.6859	39.86	109.167	109.654	39.86	179.448	179.569	39.86	256.2	254.977
39.96	12.519	12.4353	39.96	19.3646	19.2009	39.96	31.8536	31.5174	39.96	53.2996	53.241	39.96	111.737	111.328	39.96	175.51	174.898	39.96	264.533	262.62		39.96	9.6785	9.654	39.96	19.137	19.4583	39.96	31.8341	32.0193	39.96	55.2498	55.6859	39.96	109.106	109.654	39.96	179.299	179.569	39.96	255.987	254.977
40.06	12.7674	12.4353	40.06	19.4216	19.2009	40.06	32.1355	31.5174	40.06	53.5588	53.241	40.06	111.478	111.328	40.06	175.862	174.898	40.06	264.844	262.62		40.06	9.7702	9.654	40.06	19.3122	19.4583	40.06	31.5789	32.0193	40.06	55.2242	55.6859	40.06	109.519	109.654	40.06	179.377	179.569	40.06	255.775	254.977
40.16	12.573	12.4353	40.16	19.1029	19.2009	40.16	31.5701	31.5174	40.16	53.2668	53.241	40.16	111.002	111.328	40.16	175.579	174.898	40.16	264.625	262.62		40.16	9.8836	9.654	40.16	19.2575	19.4583	40.16	31.4979	32.0193	40.16	55.4509	55.6859	40.16	109.109	109.654	40.16	179.239	179.569	40.16	255.93	254.977
40.26	12.3049	12.4353	40.26	19.116	19.2009	40.26	31.4542	31.5174	40.26	53.2096	53.241	40.26	111.297	111.328	40.26	175.493	174.898	40.26	264.51	262.62		40.26	9.7668	9.654	40.26	19.4884	19.4583	40.26	31.8989	32.0193	40.26	55.5077	55.6859	40.26	108.845	109.654	40.26	179.283	179.569	40.26	256.154	254.977
40.36	12.229	12.4353	40.36	19.4832	19.2009	40.36	31.8402	31.5174	40.36	53.3845	53.241	40.36	111.82	111.328	40.36	175.82	174.898	40.36	264.261	262.62		40.36	9.6261	9.654	40.36	19.4476	19.4583	40.36	31.6215	32.0193	40.36	55.327	55.6859	40.36	108.863	109.654	40.36	179.266	179.569	40.36	256.098	254.977
40.46	12.5552	12.4353	40.46	20.3429	19.2009	40.46	32.0913	31.5174	40.46	53.8732	53.241	40.46	111.963	111.328	40.46	176.033	174.898	40.46	265.193	262.62		40.46	9.7563	9.654	40.46	19.3139	19.4583	40.46	31.7954	32.0193	40.46	55.4344	55.6859	40.46	108.831	109.654	40.46	179.148	179.569	40.46	256.022	254.977
40.56	12.656	12.4353	40.56	20.1477	19.2009	40.56	31.757	31.5174	40.56	53.6154	53.241	40.56	112.113	111.328	40.56	175.872	174.898	40.56	264.834	262.62		40.56	9.8611	9.654	40.56	19.499	19.4583	40.56	31.5033	32.0193	40.56	55.4931	55.6859	40.56	109.089	109.654	40.56	179.308	179.569	40.56	256.127	254.977
40.66	12.6607	12.4353	40.66	19.4852	19.2009	40.66	31.9663	31.5174	40.66	53.674	53.241	40.66	111.784	111.328	40.66	175.559	174.898	40.66	264.625	262.62		40.66	9.9053	9.654	40.66	19.6738	19.4583	40.66	31.8992	32.0193	40.66	55.475	55.6859	40.66	109.216	109.654	40.66	179.434	179.569	40.66	256.385	254.977
40.76	12.4277	12.4353	40.76	19.5521	19.2009	40.76	32.0467	31.5174	40.76	53.7097	53.241	40.76	112.316	111.328	40.76	175.904	174.898	40.76	264.979	262.62		40.76	9.477	9.654	40.76	19.3424	19.4583	40.76	31.5442	32.0193	40.76	55.2802	55.6859	40.76	108.991	109.654	40.76	179.315	179.569	40.76	256.281	254.977
40.86	12.2275	12.4353	40.86	19.4004	19.2009	40.86	31.916	31.5174	40.86	53.6712	53.241	40.86	112.11	111.328	40.86	176.358	174.898	40.86	264.55	262.62		40.86	9.776	9.654	40.86	19.1717	19.4583	40.86	31.8964	32.0193	40.86	55.4878	55.6859	40.86	109.36	109.654	40.86	179.399	179.569	40.86	256.396	254.977
40.96	12.2214	12.4353	40.96	19.5451	19.2009	40.96	32.1568	31.5174	40.96	53.7105	53.241	40.96	112.126	111.328	40.96	176.375	174.898	40.96	264.672	262.62		40.96	9.678	9.654	40.96	19.2988	19.4583	40.96	32.047	32.0193	40.96	55.7243	55.6859	40.96	109.003	109.654	40.96	179.778	179.569	40.96	256.391	254.977
41.06	12.4171	12.4353	41.06	19.5853	19.2009	41.06	31.7416	31.5174	41.06	53.543	53.241	41.06	111.961	111.328	41.06	175.79	174.898	41.06	264.751	262.62		41.06	9.7515	9.654	41.06	19.3106	19.4583	41.06	31.5617	32.0193	41.06	55.4524	55.6859	41.06	109.025	109.654	41.06	179.721	179.569	41.06	256.326	254.977
41.16	12.1064	12.4353	41.16	19.9457	19.2009	41.16	32.0246	31.5174	41.16	53.7642	53.241	41.16	111.986	111.328	41.16	176.299	174.898	41.16	264.97	262.62		41.16	9.7938	9.654	41.16	19.3484	19.4583	41.16	31.8119	32.0193	41.16	55.4019	55.6859	41.16	108.997	109.654	41.16	179.321	179.569	41.16	255.952	254.977
41.26	12.323	12.4353	41.26	20.0427	19.2009	41.26	31.9263	31.5174	41.26	53.4941	53.241	41.26	111.511	111.328	41.26	176.175	174.898	41.26	264.396	262.62		41.26	9.5537	9.654	41.26	18.9814	19.4583	41.26	31.3396	32.0193	41.26	55.121	55.6859	41.26	108.671	109.654	41.26	179.347	179.569	41.26	256.141	254.977
41.36	12.2917	12.4353	41.36	19.8615	19.2009	41.36	31.7553	31.5174	41.36	53.2496	53.241	41.36	111.634	111.328	41.36	175.982	174.898	41.36	264.757	262.62		41.36	9.9696	9.654	41.36	19.2874	19.4583	41.36	31.5681	32.0193	41.36	55.4915	55.6859	41.36	109.148	109.654	41.36	179.299	179.569	41.36	256.249	254.977
41.46	12.531	12.4353	41.46	19.3665	19.2009	41.46	31.6476	31.5174	41.46	53.8631	53.241	41.46	111.788	111.328	41.46	176.029	174.898	41.46	264.868	262.62		41.46	9.8049	9.654	41.46	19.1696	19.4583	41.46	31.6934	32.0193	41.46	55.2941	55.6859	41.46	109.178	109.654	41.46	179.648	179.569	41.46	256.213	254.977
41.56	12.7023	12.4353	41.56	19.7495	19.2009	41.56	31.9353	31.5174	41.56	54.0696	53.241	41.56	111.813	111.328	41.56	176.094	174.898	41.56	264.678	262.62		41.56	9.8942	9.654	41.56	19.1541	19.4583	41.56	31.5842	32.0193	41.56	55.2271	55.6859	41.56	109.473	109.654	41.56	179.578	179.569	41.56	256.176	254.977
41.66	12.514	12.4353	41.66	19.5151	19.2009	41.66	32.2322	31.5174	41.66	54.1906	53.241	41.66	112.036	111.328	41.66	175.987	174.898	41.66	264.684	262.62		41.66	10.0066	9.654	41.66	19.697	19.4583	41.66	31.3646	32.0193	41.66	55.196	55.6859	41.66	109.378	109.654	41.66	179.698	179.569	41.66	256.229	254.977
41.76	12.5976	12.4353	41.76	19.5142	19.2009	41.76	32.0221	31.5174	41.76	54.0625	53.241	41.76	112.15	111.328	41.76	175.924	174.898	41.76	264.309	262.62		41.76	9.8868	9.654	41.76	19.3968	19.4583	41.76	31.7899	32.0193	41.76	55.6284	55.6859	41.76	109.09	109.654	41.76	179.534	179.569	41.76	256.259	254.977
41.86	12.447	12.4353	41.86	19.4637	19.2009	41.86	32.1808	31.5174	41.86	53.8291	53.241	41.86	112.111	111.328	41.86	176.056	174.898	41.86	264.301	262.62		41.86	9.9511	9.654	41.86	19.1976	19.4583	41.86	31.7824	32.0193	41.86	55.3675	55.6859	41.86	109.253	109.654	41.86	179.739	179.569	41.86	256.52	254.977
41.96	12.5658	12.4353	41.96	19.4793	19.2009	41.96	31.9511	31.5174	41.96	53.7658	53.241	41.96	112.177	111.328	41.96	176.042	174.898	41.96	264.916	262.62		41.96	9.8845	9.654	41.96	19.3139	19.4583	41.96	31.8394	32.0193	41.96	55.6042	55.6859	41.96	109.757	109.654	41.96	179.912	179.569	41.96	256.454	254.977
42.06	12.8046	12.4353	42.06	19.4487	19.2009	42.06	32.3376	31.5174	42.06	53.7008	53.241	42.06	112.5	111.328	42.06	176.438	174.898	42.06	264.575	262.62		42.06	9.5816	9.654	42.06	19.1508	19.4583	42.06	31.7869	32.0193	42.06	55.3549	55.6859	42.06	109.541	109.654	42.06	180.053	179.569	42.06	256.691	254.977
42.16	13.2724	12.4353	42.16	19.4062	19.2009	42.16	32.2632	31.5174	42.16	53.5131	53.241	42.16	111.739	111.328	42.16	175.954	174.898	42.16	264.555	262.62		42.16	9.5656	9.654	42.16	19.1249	19.4583	42.16	31.8643	32.0193	42.16	55.423	55.6859	42.16	109.382	109.654	42.16	179.74	179.569	42.16	256.569	254.977
42.26	12.6701	12.4353	42.26	19.2672	19.2009	42.26	31.8773	31.5174	42.26	53.7326	53.241	42.26	111.748	111.328	42.26	175.847	174.898	42.26	264.544	262.62		42.26	9.9303	9.654	42.26	19.0199	19.4583	42.26	31.6726	32.0193	42.26	55.3257	55.6859	42.26	109.516	109.654	42.26	179.578	179.569	42.26	256.209	254.977
42.36	12.2984	12.4353	42.36	19.515	19.2009	42.36	31.6408	31.5174	42.36	53.6788	53.241	42.36	111.633	111.328	42.36	175.663	174.898	42.36	264.925	262.62		42.36	9.8088	9.654	42.36	19.2782	19.4583	42.36	31.6067	32.0193	42.36	55.266	55.6859	42.36	109.327	109.654	42.36	179.715	179.569	42.36	256.47	254.977
42.46	12.5849	12.4353	42.46	19.9243	19.2009	42.46	32.0007	31.5174	42.46	53.4037	53.241	42.46	111.828	111.328	42.46	175.752	174.898	42.46	264.5	262.62		42.46	9.851	9.654	42.46	19.2647	19.4583	42.46	31.5534	32.0193	42.46	55.3821	55.6859	42.46	109.506	109.654	42.46	179.725	179.569	42.46	256.648	254.977
42.56	12.6066	12.4353	42.56	19.8787	19.2009	42.56	32.2693	31.5174	42.56	53.6668	53.241	42.56	112.221	111.328	42.56	176.024	174.898	42.56	264.505	262.62		42.56	9.9439	9.654	42.56	19.5774	19.4583	42.56	31.4965	32.0193	42.56	55.2808	55.6859	42.56	109.154	109.654	42.56	180.117	179.569	42.56	256.594	254.977
42.66	12.8908	12.4353	42.66	19.6457	19.2009	42.66	32.373	31.5174	42.66	53.9064	53.241	42.66	112.088	111.328	42.66	176.402	174.898	42.66	264.952	262.62		42.66	9.7832	9.654	42.66	19.2296	19.4583	42.66	31.9739	32.0193	42.66	55.4559	55.6859	42.66	109.174	109.654	42.66	179.688	179.569	42.66	256.537	254.977
42.76	12.612	12.4353	42.76	19.6764	19.2009	42.76	31.9536	31.5174	42.76	54.2379	53.241	42.76	112.123	111.328	42.76	176.053	174.898	42.76	264.747	262.62		42.76	9.9205	9.654	42.76	19.2774	19.4583	42.76	31.9809	32.0193	42.76	55.4214	55.6859	42.76	109.328	109.654	42.76	179.789	179.569	42.76	256.863	254.977
42.86	12.4333	12.4353	42.86	19.7117	19.2009	42.86	31.8719	31.5174	42.86	53.6591	53.241	42.86	112.167	111.328	42.86	175.633	174.898	42.86	265.022	262.62		42.86	9.9832	9.654	42.86	19.6477	19.4583	42.86	32.2084	32.0193	42.86	55.6411	55.6859	42.86	109.582	109.654	42.86	179.88	179.569	42.86	257.057	254.977
42.96	12.3893	12.4353	42.96	19.574	19.2009	42.96	32.1645	31.5174	42.96	53.5824	53.241	42.96	112.537	111.328	42.96	176.084	174.898	42.96	264.964	262.62		42.96	10.0389	9.654	42.96	19.3396	19.4583	42.96	31.7882	32.0193	42.96	55.45	55.6859	42.96	109.451	109.654	42.96	179.778	179.569	42.96	256.637	254.977
43.06	12.7469	12.4353	43.06	19.7642	19.2009	43.06	32.0494	31.5174	43.06	53.639	53.241	43.06	112.016	111.328	43.06	175.97	174.898	43.06	264.684	262.62		43.06	9.9031	9.654	43.06	19.1176	19.4583	43.06	31.7923	32.0193	43.06	55.6298	55.6859	43.06	109.303	109.654	43.06	180.202	179.569	43.06	256.837	254.977
43.16	12.8019	12.4353	43.16	19.6123	19.2009	43.16	31.8981	31.5174	43.16	53.9534	53.241	43.16	112.266	111.328	43.16	175.906	174.898	43.16	264.923	262.62		43.16	9.9582	9.654	43.16	19.5307	19.4583	43.16	31.8928	32.0193	43.16	55.5577	55.6859	43.16	109.442	109.654	43.16	180.04	179.569	43.16	257.199	254.977
43.26	12.6538	12.4353	43.26	19.8119	19.2009	43.26	31.9322	31.5174	43.26	53.7547	53.241	43.26	112.19	111.328	43.26	175.995	174.898	43.26	264.735	262.62		43.26	10.0736	9.654	43.26	19.232	19.4583	43.26	31.9354	32.0193	43.26	55.8105	55.6859	43.26	109.587	109.654	43.26	180.045	179.569	43.26	256.971	254.977
43.36	13.1111	12.4353	43.36	19.9238	19.2009	43.36	32.1519	31.5174	43.36	53.9056	53.241	43.36	112.137	111.328	43.36	175.934	174.898	43.36	265.042	262.62		43.36	10.1518	9.654	43.36	19.2171	19.4583	43.36	31.976	32.0193	43.36	55.7528	55.6859	43.36	109.509	109.654	43.36	179.927	179.569	43.36	256.916	254.977
43.46	12.6781	12.4353	43.46	19.5041	19.2009	43.46	32.0954	31.5174	43.46	53.8492	53.241	43.46	112.268	111.328	43.46	175.823	174.898	43.46	264.924	262.62		43.46	10.2144	9.654	43.46	19.6548	19.4583	43.46	32.0504	32.0193	43.46	55.645	55.6859	43.46	109.346	109.654	43.46	180.116	179.569	43.46	257.092	254.977
43.56	12.6361	12.4353	43.56	19.1871	19.2009	43.56	32.0262	31.5174	43.56	53.3736	53.241	43.56	111.851	111.328	43.56	175.813	174.898	43.56	264.767	262.62		43.56	9.9236	9.654	43.56	19.4765	19.4583	43.56	31.7887	32.0193	43.56	55.6301	55.6859	43.56	109.474	109.654	43.56	179.987	179.569	43.56	256.863	254.977
43.66	12.6403	12.4353	43.66	19.4037	19.2009	43.66	31.999	31.5174	43.66	53.8504	53.241	43.66	112.031	111.328	43.66	175.761	174.898	43.66	264.791	262.62		43.66	9.904	9.654	43.66	19.6437	19.4583	43.66	31.9573	32.0193	43.66	55.6481	55.6859	43.66	109.765	109.654	43.66	179.867	179.569	43.66	257.159	254.977
43.76	12.7183	12.4353	43.76	19.8264	19.2009	43.76	32.4412	31.5174	43.76	54.159	53.241	43.76	112.247	111.328	43.76	175.788	174.898	43.76	264.725	262.62		43.76	10.0545	9.654	43.76	19.665	19.4583	43.76	31.9249	32.0193	43.76	55.696	55.6859	43.76	109.664	109.654	43.76	180.246	179.569	43.76	257.248	254.977
43.86	12.7935	12.4353	43.86	19.5625	19.2009	43.86	32.2085	31.5174	43.86	53.7764	53.241	43.86	111.97	111.328	43.86	175.562	174.898	43.86	264.435	262.62		43.86	10.0405	9.654	43.86	19.8122	19.4583	43.86	32.1133	32.0193	43.86	55.7179	55.6859	43.86	109.852	109.654	43.86	180.54	179.569	43.86	257.57	254.977
43.96	12.5855	12.4353	43.96	19.5334	19.2009	43.96	31.5958	31.5174	43.96	53.6801	53.241	43.96	111.721	111.328	43.96	175.506	174.898	43.96	264.367	262.62		43.96	9.9975	9.654	43.96	19.8888	19.4583	43.96	32.1616	32.0193	43.96	55.8321	55.6859	43.96	109.321	109.654	43.96	180.219	179.569	43.96	257.295	254.977
44.06	12.7289	12.4353	44.06	19.4135	19.2009	44.06	31.4798	31.5174	44.06	53.9632	53.241	44.06	111.693	111.328	44.06	175.734	174.898	44.06	264.544	262.62		44.06	9.9303	9.654	44.06	19.4502	19.4583	44.06	31.8263	32.0193	44.06	55.6755	55.6859	44.06	109.146	109.654	44.06	180.259	179.569	44.06	257.137	254.977
44.16	12.9519	12.4353	44.16	19.1701	19.2009	44.16	31.8802	31.5174	44.16	53.8652	53.241	44.16	111.777	111.328	44.16	175.623	174.898	44.16	264.358	262.62		44.16	10.1024	9.654	44.16	19.4436	19.4583	44.16	31.8229	32.0193	44.16	55.583	55.6859	44.16	109.228	109.654	44.16	179.876	179.569	44.16	257.338	254.977
44.26	13.1441	12.4353	44.26	19.2123	19.2009	44.26	32.0982	31.5174	44.26	53.7301	53.241	44.26	111.548	111.328	44.26	175.647	174.898	44.26	264.723	262.62		44.26	10.0052	9.654	44.26	19.4292	19.4583	44.26	31.6334	32.0193	44.26	55.803	55.6859	44.26	109.441	109.654	44.26	180.167	179.569	44.26	257.315	254.977
44.36	13.0562	12.4353	44.36	19.5728	19.2009	44.36	32.1712	31.5174	44.36	53.696	53.241	44.36	111.679	111.328	44.36	175.298	174.898	44.36	264.52	262.62		44.36	10.3467	9.654	44.36	19.4199	19.4583	44.36	31.6954	32.0193	44.36	55.8727	55.6859	44.36	109.443	109.654	44.36	180.333	179.569	44.36	257.682	254.977
44.46	13.0979	12.4353	44.46	19.4722	19.2009	44.46	32.1449	31.5174	44.46	54.0236	53.241	44.46	111.792	111.328	44.46	175.54	174.898	44.46	264.507	262.62		44.46	10.189	9.654	44.46	19.5395	19.4583	44.46	32.014	32.0193	44.46	55.9116	55.6859	44.46	109.51	109.654	44.46	180.582	179.569	44.46	257.761	254.977
44.56	12.7629	12.4353	44.56	19.1084	19.2009	44.56	31.92	31.5174	44.56	53.7317	53.241	44.56	111.627	111.328	44.56	175.922	174.898	44.56	264.488	262.62		44.56	10.5911	9.654	44.56	19.677	19.4583	44.56	32.0961	32.0193	44.56	56.0898	55.6859	44.56	109.539	109.654	44.56	180.458	179.569	44.56	257.768	254.977
44.66	12.5584	12.4353	44.66	19.4976	19.2009	44.66	31.7937	31.5174	44.66	53.6341	53.241	44.66	111.682	111.328	44.66	175.926	174.898	44.66	264.602	262.62		44.66	10.4096	9.654	44.66	19.6983	19.4583	44.66	31.8674	32.0193	44.66	55.7259	55.6859	44.66	109.577	109.654	44.66	179.996	179.569	44.66	257.411	254.977
44.76	12.6486	12.4353	44.76	20.0661	19.2009	44.76	31.7395	31.5174	44.76	53.5814	53.241	44.76	111.788	111.328	44.76	175.979	174.898	44.76	264.552	262.62		44.76	10.1748	9.654	44.76	19.5136	19.4583	44.76	31.8094	32.0193	44.76	55.8867	55.6859	44.76	109.618	109.654	44.76	179.91	179.569	44.76	257.462	254.977
44.86	12.739	12.4353	44.86	19.9455	19.2009	44.86	32.2314	31.5174	44.86	53.8976	53.241	44.86	111.396	111.328	44.86	175.844	174.898	44.86	264.665	262.62		44.86	10.5905	9.654	44.86	19.8785	19.4583	44.86	32.132	32.0193	44.86	56.0157	55.6859	44.86	109.874	109.654	44.86	180.157	179.569	44.86	257.754	254.977
44.96	12.2696	12.4353	44.96	19.0668	19.2009	44.96	31.8167	31.5174	44.96	53.4634	53.241	44.96	111.337	111.328	44.96	175.132	174.898	44.96	264.463	262.62		44.96	10.4042	9.654	44.96	20.0314	19.4583	44.96	31.9817	32.0193	44.96	56.1488	55.6859	44.96	109.536	109.654	44.96	180.33	179.569	44.96	257.811	254.977
45.06	12.8075	12.4353	45.06	18.9336	19.2009	45.06	32.0375	31.5174	45.06	53.8005	53.241	45.06	112.017	111.328	45.06	175.579	174.898	45.06	265.125	262.62		45.06	10.2091	9.654	45.06	19.4087	19.4583	45.06	31.9794	32.0193	45.06	56.0559	55.6859	45.06	109.217	109.654	45.06	180.248	179.569	45.06	257.322	254.977
45.16	13.0027	12.4353	45.16	19.3146	19.2009	45.16	32.2162	31.5174	45.16	53.8144	53.241	45.16	111.873	111.328	45.16	175.807	174.898	45.16	264.487	262.62		45.16	10.4714	9.654	45.16	19.4274	19.4583	45.16	32.1795	32.0193	45.16	56.1256	55.6859	45.16	109.356	109.654	45.16	180.319	179.569	45.16	257.745	254.977
45.26	12.6964	12.4353	45.26	19.36	19.2009	45.26	32.3764	31.5174	45.26	53.8081	53.241	45.26	112.259	111.328	45.26	175.686	174.898	45.26	265.116	262.62		45.26	10.1094	9.654	45.26	19.7849	19.4583	45.26	31.8868	32.0193	45.26	56.0744	55.6859	45.26	109.429	109.654	45.26	179.864	179.569	45.26	257.772	254.977
45.36	12.6498	12.4353	45.36	19.6523	19.2009	45.36	32.5242	31.5174	45.36	53.9092	53.241	45.36	112.025	111.328	45.36	175.958	174.898	45.36	265.287	262.62		45.36	10.4647	9.654	45.36	19.7996	19.4583	45.36	31.7367	32.0193	45.36	56.2468	55.6859	45.36	109.691	109.654	45.36	180.142	179.569	45.36	257.884	254.977
45.46	12.7252	12.4353	45.46	19.5637	19.2009	45.46	32.0409	31.5174	45.46	53.797	53.241	45.46	111.788	111.328	45.46	175.281	174.898	45.46	264.972	262.62		45.46	10.6622	9.654	45.46	19.9134	19.4583	45.46	31.9536	32.0193	45.46	56.2303	55.6859	45.46	109.634	109.654	45.46	180.216	179.569	45.46	258.103	254.977
45.56	12.6445	12.4353	45.56	19.6666	19.2009	45.56	31.8814	31.5174	45.56	53.9375	53.241	45.56	112.069	111.328	45.56	175.306	174.898	45.56	264.492	262.62		45.56	10.6276	9.654	45.56	19.6993	19.4583	45.56	31.9331	32.0193	45.56	56.0206	55.6859	45.56	109.724	109.654	45.56	180.262	179.569	45.56	257.927	254.977
45.66	12.6945	12.4353	45.66	19.5666	19.2009	45.66	31.9626	31.5174	45.66	53.4124	53.241	45.66	112.001	111.328	45.66	175.806	174.898	45.66	264.54	262.62		45.66	10.6582	9.654	45.66	19.7407	19.4583	45.66	32.0958	32.0193	45.66	56.0451	55.6859	45.66	109.334	109.654	45.66	180.173	179.569	45.66	257.711	254.977
45.76	12.6003	12.4353	45.76	19.1553	19.2009	45.76	32.1318	31.5174	45.76	53.7902	53.241	45.76	111.626	111.328	45.76	175.584	174.898	45.76	264.377	262.62		45.76	10.479	9.654	45.76	19.8661	19.4583	45.76	32.0813	32.0193	45.76	56.0846	55.6859	45.76	109.449	109.654	45.76	180.088	179.569	45.76	257.802	254.977
45.86	12.5799	12.4353	45.86	19.5207	19.2009	45.86	31.9714	31.5174	45.86	53.5579	53.241	45.86	111.286	111.328	45.86	175.442	174.898	45.86	264.425	262.62		45.86	10.5061	9.654	45.86	19.6308	19.4583	45.86	31.9586	32.0193	45.86	56.0634	55.6859	45.86	109.599	109.654	45.86	180.386	179.569	45.86	257.799	254.977
45.96	12.4875	12.4353	45.96	19.3885	19.2009	45.96	32.1001	31.5174	45.96	53.6234	53.241	45.96	111.45	111.328	45.96	175.441	174.898	45.96	264.391	262.62		45.96	10.6295	9.654	45.96	19.523	19.4583	45.96	32.2492	32.0193	45.96	55.9343	55.6859	45.96	109.756	109.654	45.96	180.217	179.569	45.96	257.937	254.977
46.06	12.8965	12.4353	46.06	19.6771	19.2009	46.06	32.078	31.5174	46.06	53.8121	53.241	46.06	111.745	111.328	46.06	175.89	174.898	46.06	264.153	262.62		46.06	10.3874	9.654	46.06	19.6569	19.4583	46.06	32.1416	32.0193	46.06	56.0165	55.6859	46.06	109.543	109.654	46.06	180.221	179.569	46.06	257.721	254.977
46.16	12.9436	12.4353	46.16	19.6281	19.2009	46.16	32.4024	31.5174	46.16	53.7631	53.241	46.16	112.138	111.328	46.16	175.782	174.898	46.16	264.074	262.62		46.16	10.7355	9.654	46.16	19.5207	19.4583	46.16	32.0545	32.0193	46.16	56.5734	55.6859	46.16	109.57	109.654	46.16	180.098	179.569	46.16	257.842	254.977
46.26	12.8688	12.4353	46.26	19.873	19.2009	46.26	32.0066	31.5174	46.26	53.7236	53.241	46.26	111.967	111.328	46.26	175.202	174.898	46.26	264.755	262.62		46.26	10.3604	9.654	46.26	19.7273	19.4583	46.26	31.9489	32.0193	46.26	56.6191	55.6859	46.26	109.8	109.654	46.26	179.948	179.569	46.26	257.88	254.977
46.36	12.8068	12.4353	46.36	19.832	19.2009	46.36	31.7554	31.5174	46.36	53.835	53.241	46.36	111.97	111.328	46.36	175.297	174.898	46.36	264.301	262.62		46.36	10.3958	9.654	46.36	19.6643	19.4583	46.36	31.9295	32.0193	46.36	56.2997	55.6859	46.36	109.727	109.654	46.36	179.963	179.569	46.36	257.992	254.977
46.46	13.2125	12.4353	46.46	20.0908	19.2009	46.46	31.8471	31.5174	46.46	54.0414	53.241	46.46	111.967	111.328	46.46	175.502	174.898	46.46	264.407	262.62		46.46	10.4371	9.654	46.46	19.4883	19.4583	46.46	31.923	32.0193	46.46	56.3208	55.6859	46.46	109.571	109.654	46.46	179.815	179.569	46.46	257.853	254.977
46.56	12.682	12.4353	46.56	19.4002	19.2009	46.56	31.9166	31.5174	46.56	53.9742	53.241	46.56	111.675	111.328	46.56	175.715	174.898	46.56	264.573	262.62		46.56	10.1538	9.654	46.56	19.4286	19.4583	46.56	31.7095	32.0193	46.56	55.9977	55.6859	46.56	109.568	109.654	46.56	180.028	179.569	46.56	257.871	254.977
46.66	12.962	12.4353	46.66	19.7849	19.2009	46.66	31.956	31.5174	46.66	54.034	53.241	46.66	112.219	111.328	46.66	176.237	174.898	46.66	264.48	262.62		46.66	10.3553	9.654	46.66	19.8728	19.4583	46.66	31.7482	32.0193	46.66	56.2944	55.6859	46.66	109.778	109.654	46.66	180.134	179.569	46.66	257.706	254.977
46.76	12.531	12.4353	46.76	19.8578	19.2009	46.76	31.9515	31.5174	46.76	54.2013	53.241	46.76	112.009	111.328	46.76	175.902	174.898	46.76	264.363	262.62		46.76	10.2589	9.654	46.76	19.9929	19.4583	46.76	32.059	32.0193	46.76	55.8894	55.6859	46.76	109.708	109.654	46.76	180.194	179.569	46.76	257.932	254.977
46.86	12.299	12.4353	46.86	19.2898	19.2009	46.86	31.9258	31.5174	46.86	53.763	53.241	46.86	111.867	111.328	46.86	175.572	174.898	46.86	264.316	262.62		46.86	10.4868	9.654	46.86	19.9936	19.4583	46.86	31.8182	32.0193	46.86	56.2768	55.6859	46.86	109.688	109.654	46.86	180.093	179.569	46.86	257.848	254.977
46.96	12.3791	12.4353	46.96	19.3223	19.2009	46.96	32.1402	31.5174	46.96	53.8713	53.241	46.96	111.344	111.328	46.96	175.785	174.898	46.96	264.128	262.62		46.96	10.3236	9.654	46.96	19.6912	19.4583	46.96	31.8673	32.0193	46.96	55.9829	55.6859	46.96	109.558	109.654	46.96	179.879	179.569	46.96	257.81	254.977
47.06	12.9249	12.4353	47.06	19.9619	19.2009	47.06	32.5728	31.5174	47.06	54.1718	53.241	47.06	111.568	111.328	47.06	176.312	174.898	47.06	264.208	262.62		47.06	9.9107	9.654	47.06	19.4682	19.4583	47.06	31.8873	32.0193	47.06	55.9499	55.6859	47.06	109.427	109.654	47.06	179.675	179.569	47.06	257.606	254.977
47.16	12.7898	12.4353	47.16	19.7643	19.2009	47.16	32.4244	31.5174	47.16	54.2274	53.241	47.16	111.641	111.328	47.16	176.055	174.898	47.16	264.271	262.62		47.16	10.0085	9.654	47.16	19.6176	19.4583	47.16	31.8743	32.0193	47.16	56.078	55.6859	47.16	109.86	109.654	47.16	179.771	179.569	47.16	258.017	254.977
47.26	13.1117	12.4353	47.26	20.0705	19.2009	47.26	32.4134	31.5174	47.26	54.2469	53.241	47.26	111.785	111.328	47.26	175.495	174.898	47.26	263.939	262.62		47.26	10.2255	9.654	47.26	19.7682	19.4583	47.26	32.0561	32.0193	47.26	55.8951	55.6859	47.26	109.857	109.654	47.26	180.173	179.569	47.26	258.082	254.977
47.36	12.8687	12.4353	47.36	19.9119	19.2009	47.36	32.2595	31.5174	47.36	54.0312	53.241	47.36	112.23	111.328	47.36	176.073	174.898	47.36	264.079	262.62		47.36	10.3319	9.654	47.36	19.6309	19.4583	47.36	31.8688	32.0193	47.36	55.9539	55.6859	47.36	109.543	109.654	47.36	179.97	179.569	47.36	257.839	254.977
47.46	12.3593	12.4353	47.46	19.5564	19.2009	47.46	32.3064	31.5174	47.46	53.7109	53.241	47.46	112.029	111.328	47.46	175.706	174.898	47.46	264.255	262.62		47.46	10.3591	9.654	47.46	19.9753	19.4583	47.46	31.9337	32.0193	47.46	56.3991	55.6859	47.46	109.88	109.654	47.46	180.064	179.569	47.46	257.851	254.977
47.56	12.313	12.4353	47.56	19.2937	19.2009	47.56	31.9297	31.5174	47.56	53.2717	53.241	47.56	111.548	111.328	47.56	175.715	174.898	47.56	264.226	262.62		47.56	10.2925	9.654	47.56	20.1953	19.4583	47.56	32.0816	32.0193	47.56	56.2661	55.6859	47.56	109.868	109.654	47.56	180.198	179.569	47.56	258.052	254.977
47.66	12.6562	12.4353	47.66	19.2924	19.2009	47.66	32.2791	31.5174	47.66	53.6125	53.241	47.66	111.326	111.328	47.66	175.412	174.898	47.66	264.145	262.62		47.66	10.4641	9.654	47.66	20.175	19.4583	47.66	32.0777	32.0193	47.66	56.2433	55.6859	47.66	110.02	109.654	47.66	179.921	179.569	47.66	258.062	254.977
47.76	12.9908	12.4353	47.76	19.5997	19.2009	47.76	32.3863	31.5174	47.76	53.9892	53.241	47.76	111.66	111.328	47.76	175.559	174.898	47.76	264.572	262.62		47.76	10.5214	9.654	47.76	20.2306	19.4583	47.76	32.1201	32.0193	47.76	56.1864	55.6859	47.76	109.758	109.654	47.76	180.061	179.569	47.76	257.857	254.977
47.86	12.9256	12.4353	47.86	19.1656	19.2009	47.86	31.9118	31.5174	47.86	53.7623	53.241	47.86	111.549	111.328	47.86	176.021	174.898	47.86	264.417	262.62		47.86	10.2037	9.654	47.86	20.1363	19.4583	47.86	32.2421	32.0193	47.86	56.1641	55.6859	47.86	109.876	109.654	47.86	180.23	179.569	47.86	257.883	254.977
47.96	12.6686	12.4353	47.96	19.5188	19.2009	47.96	31.9695	31.5174	47.96	53.5201	53.241	47.96	112.138	111.328	47.96	176.182	174.898	47.96	264.351	262.62		47.96	10.3604	9.654	47.96	20.1665	19.4583	47.96	32.1449	32.0193	47.96	56.0864	55.6859	47.96	110.198	109.654	47.96	180.314	179.569	47.96	257.88	254.977
48.06	13.1763	12.4353	48.06	20.2078	19.2009	48.06	32.3093	31.5174	48.06	53.6794	53.241	48.06	112.306	111.328	48.06	175.686	174.898	48.06	264.813	262.62		48.06	9.9265	9.654	48.06	20.063	19.4583	48.06	31.95	32.0193	48.06	56.0571	55.6859	48.06	109.727	109.654	48.06	180.364	179.569	48.06	257.89	254.977
48.16	13.3883	12.4353	48.16	19.7713	19.2009	48.16	32.397	31.5174	48.16	53.907	53.241	48.16	111.822	111.328	48.16	175.487	174.898	48.16	264.83	262.62		48.16	10.102	9.654	48.16	20.0814	19.4583	48.16	32.1599	32.0193	48.16	55.9247	55.6859	48.16	110.084	109.654	48.16	180.453	179.569	48.16	257.735	254.977
48.26	12.9807	12.4353	48.26	19.788	19.2009	48.26	32.0972	31.5174	48.26	53.9588	53.241	48.26	112.159	111.328	48.26	175.388	174.898	48.26	264.544	262.62		48.26	10.1414	9.654	48.26	20.2498	19.4583	48.26	32.0509	32.0193	48.26	56.2681	55.6859	48.26	110.035	109.654	48.26	180.219	179.569	48.26	257.8	254.977
48.36	12.7851	12.4353	48.36	20.101	19.2009	48.36	32.268	31.5174	48.36	53.6875	53.241	48.36	112.217	111.328	48.36	175.561	174.898	48.36	264.172	262.62		48.36	10.2489	9.654	48.36	20.2909	19.4583	48.36	32.3132	32.0193	48.36	56.1468	55.6859	48.36	110.067	109.654	48.36	180.24	179.569	48.36	258.091	254.977
48.46	12.9202	12.4353	48.46	20.083	19.2009	48.46	31.9806	31.5174	48.46	53.6469	53.241	48.46	112.01	111.328	48.46	175.957	174.898	48.46	263.492	262.62		48.46	10.1919	9.654	48.46	20.33	19.4583	48.46	32.346	32.0193	48.46	56.1367	55.6859	48.46	110.078	109.654	48.46	180.179	179.569	48.46	257.72	254.977
48.56	13.2693	12.4353	48.56	20.3148	19.2009	48.56	32.2984	31.5174	48.56	54.1084	53.241	48.56	112.342	111.328	48.56	175.976	174.898	48.56	264.623	262.62		48.56	9.9997	9.654	48.56	20.0831	19.4583	48.56	32.1186	32.0193	48.56	56.1248	55.6859	48.56	109.772	109.654	48.56	179.956	179.569	48.56	257.68	254.977
48.66	12.7294	12.4353	48.66	20.0336	19.2009	48.66	32.2734	31.5174	48.66	54.2811	53.241	48.66	112.423	111.328	48.66	175.654	174.898	48.66	264.426	262.62		48.66	10.271	9.654	48.66	20.0761	19.4583	48.66	32.0116	32.0193	48.66	56.2101	55.6859	48.66	110.16	109.654	48.66	180.211	179.569	48.66	257.759	254.977
48.76	13.1228	12.4353	48.76	19.948	19.2009	48.76	32.4121	31.5174	48.76	54.0112	53.241	48.76	112.577	111.328	48.76	175.635	174.898	48.76	264.294	262.62		48.76	9.8385	9.654	48.76	20.0054	19.4583	48.76	31.9667	32.0193	48.76	55.8528	55.6859	48.76	109.859	109.654	48.76	180.255	179.569	48.76	258.003	254.977
48.86	13.3849	12.4353	48.86	20.6617	19.2009	48.86	32.4437	31.5174	48.86	53.8857	53.241	48.86	112.661	111.328	48.86	176.149	174.898	48.86	264.547	262.62		48.86	9.7277	9.654	48.86	19.8751	19.4583	48.86	32.0335	32.0193	48.86	55.9718	55.6859	48.86	109.948	109.654	48.86	180.196	179.569	48.86	257.765	254.977
48.96	13.3174	12.4353	48.96	19.9707	19.2009	48.96	32.0683	31.5174	48.96	54.2853	53.241	48.96	112.554	111.328	48.96	175.629	174.898	48.96	264.645	262.62		48.96	9.7034	9.654	48.96	20.0617	19.4583	48.96	32.0489	32.0193	48.96	56.2966	55.6859	48.96	109.977	109.654	48.96	180.236	179.569	48.96	257.665	254.977
49.06	13.3099	12.4353	49.06	19.6812	19.2009	49.06	32.0757	31.5174	49.06	53.9818	53.241	49.06	112.543	111.328	49.06	175.361	174.898	49.06	264.551	262.62		49.06	10.0788	9.654	49.06	20.4364	19.4583	49.06	32.1524	32.0193	49.06	56.1092	55.6859	49.06	110.25	109.654	49.06	180.094	179.569	49.06	258.087	254.977
49.16	12.3732	12.4353	49.16	19.4625	19.2009	49.16	31.7421	31.5174	49.16	53.8225	53.241	49.16	112.09	111.328	49.16	175.486	174.898	49.16	264.473	262.62		49.16	9.7117	9.654	49.16	20.2058	19.4583	49.16	31.9586	32.0193	49.16	56.0827	55.6859	49.16	109.979	109.654	49.16	180.024	179.569	49.16	257.887	254.977
49.26	12.5298	12.4353	49.26	19.3958	19.2009	49.26	32.1722	31.5174	49.26	53.6627	53.241	49.26	112.175	111.328	49.26	175.803	174.898	49.26	264.769	262.62		49.26	9.7701	9.654	49.26	19.8096	19.4583	49.26	31.7421	32.0193	49.26	55.9194	55.6859	49.26	110.109	109.654	49.26	179.763	179.569	49.26	257.666	254.977
49.36	12.9959	12.4353	49.36	19.8562	19.2009	49.36	32.6304	31.5174	49.36	53.4966	53.241	49.36	112.362	111.328	49.36	175.846	174.898	49.36	264.724	262.62		49.36	9.9846	9.654	49.36	19.7438	19.4583	49.36	31.762	32.0193	49.36	55.8551	55.6859	49.36	109.958	109.654	49.36	179.835	179.569	49.36	257.924	254.977
49.46	13.1398	12.4353	49.46	20.4151	19.2009	49.46	32.6783	31.5174	49.46	53.9335	53.241	49.46	111.9	111.328	49.46	175.619	174.898	49.46	264.625	262.62		49.46	10.1262	9.654	49.46	19.9838	19.4583	49.46	32.0208	32.0193	49.46	55.7575	55.6859	49.46	110.236	109.654	49.46	180.312	179.569	49.46	258.16	254.977
49.56	12.8105	12.4353	49.56	19.985	19.2009	49.56	32.3287	31.5174	49.56	53.6098	53.241	49.56	111.714	111.328	49.56	175.577	174.898	49.56	264.375	262.62		49.56	9.6258	9.654	49.56	19.9629	19.4583	49.56	32.0595	32.0193	49.56	55.5337	55.6859	49.56	109.662	109.654	49.56	180.038	179.569	49.56	258.008	254.977
49.66	13.0814	12.4353	49.66	19.4676	19.2009	49.66	32.2777	31.5174	49.66	53.5056	53.241	49.66	112.126	111.328	49.66	175.674	174.898	49.66	264.455	262.62		49.66	9.6289	9.654	49.66	19.8334	19.4583	49.66	31.9807	32.0193	49.66	55.8439	55.6859	49.66	109.84	109.654	49.66	179.907	179.569	49.66	257.862	254.977
49.76	12.8312	12.4353	49.76	19.3353	19.2009	49.76	32.1158	31.5174	49.76	53.4999	53.241	49.76	112.159	111.328	49.76	175.368	174.898	49.76	264.37	262.62		49.76	9.5573	9.654	49.76	20.0804	19.4583	49.76	31.9582	32.0193	49.76	56.087	55.6859	49.76	110.103	109.654	49.76	180.271	179.569	49.76	257.942	254.977
49.86	12.9972	12.4353	49.86	19.4811	19.2009	49.86	32.0552	31.5174	49.86	53.6793	53.241	49.86	112.305	111.328	49.86	175.144	174.898	49.86	264.913	262.62		49.86	9.6888	9.654	49.86	20.1143	19.4583	49.86	31.8544	32.0193	49.86	55.9209	55.6859	49.86	110.073	109.654	49.86	180.417	179.569	49.86	257.711	254.977
49.96	13.4036	12.4353	49.96	19.8797	19.2009	49.96	32.0655	31.5174	49.96	53.7037	53.241	49.96	111.991	111.328	49.96	175.148	174.898	49.96	264.74	262.62		49.96	9.8736	9.654	49.96	20.0508	19.4583	49.96	31.7763	32.0193	49.96	55.8215	55.6859	49.96	110.02	109.654	49.96	180.299	179.569	49.96	257.911	254.977
50.06	13.2927	12.4353	50.06	19.825	19.2009	50.06	32.3062	31.5174	50.06	53.467	53.241	50.06	111.817	111.328	50.06	175.581	174.898	50.06	263.992	262.62		50.06	9.6433	9.654	50.06	20.0312	19.4583	50.06	32.0354	32.0193	50.06	55.8065	55.6859	50.06	110.188	109.654	50.06	180.417	179.569	50.06	257.968	254.977
50.16	13.3865	12.4353	50.16	20.4571	19.2009	50.16	32.5625	31.5174	50.16	53.7373	53.241	50.16	112.248	111.328	50.16	175.939	174.898	50.16	264.092	262.62		50.16	9.7581	9.654	50.16	19.9729	19.4583	50.16	32.0443	32.0193	50.16	55.6552	55.6859	50.16	109.884	109.654	50.16	180.245	179.569	50.16	257.837	254.977
50.26	12.9796	12.4353	50.26	20.0511	19.2009	50.26	32.565	31.5174	50.26	53.632	53.241	50.26	112.295	111.328	50.26	176.058	174.898	50.26	264.13	262.62		50.26	10.0882	9.654	50.26	20.034	19.4583	50.26	32.0243	32.0193	50.26	56.1257	55.6859	50.26	110.093	109.654	50.26	180.286	179.569	50.26	258.038	254.977
50.36	12.8086	12.4353	50.36	19.3978	19.2009	50.36	32.3931	31.5174	50.36	53.6258	53.241	50.36	111.843	111.328	50.36	175.78	174.898	50.36	263.918	262.62		50.36	9.8951	9.654	50.36	19.9231	19.4583	50.36	32.2733	32.0193	50.36	55.8696	55.6859	50.36	110.011	109.654	50.36	180.464	179.569	50.36	258.27	254.977
50.46	12.7255	12.4353	50.46	19.0523	19.2009	50.46	32.0155	31.5174	50.46	53.3364	53.241	50.46	112.077	111.328	50.46	175.938	174.898	50.46	263.847	262.62		50.46	9.8271	9.654	50.46	19.9151	19.4583	50.46	32.0459	32.0193	50.46	55.9576	55.6859	50.46	110.113	109.654	50.46	180.351	179.569	50.46	258.072	254.977
50.56	12.9083	12.4353	50.56	19.2711	19.2009	50.56	32.5539	31.5174	50.56	53.7154	53.241	50.56	112.221	111.328	50.56	175.909	174.898	50.56	264.046	262.62		50.56	10.1672	9.654	50.56	20.174	19.4583	50.56	32.0526	32.0193	50.56	56.4025	55.6859	50.56	110.136	109.654	50.56	180.293	179.569	50.56	258.176	254.977
50.66	13.01	12.4353	50.66	20.1626	19.2009	50.66	32.7905	31.5174	50.66	53.9662	53.241	50.66	112.114	111.328	50.66	175.823	174.898	50.66	263.934	262.62		50.66	10.0206	9.654	50.66	20.1968	19.4583	50.66	32.287	32.0193	50.66	56.3269	55.6859	50.66	110.328	109.654	50.66	180.452	179.569	50.66	258.36	254.977
50.76	13.2353	12.4353	50.76	19.366	19.2009	50.76	32.0745	31.5174	50.76	53.415	53.241	50.76	111.84	111.328	50.76	175.432	174.898	50.76	263.732	262.62		50.76	9.6871	9.654	50.76	19.9908	19.4583	50.76	31.9779	32.0193	50.76	56.1741	55.6859	50.76	110.195	109.654	50.76	180.159	179.569	50.76	258.02	254.977
50.86	13.7521	12.4353	50.86	19.9219	19.2009	50.86	32.1453	31.5174	50.86	53.6584	53.241	50.86	112.089	111.328	50.86	175.643	174.898	50.86	263.892	262.62		50.86	9.9649	9.654	50.86	19.8811	19.4583	50.86	31.9657	32.0193	50.86	56.0408	55.6859	50.86	110.176	109.654	50.86	180.309	179.569	50.86	258.162	254.977
50.96	13.9273	12.4353	50.96	20.358	19.2009	50.96	31.9721	31.5174	50.96	54.3039	53.241	50.96	112.439	111.328	50.96	176.272	174.898	50.96	264.216	262.62		50.96	9.9285	9.654	50.96	19.8398	19.4583	50.96	32.3426	32.0193	50.96	55.8971	55.6859	50.96	109.996	109.654	50.96	180.749	179.569	50.96	258.265	254.977
51.06	13.7459	12.4353	51.06	20.5329	19.2009	51.06	32.2781	31.5174	51.06	54.1498	53.241	51.06	112.018	111.328	51.06	175.84	174.898	51.06	264.308	262.62		51.06	9.6677	9.654	51.06	19.6308	19.4583	51.06	32.0733	32.0193	51.06	55.6711	55.6859	51.06	110.071	109.654	51.06	180.683	179.569	51.06	257.775	254.977
51.16	13.3092	12.4353	51.16	20.4023	19.2009	51.16	32.1405	31.5174	51.16	54.0326	53.241	51.16	112.021	111.328	51.16	175.394	174.898	51.16	263.811	262.62		51.16	9.605	9.654	51.16	19.8227	19.4583	51.16	31.9456	32.0193	51.16	55.759	55.6859	51.16	110.066	109.654	51.16	180.548	179.569	51.16	257.806	254.977
51.26	13.1402	12.4353	51.26	20.2943	19.2009	51.26	32.456	31.5174	51.26	54.0027	53.241	51.26	111.631	111.328	51.26	175.518	174.898	51.26	264.021	262.62		51.26	9.6111	9.654	51.26	19.9492	19.4583	51.26	32.1839	32.0193	51.26	55.7927	55.6859	51.26	110.001	109.654	51.26	180.309	179.569	51.26	257.815	254.977
51.36	13.1623	12.4353	51.36	19.6711	19.2009	51.36	32.1352	31.5174	51.36	53.5498	53.241	51.36	111.54	111.328	51.36	175.441	174.898	51.36	263.647	262.62		51.36	9.9727	9.654	51.36	19.7241	19.4583	51.36	32.4845	32.0193	51.36	55.8025	55.6859	51.36	110.003	109.654	51.36	180.554	179.569	51.36	258.061	254.977
51.46	13.6156	12.4353	51.46	19.8987	19.2009	51.46	32.5431	31.5174	51.46	54.0031	53.241	51.46	111.77	111.328	51.46	175.677	174.898	51.46	263.869	262.62		51.46	10.0225	9.654	51.46	19.9152	19.4583	51.46	32.2984	32.0193	51.46	56.0165	55.6859	51.46	110.141	109.654	51.46	180.586	179.569	51.46	258.14	254.977
51.56	13.4624	12.4353	51.56	20.1042	19.2009	51.56	32.1846	31.5174	51.56	53.8305	53.241	51.56	112.118	111.328	51.56	175.837	174.898	51.56	264.217	262.62		51.56	9.8731	9.654	51.56	19.6704	19.4583	51.56	32.0919	32.0193	51.56	55.5779	55.6859	51.56	109.798	109.654	51.56	180.515	179.569	51.56	257.947	254.977
51.66	13.3345	12.4353	51.66	19.9465	19.2009	51.66	32.048	31.5174	51.66	53.583	53.241	51.66	111.665	111.328	51.66	175.459	174.898	51.66	264.193	262.62		51.66	9.8566	9.654	51.66	19.6261	19.4583	51.66	32.0576	32.0193	51.66	55.7474	55.6859	51.66	109.839	109.654	51.66	180.461	179.569	51.66	257.988	254.977
51.76	13.4228	12.4353	51.76	20.1622	19.2009	51.76	32.6207	31.5174	51.76	53.7454	53.241	51.76	112.047	111.328	51.76	175.714	174.898	51.76	264.288	262.62		51.76	9.8449	9.654	51.76	19.8158	19.4583	51.76	32.1529	32.0193	51.76	55.8085	55.6859	51.76	109.988	109.654	51.76	180.694	179.569	51.76	257.963	254.977
51.86	13.5818	12.4353	51.86	20.4227	19.2009	51.86	32.796	31.5174	51.86	53.8708	53.241	51.86	112.201	111.328	51.86	176.089	174.898	51.86	264.383	262.62		51.86	9.8275	9.654	51.86	19.7171	19.4583	51.86	31.923	32.0193	51.86	55.9144	55.6859	51.86	110.048	109.654	51.86	180.862	179.569	51.86	257.956	254.977
51.96	13.4537	12.4353	51.96	19.9063	19.2009	51.96	32.0914	31.5174	51.96	53.6249	53.241	51.96	111.928	111.328	51.96	175.917	174.898	51.96	264.126	262.62		51.96	9.3936	9.654	51.96	19.4426	19.4583	51.96	32.0704	32.0193	51.96	55.6508	55.6859	51.96	109.951	109.654	51.96	180.532	179.569	51.96	257.947	254.977
52.06	13.2028	12.4353	52.06	20.2	19.2009	52.06	32.3867	31.5174	52.06	53.96	53.241	52.06	111.981	111.328	52.06	175.584	174.898	52.06	263.955	262.62		52.06	9.8629	9.654	52.06	19.9077	19.4583	52.06	32.1386	32.0193	52.06	56.0339	55.6859	52.06	110.132	109.654	52.06	180.855	179.569	52.06	258.171	254.977
52.16	13.8867	12.4353	52.16	20.0542	19.2009	52.16	32.5806	31.5174	52.16	54.3367	53.241	52.16	111.947	111.328	52.16	175.638	174.898	52.16	264.6	262.62		52.16	9.8571	9.654	52.16	19.9052	19.4583	52.16	32.1853	32.0193	52.16	56.1744	55.6859	52.16	109.95	109.654	52.16	180.754	179.569	52.16	258.124	254.977
52.26	13.663	12.4353	52.26	20.1711	19.2009	52.26	32.4585	31.5174	52.26	54.1857	53.241	52.26	112.053	111.328	52.26	175.421	174.898	52.26	264.366	262.62		52.26	10.0772	9.654	52.26	19.7448	19.4583	52.26	32.1351	32.0193	52.26	56.1264	55.6859	52.26	110.31	109.654	52.26	180.827	179.569	52.26	258.102	254.977
52.36	13.4439	12.4353	52.36	20.027	19.2009	52.36	32.3988	31.5174	52.36	53.8673	53.241	52.36	111.621	111.328	52.36	175.285	174.898	52.36	264.167	262.62		52.36	9.8386	9.654	52.36	19.5893	19.4583	52.36	32.306	32.0193	52.36	56.102	55.6859	52.36	110.146	109.654	52.36	180.804	179.569	52.36	258.056	254.977
52.46	13.6233	12.4353	52.46	19.8517	19.2009	52.46	32.5235	31.5174	52.46	54.0218	53.241	52.46	112.275	111.328	52.46	175.587	174.898	52.46	263.762	262.62		52.46	9.9538	9.654	52.46	19.8793	19.4583	52.46	32.3267	32.0193	52.46	56.1298	55.6859	52.46	110.199	109.654	52.46	180.823	179.569	52.46	258.232	254.977
52.56	13.2809	12.4353	52.56	19.9179	19.2009	52.56	32.4093	31.5174	52.56	53.9763	53.241	52.56	112.321	111.328	52.56	175.647	174.898	52.56	263.887	262.62		52.56	9.8402	9.654	52.56	19.9187	19.4583	52.56	31.8971	32.0193	52.56	56.1582	55.6859	52.56	110.055	109.654	52.56	180.755	179.569	52.56	258.339	254.977
52.66	13.4496	12.4353	52.66	19.8827	19.2009	52.66	32.3896	31.5174	52.66	53.716	53.241	52.66	112.15	111.328	52.66	175.26	174.898	52.66	264.06	262.62		52.66	9.9373	9.654	52.66	19.78	19.4583	52.66	32.2601	32.0193	52.66	55.9296	55.6859	52.66	110.122	109.654	52.66	180.928	179.569	52.66	258.441	254.977
52.76	12.8526	12.4353	52.76	20.0834	19.2009	52.76	32.3529	31.5174	52.76	53.7707	53.241	52.76	112.203	111.328	52.76	175.393	174.898	52.76	264.439	262.62		52.76	9.7774	9.654	52.76	19.8967	19.4583	52.76	32.0899	32.0193	52.76	55.861	55.6859	52.76	110.033	109.654	52.76	181.114	179.569	52.76	258.149	254.977
52.86	13.2825	12.4353	52.86	19.8032	19.2009	52.86	32.7547	31.5174	52.86	53.8396	53.241	52.86	111.578	111.328	52.86	175.362	174.898	52.86	263.899	262.62		52.86	9.6706	9.654	52.86	19.8829	19.4583	52.86	32.237	32.0193	52.86	55.8863	55.6859	52.86	109.944	109.654	52.86	180.886	179.569	52.86	258.234	254.977
52.96	12.7185	12.4353	52.96	19.8602	19.2009	52.96	32.1726	31.5174	52.96	54.024	53.241	52.96	111.569	111.328	52.96	175.773	174.898	52.96	263.511	262.62		52.96	10.0435	9.654	52.96	19.7509	19.4583	52.96	32.2655	32.0193	52.96	55.8903	55.6859	52.96	110.086	109.654	52.96	180.758	179.569	52.96	257.985	254.977
53.06	13.1327	12.4353	53.06	19.8331	19.2009	53.06	32.2151	31.5174	53.06	54.0156	53.241	53.06	112.033	111.328	53.06	175.688	174.898	53.06	263.575	262.62		53.06	10.2905	9.654	53.06	19.8169	19.4583	53.06	32.1578	32.0193	53.06	56.1296	55.6859	53.06	110.019	109.654	53.06	180.414	179.569	53.06	257.752	254.977
53.16	13.1904	12.4353	53.16	19.8196	19.2009	53.16	32.2688	31.5174	53.16	53.7646	53.241	53.16	112.102	111.328	53.16	175.823	174.898	53.16	263.565	262.62		53.16	10.1778	9.654	53.16	19.9336	19.4583	53.16	32.4027	32.0193	53.16	55.9716	55.6859	53.16	110.042	109.654	53.16	180.762	179.569	53.16	258.146	254.977
53.26	13.4148	12.4353	53.26	20.2634	19.2009	53.26	32.6126	31.5174	53.26	53.9429	53.241	53.26	112.398	111.328	53.26	175.812	174.898	53.26	263.744	262.62		53.26	9.8612	9.654	53.26	19.8672	19.4583	53.26	32.2277	32.0193	53.26	56.1255	55.6859	53.26	110.113	109.654	53.26	180.99	179.569	53.26	258.34	254.977
53.36	13.7233	12.4353	53.36	20.2127	19.2009	53.36	32.2588	31.5174	53.36	54.2148	53.241	53.36	112.21	111.328	53.36	175.545	174.898	53.36	264.137	262.62		53.36	9.8963	9.654	53.36	20.0305	19.4583	53.36	32.1347	32.0193	53.36	55.9753	55.6859	53.36	110.227	109.654	53.36	181.09	179.569	53.36	258.21	254.977
53.46	13.1868	12.4353	53.46	19.5558	19.2009	53.46	31.9245	31.5174	53.46	54.0697	53.241	53.46	112.161	111.328	53.46	175.235	174.898	53.46	263.906	262.62		53.46	9.9741	9.654	53.46	20.0793	19.4583	53.46	32.1961	32.0193	53.46	56.0961	55.6859	53.46	110.213	109.654	53.46	181.333	179.569	53.46	258.439	254.977
53.56	12.9531	12.4353	53.56	19.2174	19.2009	53.56	32.0752	31.5174	53.56	53.8235	53.241	53.56	112.275	111.328	53.56	175.432	174.898	53.56	263.444	262.62		53.56	9.8815	9.654	53.56	19.9352	19.4583	53.56	32.2769	32.0193	53.56	56.3112	55.6859	53.56	110.501	109.654	53.56	181.337	179.569	53.56	258.425	254.977
53.66	13.1083	12.4353	53.66	19.2172	19.2009	53.66	32.4562	31.5174	53.66	53.5505	53.241	53.66	111.786	111.328	53.66	175.561	174.898	53.66	263.533	262.62		53.66	9.963	9.654	53.66	19.8228	19.4583	53.66	32.3129	32.0193	53.66	56.0943	55.6859	53.66	110.383	109.654	53.66	181.137	179.569	53.66	258.289	254.977
53.76	12.9241	12.4353	53.76	19.5721	19.2009	53.76	32.4579	31.5174	53.76	53.3617	53.241	53.76	111.88	111.328	53.76	175.581	174.898	53.76	263.571	262.62		53.76	9.5531	9.654	53.76	19.6082	19.4583	53.76	32.1079	32.0193	53.76	55.8672	55.6859	53.76	110.15	109.654	53.76	180.987	179.569	53.76	258.044	254.977
53.86	12.5253	12.4353	53.86	19.7514	19.2009	53.86	32.4944	31.5174	53.86	53.7105	53.241	53.86	111.898	111.328	53.86	175.172	174.898	53.86	263.508	262.62		53.86	9.6263	9.654	53.86	19.5269	19.4583	53.86	31.6544	32.0193	53.86	56.0139	55.6859	53.86	110.198	109.654	53.86	180.683	179.569	53.86	258.583	254.977
53.96	12.4318	12.4353	53.96	19.5649	19.2009	53.96	32.3203	31.5174	53.96	53.6139	53.241	53.96	111.657	111.328	53.96	175.466	174.898	53.96	263.427	262.62		53.96	10.0029	9.654	53.96	19.8957	19.4583	53.96	32.0897	32.0193	53.96	55.8835	55.6859	53.96	110.503	109.654	53.96	181.023	179.569	53.96	258.586	254.977
54.06	13.0935	12.4353	54.06	19.761	19.2009	54.06	32.3234	31.5174	54.06	54.2427	53.241	54.06	112.094	111.328	54.06	175.572	174.898	54.06	263.79	262.62		54.06	10.007	9.654	54.06	20.0817	19.4583	54.06	32.0469	32.0193	54.06	56.0133	55.6859	54.06	110.138	109.654	54.06	180.991	179.569	54.06	258.43	254.977
54.16	12.8488	12.4353	54.16	19.8201	19.2009	54.16	32.1279	31.5174	54.16	53.9629	53.241	54.16	112.261	111.328	54.16	175.675	174.898	54.16	263.439	262.62		54.16	9.9982	9.654	54.16	19.6126	19.4583	54.16	32.2568	32.0193	54.16	56.0396	55.6859	54.16	110.182	109.654	54.16	180.96	179.569	54.16	258.048	254.977
54.26	12.927	12.4353	54.26	19.8818	19.2009	54.26	32.7256	31.5174	54.26	53.6433	53.241	54.26	112.288	111.328	54.26	175.953	174.898	54.26	263.953	262.62		54.26	9.9577	9.654	54.26	19.5995	19.4583	54.26	32.4749	32.0193	54.26	56.0687	55.6859	54.26	110.289	109.654	54.26	181.181	179.569	54.26	258.136	254.977
54.36	13.0305	12.4353	54.36	19.4425	19.2009	54.36	32.5986	31.5174	54.36	53.6648	53.241	54.36	112.068	111.328	54.36	175.639	174.898	54.36	263.693	262.62		54.36	9.9371	9.654	54.36	19.7862	19.4583	54.36	32.2716	32.0193	54.36	56.542	55.6859	54.36	110.412	109.654	54.36	181.238	179.569	54.36	258.166	254.977
54.46	13.2997	12.4353	54.46	19.6929	19.2009	54.46	32.4883	31.5174	54.46	54.1396	53.241	54.46	112.068	111.328	54.46	175.694	174.898	54.46	263.612	262.62		54.46	9.9451	9.654	54.46	19.6316	19.4583	54.46	32.3898	32.0193	54.46	56.3047	55.6859	54.46	110.273	109.654	54.46	181.089	179.569	54.46	258.257	254.977
54.56	13.3237	12.4353	54.56	20.2833	19.2009	54.56	32.5686	31.5174	54.56	53.8074	53.241	54.56	112.235	111.328	54.56	175.66	174.898	54.56	263.809	262.62		54.56	10.1246	9.654	54.56	19.8672	19.4583	54.56	32.2301	32.0193	54.56	56.3066	55.6859	54.56	110.356	109.654	54.56	181.234	179.569	54.56	258.136	254.977
54.66	12.9406	12.4353	54.66	20.001	19.2009	54.66	32.3447	31.5174	54.66	53.7906	53.241	54.66	112.125	111.328	54.66	175.367	174.898	54.66	263.721	262.62		54.66	10.1104	9.654	54.66	19.9954	19.4583	54.66	32.0026	32.0193	54.66	56.1707	55.6859	54.66	110.173	109.654	54.66	181.119	179.569	54.66	258.015	254.977
54.76	13.0185	12.4353	54.76	19.6039	19.2009	54.76	32.2422	31.5174	54.76	53.5475	53.241	54.76	111.935	111.328	54.76	175.334	174.898	54.76	263.351	262.62		54.76	9.921	9.654	54.76	20.1629	19.4583	54.76	32.1733	32.0193	54.76	56.1734	55.6859	54.76	110.068	109.654	54.76	181.359	179.569	54.76	258.075	254.977
54.86	12.7331	12.4353	54.86	19.4139	19.2009	54.86	32.1264	31.5174	54.86	53.5894	53.241	54.86	111.995	111.328	54.86	175.573	174.898	54.86	263.257	262.62		54.86	9.8617	9.654	54.86	19.7747	19.4583	54.86	31.9782	32.0193	54.86	56.147	55.6859	54.86	110.176	109.654	54.86	181.265	179.569	54.86	258.109	254.977
54.96	12.863	12.4353	54.96	19.8187	19.2009	54.96	32.2265	31.5174	54.96	53.6747	53.241	54.96	111.952	111.328	54.96	175.207	174.898	54.96	263.706	262.62		54.96	9.851	9.654	54.96	19.9625	19.4583	54.96	32.0395	32.0193	54.96	56.2208	55.6859	54.96	110.28	109.654	54.96	181.199	179.569	54.96	258.142	254.977
55.06	13.3974	12.4353	55.06	19.507	19.2009	55.06	32.4874	31.5174	55.06	53.9802	53.241	55.06	112.032	111.328	55.06	175.315	174.898	55.06	263.719	262.62		55.06	9.8173	9.654	55.06	20.0162	19.4583	55.06	32.1704	32.0193	55.06	56.0135	55.6859	55.06	110.424	109.654	55.06	180.74	179.569	55.06	258.262	254.977
55.16	13.3933	12.4353	55.16	19.8701	19.2009	55.16	32.2169	31.5174	55.16	53.5332	53.241	55.16	111.748	111.328	55.16	175.478	174.898	55.16	263.852	262.62		55.16	9.8984	9.654	55.16	20.0749	19.4583	55.16	32.2666	32.0193	55.16	55.9401	55.6859	55.16	110.141	109.654	55.16	181	179.569	55.16	258.137	254.977
55.26	13.565	12.4353	55.26	20.3379	19.2009	55.26	32.7464	31.5174	55.26	53.7033	53.241	55.26	112.219	111.328	55.26	176.244	174.898	55.26	264.06	262.62		55.26	9.9206	9.654	55.26	20.0726	19.4583	55.26	32.2597	32.0193	55.26	56.1175	55.6859	55.26	110.197	109.654	55.26	181.376	179.569	55.26	258.185	254.977
55.36	13.7931	12.4353	55.36	19.9284	19.2009	55.36	32.9143	31.5174	55.36	54.2689	53.241	55.36	112.433	111.328	55.36	176.271	174.898	55.36	263.952	262.62		55.36	10.2106	9.654	55.36	20.0064	19.4583	55.36	32.5061	32.0193	55.36	56.3318	55.6859	55.36	110.016	109.654	55.36	181.47	179.569	55.36	258.163	254.977
55.46	13.882	12.4353	55.46	19.59	19.2009	55.46	32.5291	31.5174	55.46	54.2351	53.241	55.46	112.036	111.328	55.46	175.869	174.898	55.46	263.883	262.62		55.46	10.1243	9.654	55.46	20.1177	19.4583	55.46	32.6525	32.0193	55.46	56.4673	55.6859	55.46	110.158	109.654	55.46	181.603	179.569	55.46	258.246	254.977
55.56	13.4142	12.4353	55.56	19.1121	19.2009	55.56	32.3534	31.5174	55.56	54.0744	53.241	55.56	111.401	111.328	55.56	175.412	174.898	55.56	263.179	262.62		55.56	10.2933	9.654	55.56	20.1034	19.4583	55.56	32.3989	32.0193	55.56	56.3379	55.6859	55.56	110.368	109.654	55.56	181.688	179.569	55.56	258.271	254.977
55.66	13.1684	12.4353	55.66	19.7156	19.2009	55.66	32.2515	31.5174	55.66	53.9654	53.241	55.66	111.844	111.328	55.66	175.397	174.898	55.66	263.384	262.62		55.66	10.4072	9.654	55.66	20.1108	19.4583	55.66	32.619	32.0193	55.66	56.1901	55.6859	55.66	110.331	109.654	55.66	181.368	179.569	55.66	258.334	254.977
55.76	12.6496	12.4353	55.76	19.7411	19.2009	55.76	32.1349	31.5174	55.76	53.755	53.241	55.76	112.382	111.328	55.76	175.389	174.898	55.76	263.46	262.62		55.76	10.3241	9.654	55.76	20.2379	19.4583	55.76	32.5664	32.0193	55.76	56.0938	55.6859	55.76	110.464	109.654	55.76	181.376	179.569	55.76	258.292	254.977
55.86	12.7731	12.4353	55.86	19.8984	19.2009	55.86	32.5742	31.5174	55.86	54.0443	53.241	55.86	112.418	111.328	55.86	175.229	174.898	55.86	263.806	262.62		55.86	10.4812	9.654	55.86	20.3065	19.4583	55.86	32.4758	32.0193	55.86	56.1766	55.6859	55.86	110.402	109.654	55.86	181.399	179.569	55.86	258.491	254.977
55.96	12.5343	12.4353	55.96	19.833	19.2009	55.96	32.3306	31.5174	55.96	54.0304	53.241	55.96	112.193	111.328	55.96	175.621	174.898	55.96	263.978	262.62		55.96	10.3504	9.654	55.96	20.2425	19.4583	55.96	32.6661	32.0193	55.96	55.9944	55.6859	55.96	110.177	109.654	55.96	181.716	179.569	55.96	258.272	254.977
56.06	13.0078	12.4353	56.06	20.0111	19.2009	56.06	32.5705	31.5174	56.06	53.9273	53.241	56.06	112.468	111.328	56.06	175.837	174.898	56.06	263.868	262.62		56.06	10.4608	9.654	56.06	20.2059	19.4583	56.06	32.6945	32.0193	56.06	56.0079	55.6859	56.06	110.146	109.654	56.06	181.767	179.569	56.06	258.248	254.977
56.16	13.1176	12.4353	56.16	19.9444	19.2009	56.16	32.4935	31.5174	56.16	54.1801	53.241	56.16	112.102	111.328	56.16	176.149	174.898	56.16	263.767	262.62		56.16	10.1488	9.654	56.16	20.0415	19.4583	56.16	32.2089	32.0193	56.16	56.2207	55.6859	56.16	110.502	109.654	56.16	181.928	179.569	56.16	258.109	254.977
56.26	13.6507	12.4353	56.26	19.3088	19.2009	56.26	32.3166	31.5174	56.26	54.1906	53.241	56.26	111.921	111.328	56.26	175.744	174.898	56.26	263.758	262.62		56.26	10.3196	9.654	56.26	20.3051	19.4583	56.26	32.722	32.0193	56.26	56.3954	55.6859	56.26	110.194	109.654	56.26	181.941	179.569	56.26	258.386	254.977
56.36	13.3165	12.4353	56.36	19.6488	19.2009	56.36	32.0082	31.5174	56.36	53.6837	53.241	56.36	112.072	111.328	56.36	175.674	174.898	56.36	263.523	262.62		56.36	10.3397	9.654	56.36	20.2605	19.4583	56.36	32.2687	32.0193	56.36	55.8931	55.6859	56.36	110.111	109.654	56.36	181.87	179.569	56.36	258.049	254.977
56.46	12.8843	12.4353	56.46	19.4151	19.2009	56.46	32.1259	31.5174	56.46	53.4273	53.241	56.46	111.907	111.328	56.46	175.385	174.898	56.46	263.323	262.62		56.46	10.2498	9.654	56.46	20.1636	19.4583	56.46	32.6046	32.0193	56.46	56.3008	55.6859	56.46	110.632	109.654	56.46	181.617	179.569	56.46	258.244	254.977
56.56	12.9465	12.4353	56.56	19.2303	19.2009	56.56	32.667	31.5174	56.56	53.9496	53.241	56.56	112.613	111.328	56.56	175.957	174.898	56.56	263.504	262.62		56.56	10.3481	9.654	56.56	20.0307	19.4583	56.56	32.6333	32.0193	56.56	56.5304	55.6859	56.56	110.225	109.654	56.56	181.729	179.569	56.56	258.098	254.977
56.66	13.0744	12.4353	56.66	19.691	19.2009	56.66	32.6199	31.5174	56.66	54.1174	53.241	56.66	112.526	111.328	56.66	175.733	174.898	56.66	263.89	262.62		56.66	10.1527	9.654	56.66	20.4134	19.4583	56.66	32.3366	32.0193	56.66	56.4725	55.6859	56.66	110.383	109.654	56.66	181.833	179.569	56.66	258.107	254.977
56.76	13.0726	12.4353	56.76	19.3479	19.2009	56.76	32.6229	31.5174	56.76	53.807	53.241	56.76	111.957	111.328	56.76	175.089	174.898	56.76	263.741	262.62		56.76	10.114	9.654	56.76	20.0302	19.4583	56.76	32.4876	32.0193	56.76	56.2413	55.6859	56.76	110.393	109.654	56.76	181.905	179.569	56.76	258.184	254.977
56.86	13.2429	12.4353	56.86	19.5315	19.2009	56.86	32.6142	31.5174	56.86	53.7031	53.241	56.86	112.165	111.328	56.86	175.226	174.898	56.86	263.373	262.62		56.86	10.0564	9.654	56.86	20.0117	19.4583	56.86	32.9293	32.0193	56.86	56.4511	55.6859	56.86	110.558	109.654	56.86	181.997	179.569	56.86	258.223	254.977
56.96	12.6489	12.4353	56.96	19.7055	19.2009	56.96	32.1741	31.5174	56.96	53.3412	53.241	56.96	111.954	111.328	56.96	175.437	174.898	56.96	263.006	262.62		56.96	10.2504	9.654	56.96	20.1969	19.4583	56.96	32.6652	32.0193	56.96	56.2676	55.6859	56.96	110.588	109.654	56.96	182.144	179.569	56.96	258.393	254.977
57.06	13.0599	12.4353	57.06	20.2195	19.2009	57.06	32.5257	31.5174	57.06	53.9959	53.241	57.06	112.331	111.328	57.06	175.873	174.898	57.06	263.597	262.62		57.06	10.3246	9.654	57.06	20.4581	19.4583	57.06	32.9318	32.0193	57.06	56.4795	55.6859	57.06	110.542	109.654	57.06	182.116	179.569	57.06	258.614	254.977
57.16	12.6634	12.4353	57.16	19.8575	19.2009	57.16	32.3917	31.5174	57.16	53.8314	53.241	57.16	111.969	111.328	57.16	175.564	174.898	57.16	263.058	262.62		57.16	10.1239	9.654	57.16	20.1314	19.4583	57.16	32.728	32.0193	57.16	56.2506	55.6859	57.16	110.74	109.654	57.16	181.9	179.569	57.16	258.538	254.977
57.26	12.9204	12.4353	57.26	19.5286	19.2009	57.26	32.6793	31.5174	57.26	53.5041	53.241	57.26	112.041	111.328	57.26	175.559	174.898	57.26	263.045	262.62		57.26	10.1523	9.654	57.26	20.2553	19.4583	57.26	32.679	32.0193	57.26	56.0829	55.6859	57.26	110.421	109.654	57.26	182.078	179.569	57.26	258.037	254.977
57.36	12.7211	12.4353	57.36	20.2315	19.2009	57.36	32.3079	31.5174	57.36	53.7547	53.241	57.36	112.189	111.328	57.36	175.776	174.898	57.36	263.527	262.62		57.36	10.2009	9.654	57.36	20.1178	19.4583	57.36	32.7595	32.0193	57.36	56.2135	55.6859	57.36	110.527	109.654	57.36	182.162	179.569	57.36	258.294	254.977
57.46	12.8851	12.4353	57.46	19.9807	19.2009	57.46	32.5525	31.5174	57.46	53.7781	53.241	57.46	111.931	111.328	57.46	175.667	174.898	57.46	263.898	262.62		57.46	10.2717	9.654	57.46	20.3325	19.4583	57.46	32.7498	32.0193	57.46	56.364	55.6859	57.46	110.328	109.654	57.46	182.058	179.569	57.46	258.124	254.977
57.56	13.3646	12.4353	57.56	19.8125	19.2009	57.56	32.9132	31.5174	57.56	53.6326	53.241	57.56	112.642	111.328	57.56	176.209	174.898	57.56	263.818	262.62		57.56	10.2304	9.654	57.56	19.8097	19.4583	57.56	32.6038	32.0193	57.56	56.3649	55.6859	57.56	110.415	109.654	57.56	182.058	179.569	57.56	258.325	254.977
57.66	13.3117	12.4353	57.66	19.815	19.2009	57.66	32.7814	31.5174	57.66	53.9655	53.241	57.66	112.583	111.328	57.66	175.847	174.898	57.66	263.492	262.62		57.66	10.215	9.654	57.66	20.2359	19.4583	57.66	32.6323	32.0193	57.66	56.2386	55.6859	57.66	110.598	109.654	57.66	182.264	179.569	57.66	258.154	254.977
57.76	13.4107	12.4353	57.76	19.7477	19.2009	57.76	32.8632	31.5174	57.76	53.8794	53.241	57.76	112.636	111.328	57.76	175.698	174.898	57.76	263.342	262.62		57.76	10.1158	9.654	57.76	19.9639	19.4583	57.76	33.0189	32.0193	57.76	56.2166	55.6859	57.76	110.21	109.654	57.76	181.855	179.569	57.76	258.413	254.977
57.86	13.0545	12.4353	57.86	19.5148	19.2009	57.86	32.4476	31.5174	57.86	54.099	53.241	57.86	112.163	111.328	57.86	175.772	174.898	57.86	263.353	262.62		57.86	10.3282	9.654	57.86	20.438	19.4583	57.86	33.2938	32.0193	57.86	56.7978	55.6859	57.86	110.509	109.654	57.86	181.982	179.569	57.86	258.535	254.977
57.96	13.0949	12.4353	57.96	19.6202	19.2009	57.96	32.317	31.5174	57.96	53.9856	53.241	57.96	112.488	111.328	57.96	175.332	174.898	57.96	263.788	262.62		57.96	10.2039	9.654	57.96	20.321	19.4583	57.96	33.0635	32.0193	57.96	56.6096	55.6859	57.96	110.535	109.654	57.96	182.284	179.569	57.96	258.537	254.977
58.06	12.9435	12.4353	58.06	20.0953	19.2009	58.06	32.6398	31.5174	58.06	53.7951	53.241	58.06	113.062	111.328	58.06	175.462	174.898	58.06	263.472	262.62		58.06	9.912	9.654	58.06	19.9398	19.4583	58.06	32.791	32.0193	58.06	56.3746	55.6859	58.06	110.396	109.654	58.06	182.148	179.569	58.06	258.151	254.977
58.16	13.0928	12.4353	58.16	20.4125	19.2009	58.16	32.564	31.5174	58.16	54.3897	53.241	58.16	113.688	111.328	58.16	176.089	174.898	58.16	263.79	262.62		58.16	9.7244	9.654	58.16	19.9787	19.4583	58.16	32.4649	32.0193	58.16	56.3315	55.6859	58.16	110.48	109.654	58.16	181.88	179.569	58.16	258.215	254.977
58.26	13.0219	12.4353	58.26	20.1736	19.2009	58.26	32.6189	31.5174	58.26	53.8641	53.241	58.26	112.835	111.328	58.26	175.779	174.898	58.26	263.576	262.62		58.26	9.9085	9.654	58.26	20.009	19.4583	58.26	32.6358	32.0193	58.26	56.2695	55.6859	58.26	110.182	109.654	58.26	182.133	179.569	58.26	258.212	254.977
58.36	13.2546	12.4353	58.36	20.0744	19.2009	58.36	32.9197	31.5174	58.36	54.2047	53.241	58.36	112.678	111.328	58.36	176.439	174.898	58.36	263.603	262.62		58.36	9.8791	9.654	58.36	19.8251	19.4583	58.36	32.355	32.0193	58.36	56.1776	55.6859	58.36	110.059	109.654	58.36	181.856	179.569	58.36	257.936	254.977
58.46	13.0738	12.4353	58.46	19.9381	19.2009	58.46	32.5576	31.5174	58.46	54.0019	53.241	58.46	112.376	111.328	58.46	176.039	174.898	58.46	263.421	262.62		58.46	9.9996	9.654	58.46	20.0579	19.4583	58.46	32.7277	32.0193	58.46	56.3042	55.6859	58.46	110.449	109.654	58.46	182.223	179.569	58.46	258.367	254.977
58.56	13.2833	12.4353	58.56	20.3274	19.2009	58.56	32.3625	31.5174	58.56	53.8615	53.241	58.56	112.388	111.328	58.56	175.897	174.898	58.56	263.479	262.62		58.56	10.1525	9.654	58.56	19.9796	19.4583	58.56	32.6763	32.0193	58.56	56.4474	55.6859	58.56	110.518	109.654	58.56	182.542	179.569	58.56	257.235	254.977
58.66	13.3609	12.4353	58.66	20.4275	19.2009	58.66	32.5993	31.5174	58.66	53.8414	53.241	58.66	112.395	111.328	58.66	175.652	174.898	58.66	263.704	262.62		58.66	10.2471	9.654	58.66	19.7844	19.4583	58.66	32.5565	32.0193	58.66	56.1401	55.6859	58.66	110.382	109.654	58.66	182.076	179.569	58.66	257.505	254.977
58.76	13.2851	12.4353	58.76	19.9971	19.2009	58.76	32.4806	31.5174	58.76	53.6243	53.241	58.76	112.257	111.328	58.76	175.485	174.898	58.76	263.263	262.62		58.76	10.174	9.654	58.76	20.0238	19.4583	58.76	33.0906	32.0193	58.76	56.2538	55.6859	58.76	110.137	109.654	58.76	182.205	179.569	58.76	259.007	254.977
58.86	13.4054	12.4353	58.86	20.0072	19.2009	58.86	32.7431	31.5174	58.86	54.0164	53.241	58.86	112.884	111.328	58.86	175.976	174.898	58.86	263.663	262.62		58.86	10.0093	9.654	58.86	20.0581	19.4583	58.86	32.7069	32.0193	58.86	56.2133	55.6859	58.86	110.158	109.654	58.86	182.207	179.569	58.86	259.186	254.977
58.96	13.0604	12.4353	58.96	20.2029	19.2009	58.96	32.3873	31.5174	58.96	53.5262	53.241	58.96	112.427	111.328	58.96	175.454	174.898	58.96	263.855	262.62		58.96	9.9418	9.654	58.96	20.0992	19.4583	58.96	32.8176	32.0193	58.96	56.4105	55.6859	58.96	110.622	109.654	58.96	182.561	179.569	58.96	258.862	254.977
59.06	13.2215	12.4353	59.06	20.003	19.2009	59.06	32.5146	31.5174	59.06	53.716	53.241	59.06	112.173	111.328	59.06	175.457	174.898	59.06	263.903	262.62		59.06	9.9995	9.654	59.06	19.768	19.4583	59.06	32.8958	32.0193	59.06	56.4471	55.6859	59.06	110.46	109.654	59.06	182.158	179.569	59.06	258.945	254.977
59.16	13.4933	12.4353	59.16	20.0608	19.2009	59.16	32.549	31.5174	59.16	54.3394	53.241	59.16	112.136	111.328	59.16	175.703	174.898	59.16	264.001	262.62		59.16	9.6809	9.654	59.16	19.921	19.4583	59.16	32.9387	32.0193	59.16	56.7706	55.6859	59.16	110.532	109.654	59.16	182.622	179.569	59.16	257.982	254.977
59.26	13.1966	12.4353	59.26	20.3602	19.2009	59.26	32.5313	31.5174	59.26	54.5115	53.241	59.26	111.776	111.328	59.26	175.786	174.898	59.26	263.262	262.62		59.26	9.9202	9.654	59.26	19.8958	19.4583	59.26	33.2001	32.0193	59.26	56.6328	55.6859	59.26	110.54	109.654	59.26	182.713	179.569	59.26	265.473	254.977
59.36	13.4443	12.4353	59.36	20.2305	19.2009	59.36	32.0586	31.5174	59.36	54.0216	53.241	59.36	111.754	111.328	59.36	175.704	174.898	59.36	263.517	262.62		59.36	10.0532	9.654	59.36	19.9702	19.4583	59.36	32.9542	32.0193	59.36	56.3613	55.6859	59.36	110.594	109.654	59.36	182.588	179.569	59.36	257.243	254.977
59.46	12.8899	12.4353	59.46	20.1574	19.2009	59.46	32.5098	31.5174	59.46	53.5846	53.241	59.46	112.087	111.328	59.46	175.113	174.898	59.46	263.231	262.62		59.46	9.7998	9.654	59.46	19.9933	19.4583	59.46	32.6255	32.0193	59.46	56.6139	55.6859	59.46	109.89	109.654	59.46	182.538	179.569	59.46	257.252	254.977
59.56	12.9093	12.4353	59.56	20.4768	19.2009	59.56	32.454	31.5174	59.56	53.7523	53.241	59.56	112.17	111.328	59.56	175.529	174.898	59.56	262.937	262.62		59.56	9.8712	9.654	59.56	19.8009	19.4583	59.56	32.9809	32.0193	59.56	56.4066	55.6859	59.56	110.216	109.654	59.56	182.303	179.569	59.56	257.137	254.977
59.66	12.9851	12.4353	59.66	20.3627	19.2009	59.66	32.4845	31.5174	59.66	53.7321	53.241	59.66	112.192	111.328	59.66	175.425	174.898	59.66	262.934	262.62		59.66	9.8142	9.654	59.66	20.0148	19.4583	59.66	33.2066	32.0193	59.66	56.4401	55.6859	59.66	110.706	109.654	59.66	182.443	179.569	59.66	257.104	254.977
59.76	12.9683	12.4353	59.76	19.9216	19.2009	59.76	32.3122	31.5174	59.76	53.5527	53.241	59.76	112.103	111.328	59.76	175.177	174.898	59.76	263.069	262.62		59.76	9.8937	9.654	59.76	19.9317	19.4583	59.76	33.1733	32.0193	59.76	56.4327	55.6859	59.76	110.614	109.654	59.76	182.449	179.569	59.76	257.124	254.977
59.86	13.18	12.4353	59.86	19.9803	19.2009	59.86	32.3708	31.5174	59.86	54.0363	53.241	59.86	112.295	111.328	59.86	175.374	174.898	59.86	263.527	262.62		59.86	9.5829	9.654	59.86	19.9054	19.4583	59.86	33.09	32.0193	59.86	56.5931	55.6859	59.86	110.777	109.654	59.86	182.29	179.569	59.86	257.228	254.977
59.96	13.2384	12.4353	59.96	20.2145	19.2009	59.96	32.5168	31.5174	59.96	53.9604	53.241	59.96	112.841	111.328	59.96	175.369	174.898	59.96	263.164	262.62		59.96	9.7879	9.654	59.96	19.7964	19.4583	59.96	33.0701	32.0193	59.96	56.7458	55.6859	59.96	110.778	109.654	59.96	182.646	179.569	59.96	257.608	254.977
60.06	13.3154	12.4353	60.06	19.9164	19.2009	60.06	32.4328	31.5174	60.06	53.5326	53.241	60.06	112.231	111.328	60.06	175.369	174.898	60.06	263.2	262.62		60.06	9.9692	9.654	60.06	19.8002	19.4583	60.06	32.8311	32.0193	60.06	56.7958	55.6859	60.06	110.81	109.654	60.06	182.728	179.569	60.06	257.431	254.977
60.16	13.1818	12.4353	60.16	19.9649	19.2009	60.16	32.2203	31.5174	60.16	53.8772	53.241	60.16	112.282	111.328	60.16	175.442	174.898	60.16	263.472	262.62		60.16	10.0032	9.654	60.16	19.8904	19.4583	60.16	32.9205	32.0193	60.16	56.6814	55.6859	60.16	110.855	109.654	60.16	182.8	179.569	60.16	257.753	254.977
60.26	13.0183	12.4353	60.26	19.974	19.2009	60.26	32.0256	31.5174	60.26	53.9964	53.241	60.26	112.319	111.328	60.26	175.187	174.898	60.26	263.272	262.62		60.26	9.8513	9.654	60.26	19.8964	19.4583	60.26	33.0029	32.0193	60.26	56.5499	55.6859	60.26	110.505	109.654	60.26	182.617	179.569	60.26	257.622	254.977
60.36	12.9902	12.4353	60.36	20.1538	19.2009	60.36	32.3857	31.5174	60.36	54.2425	53.241	60.36	112.244	111.328	60.36	175.221	174.898	60.36	263.233	262.62		60.36	9.6283	9.654	60.36	19.8482	19.4583	60.36	32.7985	32.0193	60.36	56.2766	55.6859	60.36	110.41	109.654	60.36	182.634	179.569	60.36	257.61	254.977
60.46	13.1395	12.4353	60.46	20.7804	19.2009	60.46	32.6367	31.5174	60.46	54.1614	53.241	60.46	112.528	111.328	60.46	175.499	174.898	60.46	262.997	262.62		60.46	9.6077	9.654	60.46	20.1684	19.4583	60.46	33.2103	32.0193	60.46	56.4047	55.6859	60.46	110.581	109.654	60.46	182.432	179.569	60.46	257.599	254.977
60.56	13.2357	12.4353	60.56	20.2594	19.2009	60.56	32.8039	31.5174	60.56	54.131	53.241	60.56	112.467	111.328	60.56	175.71	174.898	60.56	263.274	262.62		60.56	9.8982	9.654	60.56	19.9768	19.4583	60.56	33.2928	32.0193	60.56	56.7209	55.6859	60.56	110.506	109.654	60.56	182.529	179.569	60.56	257.825	254.977
60.66	12.9657	12.4353	60.66	19.9019	19.2009	60.66	32.4604	31.5174	60.66	53.7892	53.241	60.66	112.274	111.328	60.66	175.528	174.898	60.66	262.824	262.62		60.66	9.9317	9.654	60.66	19.9221	19.4583	60.66	33.2418	32.0193	60.66	56.803	55.6859	60.66	110.863	109.654	60.66	182.664	179.569	60.66	257.468	254.977
60.76	13.3711	12.4353	60.76	20.2165	19.2009	60.76	32.6486	31.5174	60.76	53.8062	53.241	60.76	112.047	111.328	60.76	175.364	174.898	60.76	263.054	262.62		60.76	9.927	9.654	60.76	19.8048	19.4583	60.76	32.8997	32.0193	60.76	56.5167	55.6859	60.76	110.668	109.654	60.76	182.579	179.569	60.76	257.144	254.977
60.86	13.4402	12.4353	60.86	20.7631	19.2009	60.86	32.6872	31.5174	60.86	54.0925	53.241	60.86	112.406	111.328	60.86	175.481	174.898	60.86	263.412	262.62		60.86	10.0119	9.654	60.86	20.0968	19.4583	60.86	32.9768	32.0193	60.86	56.5096	55.6859	60.86	111.02	109.654	60.86	182.712	179.569	60.86	257.84	254.977
60.96	13.115	12.4353	60.96	20.4918	19.2009	60.96	32.7261	31.5174	60.96	53.983	53.241	60.96	112.344	111.328	60.96	175.751	174.898	60.96	263.174	262.62		60.96	9.8691	9.654	60.96	20.2899	19.4583	60.96	33.1878	32.0193	60.96	56.8675	55.6859	60.96	110.871	109.654	60.96	182.921	179.569	60.96	257.91	254.977
61.06	13.28	12.4353	61.06	20.4615	19.2009	61.06	32.131	31.5174	61.06	53.977	53.241	61.06	112.516	111.328	61.06	175.843	174.898	61.06	262.729	262.62		61.06	9.607	9.654	61.06	20.0527	19.4583	61.06	33.0601	32.0193	61.06	56.7265	55.6859	61.06	110.553	109.654	61.06	182.689	179.569	61.06	257.617	254.977
61.16	13.2984	12.4353	61.16	20.9087	19.2009	61.16	32.2126	31.5174	61.16	53.8578	53.241	61.16	112.523	111.328	61.16	175.88	174.898	61.16	263.628	262.62		61.16	9.8026	9.654	61.16	20.1329	19.4583	61.16	32.9348	32.0193	61.16	56.6412	55.6859	61.16	110.457	109.654	61.16	182.575	179.569	61.16	257.432	254.977
61.26	13.6053	12.4353	61.26	20.5461	19.2009	61.26	32.2844	31.5174	61.26	54.2467	53.241	61.26	112.603	111.328	61.26	175.755	174.898	61.26	263.815	262.62		61.26	9.8081	9.654	61.26	20.2274	19.4583	61.26	33.0315	32.0193	61.26	56.6464	55.6859	61.26	110.631	109.654	61.26	182.593	179.569	61.26	257.702	254.977
61.36	13.7068	12.4353	61.36	20.2789	19.2009	61.36	32.496	31.5174	61.36	53.9279	53.241	61.36	112.477	111.328	61.36	175.629	174.898	61.36	263.133	262.62		61.36	9.7124	9.654	61.36	19.7675	19.4583	61.36	32.9741	32.0193	61.36	56.2804	55.6859	61.36	110.699	109.654	61.36	182.499	179.569	61.36	257.63	254.977
61.46	13.573	12.4353	61.46	20.3967	19.2009	61.46	32.2342	31.5174	61.46	53.5051	53.241	61.46	112.215	111.328	61.46	175.505	174.898	61.46	263.009	262.62		61.46	9.7423	9.654	61.46	19.7061	19.4583	61.46	33.101	32.0193	61.46	56.4751	55.6859	61.46	110.765	109.654	61.46	182.697	179.569	61.46	257.818	254.977
61.56	13.5341	12.4353	61.56	20.175	19.2009	61.56	32.171	31.5174	61.56	53.485	53.241	61.56	112.624	111.328	61.56	174.872	174.898	61.56	262.839	262.62		61.56	9.4511	9.654	61.56	20.0335	19.4583	61.56	32.9113	32.0193	61.56	56.3121	55.6859	61.56	110.667	109.654	61.56	182.443	179.569	61.56	257.925	254.977
61.66	13.7444	12.4353	61.66	20.358	19.2009	61.66	32.208	31.5174	61.66	53.7445	53.241	61.66	112.591	111.328	61.66	175.339	174.898	61.66	263.073	262.62		61.66	9.4526	9.654	61.66	19.6188	19.4583	61.66	33.2129	32.0193	61.66	56.4269	55.6859	61.66	111.123	109.654	61.66	182.416	179.569	61.66	257.81	254.977
61.76	13.7205	12.4353	61.76	20.7199	19.2009	61.76	32.4011	31.5174	61.76	53.9658	53.241	61.76	112.944	111.328	61.76	175.542	174.898	61.76	263.309	262.62		61.76	9.5295	9.654	61.76	19.8864	19.4583	61.76	33.2078	32.0193	61.76	56.3485	55.6859	61.76	110.939	109.654	61.76	182.595	179.569	61.76	258.069	254.977
61.86	13.5554	12.4353	61.86	21.0517	19.2009	61.86	32.3353	31.5174	61.86	54.0367	53.241	61.86	112.384	111.328	61.86	175.209	174.898	61.86	263.333	262.62		61.86	9.8168	9.654	61.86	20.3846	19.4583	61.86	33.4028	32.0193	61.86	56.4427	55.6859	61.86	111	109.654	61.86	182.634	179.569	61.86	258.171	254.977
61.96	13.553	12.4353	61.96	20.808	19.2009	61.96	32.3447	31.5174	61.96	53.6609	53.241	61.96	112.303	111.328	61.96	174.974	174.898	61.96	263.239	262.62		61.96	9.5841	9.654	61.96	20.2901	19.4583	61.96	33.2224	32.0193	61.96	56.421	55.6859	61.96	110.973	109.654	61.96	182.594	179.569	61.96	258.06	254.977
62.06	13.5962	12.4353	62.06	20.4395	19.2009	62.06	32.5183	31.5174	62.06	53.497	53.241	62.06	112.473	111.328	62.06	175.377	174.898	62.06	263.151	262.62		62.06	9.54	9.654	62.06	19.9281	19.4583	62.06	33.3106	32.0193	62.06	56.3825	55.6859	62.06	110.931	109.654	62.06	182.622	179.569	62.06	258.03	254.977
62.16	13.6961	12.4353	62.16	19.8955	19.2009	62.16	32.79	31.5174	62.16	53.7235	53.241	62.16	112.135	111.328	62.16	175.653	174.898	62.16	263.435	262.62		62.16	9.4525	9.654	62.16	19.8695	19.4583	62.16	33.0253	32.0193	62.16	56.4317	55.6859	62.16	110.915	109.654	62.16	182.452	179.569	62.16	258.052	254.977
62.26	13.6355	12.4353	62.26	20.6538	19.2009	62.26	33.0483	31.5174	62.26	54.2511	53.241	62.26	112.556	111.328	62.26	175.635	174.898	62.26	263.379	262.62		62.26	9.481	9.654	62.26	20.1071	19.4583	62.26	33.0037	32.0193	62.26	56.4997	55.6859	62.26	110.963	109.654	62.26	182.648	179.569	62.26	257.976	254.977
62.36	13.4047	12.4353	62.36	20.5456	19.2009	62.36	32.6565	31.5174	62.36	53.7734	53.241	62.36	112.352	111.328	62.36	175.269	174.898	62.36	263.461	262.62		62.36	9.2418	9.654	62.36	19.8767	19.4583	62.36	33.1435	32.0193	62.36	56.6187	55.6859	62.36	111.153	109.654	62.36	182.465	179.569	62.36	257.965	254.977
62.46	13.3531	12.4353	62.46	20.383	19.2009	62.46	31.8815	31.5174	62.46	53.5046	53.241	62.46	112.61	111.328	62.46	175.174	174.898	62.46	263.174	262.62		62.46	9.3453	9.654	62.46	20.0076	19.4583	62.46	33.0626	32.0193	62.46	56.3792	55.6859	62.46	110.972	109.654	62.46	182.459	179.569	62.46	257.937	254.977
62.56	13.2488	12.4353	62.56	20.0998	19.2009	62.56	31.9622	31.5174	62.56	53.659	53.241	62.56	112.417	111.328	62.56	175.134	174.898	62.56	263.346	262.62		62.56	9.5406	9.654	62.56	20.1678	19.4583	62.56	33.1181	32.0193	62.56	56.2463	55.6859	62.56	110.749	109.654	62.56	182.454	179.569	62.56	258.245	254.977
62.66	13.2669	12.4353	62.66	20.2937	19.2009	62.66	32.3148	31.5174	62.66	53.7099	53.241	62.66	112.478	111.328	62.66	175.612	174.898	62.66	263.348	262.62		62.66	9.4639	9.654	62.66	19.7996	19.4583	62.66	32.8766	32.0193	62.66	56.3218	55.6859	62.66	110.686	109.654	62.66	182.56	179.569	62.66	258.052	254.977
62.76	13.2957	12.4353	62.76	20.4553	19.2009	62.76	33.0123	31.5174	62.76	54.0332	53.241	62.76	112.717	111.328	62.76	175.327	174.898	62.76	263.287	262.62		62.76	9.5028	9.654	62.76	20.0277	19.4583	62.76	32.9772	32.0193	62.76	56.7117	55.6859	62.76	110.932	109.654	62.76	182.62	179.569	62.76	258.199	254.977
62.86	13.6777	12.4353	62.86	20.4677	19.2009	62.86	32.988	31.5174	62.86	54.3855	53.241	62.86	112.828	111.328	62.86	175.934	174.898	62.86	263.35	262.62		62.86	9.4684	9.654	62.86	19.9893	19.4583	62.86	32.7771	32.0193	62.86	56.5826	55.6859	62.86	110.567	109.654	62.86	182.263	179.569	62.86	257.8	254.977
62.96	13.5121	12.4353	62.96	20.3044	19.2009	62.96	32.3216	31.5174	62.96	54.1551	53.241	62.96	112.215	111.328	62.96	175.77	174.898	62.96	263.111	262.62		62.96	9.1124	9.654	62.96	19.9302	19.4583	62.96	32.8993	32.0193	62.96	56.6421	55.6859	62.96	110.845	109.654	62.96	182.35	179.569	62.96	258.001	254.977
63.06	13.0353	12.4353	63.06	19.8996	19.2009	63.06	31.7722	31.5174	63.06	53.6572	53.241	63.06	112.1	111.328	63.06	175.403	174.898	63.06	262.872	262.62		63.06	8.9572	9.654	63.06	20.0694	19.4583	63.06	32.8532	32.0193	63.06	56.4595	55.6859	63.06	110.787	109.654	63.06	182.321	179.569	63.06	257.9	254.977
63.16	13.2275	12.4353	63.16	20.5011	19.2009	63.16	32.4098	31.5174	63.16	54.0798	53.241	63.16	112.658	111.328	63.16	175.513	174.898	63.16	263.329	262.62		63.16	9.2269	9.654	63.16	20.0728	19.4583	63.16	33.185	32.0193	63.16	56.4138	55.6859	63.16	111.08	109.654	63.16	182.366	179.569	63.16	257.927	254.977
63.26	13.0407	12.4353	63.26	20.7231	19.2009	63.26	32.6886	31.5174	63.26	54.1416	53.241	63.26	112.64	111.328	63.26	175.62	174.898	63.26	263.185	262.62		63.26	9.4398	9.654	63.26	20.3037	19.4583	63.26	33.1588	32.0193	63.26	56.8635	55.6859	63.26	111.21	109.654	63.26	182.271	179.569	63.26	258.038	254.977
63.36	13.5019	12.4353	63.36	20.4818	19.2009	63.36	32.4084	31.5174	63.36	53.6636	53.241	63.36	112.379	111.328	63.36	175.617	174.898	63.36	263.196	262.62		63.36	9.7475	9.654	63.36	20.2543	19.4583	63.36	32.9517	32.0193	63.36	56.5687	55.6859	63.36	111.025	109.654	63.36	182.342	179.569	63.36	258.038	254.977
63.46	13.6089	12.4353	63.46	20.467	19.2009	63.46	32.5185	31.5174	63.46	53.8159	53.241	63.46	112.141	111.328	63.46	175.252	174.898	63.46	262.963	262.62		63.46	9.5794	9.654	63.46	20.3362	19.4583	63.46	32.9279	32.0193	63.46	56.5559	55.6859	63.46	110.811	109.654	63.46	182.568	179.569	63.46	258.032	254.977
63.56	13.5019	12.4353	63.56	20.1116	19.2009	63.56	32.2967	31.5174	63.56	54.3722	53.241	63.56	112.612	111.328	63.56	175.721	174.898	63.56	263.253	262.62		63.56	9.531	9.654	63.56	20.0837	19.4583	63.56	33.1749	32.0193	63.56	56.6764	55.6859	63.56	110.914	109.654	63.56	182.493	179.569	63.56	258.427	254.977
63.66	13.0396	12.4353	63.66	20.1297	19.2009	63.66	32.639	31.5174	63.66	53.9771	53.241	63.66	112.688	111.328	63.66	175.815	174.898	63.66	263.34	262.62		63.66	9.7888	9.654	63.66	20.2807	19.4583	63.66	32.9607	32.0193	63.66	56.7325	55.6859	63.66	111.093	109.654	63.66	182.454	179.569	63.66	257.851	254.977
63.76	13.0828	12.4353	63.76	19.8947	19.2009	63.76	32.3861	31.5174	63.76	53.386	53.241	63.76	112.262	111.328	63.76	175.556	174.898	63.76	263.084	262.62		63.76	9.089	9.654	63.76	20.2013	19.4583	63.76	32.8327	32.0193	63.76	56.5399	55.6859	63.76	111.251	109.654	63.76	182.535	179.569	63.76	257.834	254.977
63.86	13.1598	12.4353	63.86	20.1327	19.2009	63.86	32.5318	31.5174	63.86	54.1332	53.241	63.86	112.723	111.328	63.86	175.618	174.898	63.86	263.232	262.62		63.86	9.0977	9.654	63.86	20.1435	19.4583	63.86	33.0181	32.0193	63.86	56.558	55.6859	63.86	111.057	109.654	63.86	182.292	179.569	63.86	257.774	254.977
63.96	13.4394	12.4353	63.96	20.2131	19.2009	63.96	32.8427	31.5174	63.96	53.9816	53.241	63.96	113.017	111.328	63.96	175.825	174.898	63.96	263.068	262.62		63.96	9.2302	9.654	63.96	20.09	19.4583	63.96	32.7693	32.0193	63.96	56.4616	55.6859	63.96	111.173	109.654	63.96	182.42	179.569	63.96	257.716	254.977
64.06	13.5995	12.4353	64.06	20.7701	19.2009	64.06	32.7638	31.5174	64.06	53.8988	53.241	64.06	112.844	111.328	64.06	176.144	174.898	64.06	263.361	262.62		64.06	9.7909	9.654	64.06	20.2413	19.4583	64.06	32.8957	32.0193	64.06	56.6878	55.6859	64.06	111.173	109.654	64.06	182.53	179.569	64.06	257.703	254.977
64.16	13.6536	12.4353	64.16	20.4086	19.2009	64.16	32.921	31.5174	64.16	54.2365	53.241	64.16	112.538	111.328	64.16	175.879	174.898	64.16	263.61	262.62		64.16	9.3332	9.654	64.16	20.2267	19.4583	64.16	33.0989	32.0193	64.16	56.7343	55.6859	64.16	111.398	109.654	64.16	182.64	179.569	64.16	257.865	254.977
64.26	13.4138	12.4353	64.26	20.2234	19.2009	64.26	32.8968	31.5174	64.26	54.2115	53.241	64.26	112.467	111.328	64.26	175.61	174.898	64.26	263.294	262.62		64.26	9.2628	9.654	64.26	20.3804	19.4583	64.26	33.2426	32.0193	64.26	56.8918	55.6859	64.26	111	109.654	64.26	182.717	179.569	64.26	258.042	254.977
64.36	13.5402	12.4353	64.36	19.9467	19.2009	64.36	32.8505	31.5174	64.36	54.0941	53.241	64.36	112.458	111.328	64.36	175.466	174.898	64.36	262.763	262.62		64.36	9.1806	9.654	64.36	20.0976	19.4583	64.36	32.8355	32.0193	64.36	56.7323	55.6859	64.36	111.063	109.654	64.36	182.283	179.569	64.36	257.627	254.977
64.46	13.4289	12.4353	64.46	19.8674	19.2009	64.46	33.2682	31.5174	64.46	54.1399	53.241	64.46	111.937	111.328	64.46	175.596	174.898	64.46	263.348	262.62		64.46	9.5081	9.654	64.46	20.1101	19.4583	64.46	33.1417	32.0193	64.46	56.7104	55.6859	64.46	111.137	109.654	64.46	182.59	179.569	64.46	258.092	254.977
64.56	13.4213	12.4353	64.56	20.2363	19.2009	64.56	32.9472	31.5174	64.56	54.0346	53.241	64.56	112.194	111.328	64.56	175.341	174.898	64.56	263.239	262.62		64.56	9.0372	9.654	64.56	20.3384	19.4583	64.56	32.6498	32.0193	64.56	56.5044	55.6859	64.56	111.428	109.654	64.56	182.496	179.569	64.56	257.732	254.977
64.66	13.7316	12.4353	64.66	20.1701	19.2009	64.66	32.9646	31.5174	64.66	54.6918	53.241	64.66	112.51	111.328	64.66	175.895	174.898	64.66	263.316	262.62		64.66	9.3578	9.654	64.66	20.5147	19.4583	64.66	33.1228	32.0193	64.66	56.2383	55.6859	64.66	111.451	109.654	64.66	182.583	179.569	64.66	257.956	254.977
64.76	13.1389	12.4353	64.76	19.7492	19.2009	64.76	32.6211	31.5174	64.76	54.3365	53.241	64.76	112.102	111.328	64.76	175.507	174.898	64.76	262.819	262.62		64.76	9.3812	9.654	64.76	20.3106	19.4583	64.76	33.1867	32.0193	64.76	56.7188	55.6859	64.76	111.312	109.654	64.76	182.9	179.569	64.76	258.198	254.977
64.86	13.05	12.4353	64.86	20.1112	19.2009	64.86	32.6862	31.5174	64.86	54.2289	53.241	64.86	112.148	111.328	64.86	175.528	174.898	64.86	262.787	262.62		64.86	9.4996	9.654	64.86	20.2461	19.4583	64.86	33.1981	32.0193	64.86	56.741	55.6859	64.86	111.342	109.654	64.86	182.682	179.569	64.86	258.13	254.977
64.96	13.2017	12.4353	64.96	20.2011	19.2009	64.96	32.8699	31.5174	64.96	54.3517	53.241	64.96	112.907	111.328	64.96	175.815	174.898	64.96	263.415	262.62		64.96	9.3663	9.654	64.96	20.2066	19.4583	64.96	33.3452	32.0193	64.96	56.7266	55.6859	64.96	111.411	109.654	64.96	182.75	179.569	64.96	258.045	254.977
65.06	13.392	12.4353	65.06	20.3445	19.2009	65.06	32.55	31.5174	65.06	54.2295	53.241	65.06	112.673	111.328	65.06	175.516	174.898	65.06	263.156	262.62		65.06	9.3419	9.654	65.06	20.2315	19.4583	65.06	33.0302	32.0193	65.06	56.3779	55.6859	65.06	110.971	109.654	65.06	182.519	179.569	65.06	257.853	254.977
65.16	13.573	12.4353	65.16	20.51	19.2009	65.16	32.7216	31.5174	65.16	54.2019	53.241	65.16	112.734	111.328	65.16	175.273	174.898	65.16	263.225	262.62		65.16	9.143	9.654	65.16	20.3256	19.4583	65.16	33.0791	32.0193	65.16	56.597	55.6859	65.16	111.24	109.654	65.16	182.379	179.569	65.16	258.03	254.977
65.26	13.6808	12.4353	65.26	20.7288	19.2009	65.26	32.7482	31.5174	65.26	54.6191	53.241	65.26	112.789	111.328	65.26	175.68	174.898	65.26	262.816	262.62		65.26	9.2049	9.654	65.26	20.5264	19.4583	65.26	33.1417	32.0193	65.26	56.4871	55.6859	65.26	111.475	109.654	65.26	182.615	179.569	65.26	258.213	254.977
65.36	14.0337	12.4353	65.36	20.7175	19.2009	65.36	32.5598	31.5174	65.36	54.4595	53.241	65.36	112.83	111.328	65.36	175.948	174.898	65.36	263.312	262.62		65.36	9.2385	9.654	65.36	20.2602	19.4583	65.36	33.0957	32.0193	65.36	56.4989	55.6859	65.36	111.286	109.654	65.36	182.624	179.569	65.36	257.825	254.977
65.46	13.8314	12.4353	65.46	21.1011	19.2009	65.46	32.7394	31.5174	65.46	54.197	53.241	65.46	112.833	111.328	65.46	175.584	174.898	65.46	263.638	262.62		65.46	9.1648	9.654	65.46	20.2106	19.4583	65.46	33.086	32.0193	65.46	56.453	55.6859	65.46	111.107	109.654	65.46	182.64	179.569	65.46	257.826	254.977
65.56	13.3741	12.4353	65.56	20.094	19.2009	65.56	32.6853	31.5174	65.56	53.7726	53.241	65.56	112.352	111.328	65.56	175.637	174.898	65.56	263.311	262.62		65.56	9.2446	9.654	65.56	20.4811	19.4583	65.56	33.0032	32.0193	65.56	56.5743	55.6859	65.56	111.37	109.654	65.56	182.606	179.569	65.56	258.012	254.977
65.66	13.5121	12.4353	65.66	20.1771	19.2009	65.66	32.3115	31.5174	65.66	54.1902	53.241	65.66	112.373	111.328	65.66	175.564	174.898	65.66	263.085	262.62		65.66	9.0534	9.654	65.66	20.4108	19.4583	65.66	32.7363	32.0193	65.66	56.3019	55.6859	65.66	111.524	109.654	65.66	182.605	179.569	65.66	257.971	254.977
65.76	13.6699	12.4353	65.76	20.4374	19.2009	65.76	32.3318	31.5174	65.76	53.9956	53.241	65.76	112.519	111.328	65.76	175.257	174.898	65.76	263.068	262.62		65.76	9.2824	9.654	65.76	20.6144	19.4583	65.76	33.2341	32.0193	65.76	56.7999	55.6859	65.76	111.199	109.654	65.76	182.309	179.569	65.76	257.866	254.977
65.86	13.2236	12.4353	65.86	20.9277	19.2009	65.86	32.9152	31.5174	65.86	53.8829	53.241	65.86	112.716	111.328	65.86	175.346	174.898	65.86	262.943	262.62		65.86	9.3975	9.654	65.86	20.3911	19.4583	65.86	33.0492	32.0193	65.86	56.7258	55.6859	65.86	111.212	109.654	65.86	182.382	179.569	65.86	258.232	254.977
65.96	13.2132	12.4353	65.96	20.1815	19.2009	65.96	32.7197	31.5174	65.96	53.9265	53.241	65.96	112.772	111.328	65.96	175.599	174.898	65.96	262.755	262.62		65.96	9.3198	9.654	65.96	20.239	19.4583	65.96	32.859	32.0193	65.96	56.6699	55.6859	65.96	111.149	109.654	65.96	182.576	179.569	65.96	258.405	254.977
66.06	13.3953	12.4353	66.06	20.197	19.2009	66.06	32.8228	31.5174	66.06	54.1445	53.241	66.06	112.923	111.328	66.06	175.633	174.898	66.06	262.713	262.62		66.06	9.2637	9.654	66.06	20.365	19.4583	66.06	33.1544	32.0193	66.06	56.5849	55.6859	66.06	111.136	109.654	66.06	182.527	179.569	66.06	258.036	254.977
66.16	13.2575	12.4353	66.16	20.3453	19.2009	66.16	33.1437	31.5174	66.16	54.1865	53.241	66.16	112.559	111.328	66.16	175.487	174.898	66.16	263.109	262.62		66.16	9.1991	9.654	66.16	20.3433	19.4583	66.16	33.164	32.0193	66.16	56.3704	55.6859	66.16	111.339	109.654	66.16	182.345	179.569	66.16	258.306	254.977
66.26	13.3894	12.4353	66.26	20.1185	19.2009	66.26	33.024	31.5174	66.26	54.327	53.241	66.26	112.631	111.328	66.26	175.414	174.898	66.26	263.118	262.62		66.26	9.2855	9.654	66.26	20.1424	19.4583	66.26	33.134	32.0193	66.26	56.4271	55.6859	66.26	111.478	109.654	66.26	182.543	179.569	66.26	258.253	254.977
66.36	13.7478	12.4353	66.36	19.9817	19.2009	66.36	33.0356	31.5174	66.36	54.5705	53.241	66.36	113.028	111.328	66.36	175.346	174.898	66.36	263.245	262.62		66.36	9.1915	9.654	66.36	20.2437	19.4583	66.36	33.3034	32.0193	66.36	56.5142	55.6859	66.36	111.076	109.654	66.36	182.44	179.569	66.36	258.419	254.977
66.46	13.2995	12.4353	66.46	20.2552	19.2009	66.46	32.3514	31.5174	66.46	54.4972	53.241	66.46	112.786	111.328	66.46	175.871	174.898	66.46	263.439	262.62		66.46	9.3985	9.654	66.46	20.3881	19.4583	66.46	33.3931	32.0193	66.46	56.7534	55.6859	66.46	111.437	109.654	66.46	182.474	179.569	66.46	258.541	254.977
66.56	13.0128	12.4353	66.56	20.3763	19.2009	66.56	32.4692	31.5174	66.56	54.0737	53.241	66.56	112.612	111.328	66.56	175.778	174.898	66.56	263.309	262.62		66.56	9.6688	9.654	66.56	20.607	19.4583	66.56	33.0744	32.0193	66.56	56.7251	55.6859	66.56	111.357	109.654	66.56	182.564	179.569	66.56	258.6	254.977
66.66	13.5068	12.4353	66.66	20.2727	19.2009	66.66	32.757	31.5174	66.66	54.2427	53.241	66.66	112.429	111.328	66.66	175.651	174.898	66.66	263.528	262.62		66.66	9.3167	9.654	66.66	20.2476	19.4583	66.66	33.069	32.0193	66.66	56.3723	55.6859	66.66	111.256	109.654	66.66	182.821	179.569	66.66	258.377	254.977
66.76	13.0731	12.4353	66.76	20.1717	19.2009	66.76	32.5576	31.5174	66.76	53.8918	53.241	66.76	112.677	111.328	66.76	175.523	174.898	66.76	263.21	262.62		66.76	9.309	9.654	66.76	20.3446	19.4583	66.76	33.1823	32.0193	66.76	56.7034	55.6859	66.76	111.365	109.654	66.76	182.398	179.569	66.76	258.259	254.977
66.86	13.0865	12.4353	66.86	19.7211	19.2009	66.86	32.6039	31.5174	66.86	53.6162	53.241	66.86	112.789	111.328	66.86	175.364	174.898	66.86	263.644	262.62		66.86	9.0466	9.654	66.86	20.4025	19.4583	66.86	33.2764	32.0193	66.86	56.4989	55.6859	66.86	111.052	109.654	66.86	182.457	179.569	66.86	258.234	254.977
66.96	13.4717	12.4353	66.96	19.889	19.2009	66.96	32.7249	31.5174	66.96	53.663	53.241	66.96	112.746	111.328	66.96	175.916	174.898	66.96	263.441	262.62		66.96	9.1009	9.654	66.96	20.2146	19.4583	66.96	33.3102	32.0193	66.96	56.5447	55.6859	66.96	111.306	109.654	66.96	182.815	179.569	66.96	258.593	254.977
67.06	13.0843	12.4353	67.06	20.415	19.2009	67.06	32.5002	31.5174	67.06	53.4649	53.241	67.06	113.031	111.328	67.06	175.823	174.898	67.06	262.873	262.62		67.06	9.4316	9.654	67.06	20.344	19.4583	67.06	33.2606	32.0193	67.06	57.0138	55.6859	67.06	111.296	109.654	67.06	182.681	179.569	67.06	258.567	254.977
67.16	13.109	12.4353	67.16	20.0991	19.2009	67.16	32.2677	31.5174	67.16	53.7707	53.241	67.16	112.775	111.328	67.16	175.514	174.898	67.16	262.735	262.62		67.16	9.0332	9.654	67.16	20.1589	19.4583	67.16	32.6646	32.0193	67.16	56.7599	55.6859	67.16	111.173	109.654	67.16	182.313	179.569	67.16	258.375	254.977
67.26	13.921	12.4353	67.26	20.2815	19.2009	67.26	32.8673	31.5174	67.26	54.396	53.241	67.26	113.026	111.328	67.26	175.742	174.898	67.26	263.51	262.62		67.26	9.0484	9.654	67.26	20.3382	19.4583	67.26	33.0619	32.0193	67.26	56.7861	55.6859	67.26	111.372	109.654	67.26	182.54	179.569	67.26	258.556	254.977
67.36	13.4066	12.4353	67.36	20.3053	19.2009	67.36	32.7826	31.5174	67.36	54.3027	53.241	67.36	112.932	111.328	67.36	175.601	174.898	67.36	263.482	262.62		67.36	9.2462	9.654	67.36	20.4788	19.4583	67.36	32.8386	32.0193	67.36	56.7098	55.6859	67.36	111.484	109.654	67.36	182.422	179.569	67.36	258.51	254.977
67.46	13.4075	12.4353	67.46	20.125	19.2009	67.46	32.8093	31.5174	67.46	54.2099	53.241	67.46	112.961	111.328	67.46	175.93	174.898	67.46	263.476	262.62		67.46	9.3839	9.654	67.46	20.3641	19.4583	67.46	32.7246	32.0193	67.46	56.816	55.6859	67.46	111.271	109.654	67.46	182.384	179.569	67.46	258.345	254.977
67.56	13.3366	12.4353	67.56	20.5799	19.2009	67.56	32.8908	31.5174	67.56	53.7703	53.241	67.56	112.675	111.328	67.56	175.544	174.898	67.56	262.965	262.62		67.56	9.3999	9.654	67.56	20.3974	19.4583	67.56	33.136	32.0193	67.56	56.5624	55.6859	67.56	111.287	109.654	67.56	182.693	179.569	67.56	258.403	254.977
67.66	13.2359	12.4353	67.66	20.6431	19.2009	67.66	32.4955	31.5174	67.66	53.6367	53.241	67.66	112.274	111.328	67.66	175.677	174.898	67.66	262.873	262.62		67.66	9.1616	9.654	67.66	20.4865	19.4583	67.66	32.9784	32.0193	67.66	56.6891	55.6859	67.66	111.312	109.654	67.66	182.598	179.569	67.66	258.341	254.977
67.76	13.4091	12.4353	67.76	20.8695	19.2009	67.76	32.3554	31.5174	67.76	53.5146	53.241	67.76	112.485	111.328	67.76	175.653	174.898	67.76	263.4	262.62		67.76	9.2231	9.654	67.76	20.3134	19.4583	67.76	32.9163	32.0193	67.76	56.7545	55.6859	67.76	111.27	109.654	67.76	182.576	179.569	67.76	258.273	254.977
67.86	13.1597	12.4353	67.86	20.6788	19.2009	67.86	32.3287	31.5174	67.86	54.08	53.241	67.86	112.441	111.328	67.86	175.404	174.898	67.86	263.442	262.62		67.86	9.3099	9.654	67.86	20.47	19.4583	67.86	32.9616	32.0193	67.86	56.5352	55.6859	67.86	111.424	109.654	67.86	182.537	179.569	67.86	258.454	254.977
67.96	13.5245	12.4353	67.96	20.8419	19.2009	67.96	32.499	31.5174	67.96	53.9612	53.241	67.96	112.366	111.328	67.96	175.316	174.898	67.96	263.025	262.62		67.96	9.1501	9.654	67.96	20.4865	19.4583	67.96	33.1978	32.0193	67.96	56.5682	55.6859	67.96	111.455	109.654	67.96	182.619	179.569	67.96	258.108	254.977
68.06	13.9099	12.4353	68.06	20.5609	19.2009	68.06	32.4859	31.5174	68.06	54.417	53.241	68.06	112.777	111.328	68.06	176.061	174.898	68.06	263.231	262.62		68.06	9.1939	9.654	68.06	20.2429	19.4583	68.06	33.1527	32.0193	68.06	56.645	55.6859	68.06	111.547	109.654	68.06	182.673	179.569	68.06	258.527	254.977
68.16	13.1558	12.4353	68.16	20.4194	19.2009	68.16	32.4788	31.5174	68.16	54.1731	53.241	68.16	112.738	111.328	68.16	175.682	174.898	68.16	263.076	262.62		68.16	8.8907	9.654	68.16	20.2405	19.4583	68.16	32.9784	32.0193	68.16	56.5261	55.6859	68.16	111.382	109.654	68.16	182.664	179.569	68.16	258.784	254.977
68.26	12.8265	12.4353	68.26	20.4268	19.2009	68.26	32.4892	31.5174	68.26	54.1594	53.241	68.26	112.511	111.328	68.26	175.308	174.898	68.26	263.266	262.62		68.26	9.2863	9.654	68.26	20.1667	19.4583	68.26	32.7991	32.0193	68.26	56.6622	55.6859	68.26	111.256	109.654	68.26	182.767	179.569	68.26	258.543	254.977
68.36	13.5115	12.4353	68.36	20.5157	19.2009	68.36	32.9007	31.5174	68.36	54.238	53.241	68.36	113.145	111.328	68.36	175.635	174.898	68.36	263.38	262.62		68.36	8.9926	9.654	68.36	20.2455	19.4583	68.36	32.5662	32.0193	68.36	56.4193	55.6859	68.36	111.031	109.654	68.36	182.638	179.569	68.36	258.343	254.977
68.46	13.7351	12.4353	68.46	20.5314	19.2009	68.46	32.8986	31.5174	68.46	54.714	53.241	68.46	113.086	111.328	68.46	175.781	174.898	68.46	263.039	262.62		68.46	9.031	9.654	68.46	20.3059	19.4583	68.46	32.8414	32.0193	68.46	56.6977	55.6859	68.46	110.971	109.654	68.46	182.514	179.569	68.46	258.251	254.977
68.56	13.2993	12.4353	68.56	20.3441	19.2009	68.56	32.3206	31.5174	68.56	54.3954	53.241	68.56	112.293	111.328	68.56	175.539	174.898	68.56	262.944	262.62		68.56	9.374	9.654	68.56	20.551	19.4583	68.56	33.2132	32.0193	68.56	56.6389	55.6859	68.56	111.382	109.654	68.56	182.7	179.569	68.56	258.352	254.977
68.66	13.7886	12.4353	68.66	20.3272	19.2009	68.66	32.8724	31.5174	68.66	54.423	53.241	68.66	112.818	111.328	68.66	175.903	174.898	68.66	263.433	262.62		68.66	9.2369	9.654	68.66	20.5349	19.4583	68.66	32.8673	32.0193	68.66	57.0205	55.6859	68.66	111.321	109.654	68.66	182.868	179.569	68.66	258.444	254.977
68.76	13.2422	12.4353	68.76	20.6627	19.2009	68.76	32.8791	31.5174	68.76	54.4164	53.241	68.76	113.108	111.328	68.76	175.78	174.898	68.76	263.178	262.62		68.76	9.2594	9.654	68.76	20.6013	19.4583	68.76	32.8681	32.0193	68.76	56.6487	55.6859	68.76	111.402	109.654	68.76	182.593	179.569	68.76	258.607	254.977
68.86	13.0703	12.4353	68.86	21.1627	19.2009	68.86	32.8205	31.5174	68.86	54.5305	53.241	68.86	113.071	111.328	68.86	175.837	174.898	68.86	263.136	262.62		68.86	9.3389	9.654	68.86	20.3723	19.4583	68.86	32.8795	32.0193	68.86	56.9421	55.6859	68.86	111.518	109.654	68.86	182.648	179.569	68.86	258.693	254.977
68.96	13.2394	12.4353	68.96	20.5248	19.2009	68.96	32.6662	31.5174	68.96	54.677	53.241	68.96	112.43	111.328	68.96	175.889	174.898	68.96	263.082	262.62		68.96	9.3126	9.654	68.96	20.3289	19.4583	68.96	32.8308	32.0193	68.96	56.9285	55.6859	68.96	111.363	109.654	68.96	182.707	179.569	68.96	258.734	254.977
69.06	13.4239	12.4353	69.06	20.3421	19.2009	69.06	32.513	31.5174	69.06	54.6997	53.241	69.06	112.53	111.328	69.06	175.709	174.898	69.06	262.811	262.62		69.06	9.138	9.654	69.06	20.3924	19.4583	69.06	32.8561	32.0193	69.06	56.9976	55.6859	69.06	111.643	109.654	69.06	182.63	179.569	69.06	258.707	254.977
69.16	13.7996	12.4353	69.16	20.5202	19.2009	69.16	32.949	31.5174	69.16	54.9527	53.241	69.16	112.886	111.328	69.16	175.689	174.898	69.16	263.346	262.62		69.16	9.213	9.654	69.16	20.3973	19.4583	69.16	32.9155	32.0193	69.16	56.7515	55.6859	69.16	111.494	109.654	69.16	182.534	179.569	69.16	258.979	254.977
69.26	13.4638	12.4353	69.26	19.9875	19.2009	69.26	32.6804	31.5174	69.26	54.67	53.241	69.26	112.594	111.328	69.26	175.617	174.898	69.26	263.286	262.62		69.26	9.2501	9.654	69.26	20.3303	19.4583	69.26	33.0228	32.0193	69.26	56.7166	55.6859	69.26	111.551	109.654	69.26	182.682	179.569	69.26	258.995	254.977
69.36	13.3586	12.4353	69.36	20.2244	19.2009	69.36	32.8338	31.5174	69.36	54.7546	53.241	69.36	113.16	111.328	69.36	175.51	174.898	69.36	262.729	262.62		69.36	9.3851	9.654	69.36	20.4575	19.4583	69.36	32.4962	32.0193	69.36	56.7705	55.6859	69.36	111.568	109.654	69.36	182.866	179.569	69.36	257.939	254.977
69.46	13.0655	12.4353	69.46	20.2643	19.2009	69.46	32.408	31.5174	69.46	54.8031	53.241	69.46	112.835	111.328	69.46	175.289	174.898	69.46	262.595	262.62		69.46	9.4397	9.654	69.46	20.8075	19.4583	69.46	32.9954	32.0193	69.46	56.8702	55.6859	69.46	111.439	109.654	69.46	183.027	179.569	69.46	258.6	254.977
69.56	12.8228	12.4353	69.56	19.9519	19.2009	69.56	32.0394	31.5174	69.56	55.3384	53.241	69.56	112.901	111.328	69.56	175.184	174.898	69.56	263.124	262.62		69.56	9.1521	9.654	69.56	20.5385	19.4583	69.56	32.9561	32.0193	69.56	56.7147	55.6859	69.56	111.311	109.654	69.56	182.926	179.569	69.56	258.42	254.977
69.66	13.4978	12.4353	69.66	20.0333	19.2009	69.66	32.5215	31.5174	69.66	55.1908	53.241	69.66	112.968	111.328	69.66	175.297	174.898	69.66	262.856	262.62		69.66	9.0478	9.654	69.66	20.4374	19.4583	69.66	32.6892	32.0193	69.66	56.5853	55.6859	69.66	111.499	109.654	69.66	182.871	179.569	69.66	258.616	254.977
69.76	13.4922	12.4353	69.76	20.0595	19.2009	69.76	33.0229	31.5174	69.76	54.9438	53.241	69.76	112.791	111.328	69.76	175.278	174.898	69.76	262.811	262.62		69.76	8.7646	9.654	69.76	20.494	19.4583	69.76	32.5193	32.0193	69.76	56.4388	55.6859	69.76	111.578	109.654	69.76	182.718	179.569	69.76	258.551	254.977
69.86	13.1046	12.4353	69.86	20.2697	19.2009	69.86	32.8485	31.5174	69.86	54.4281	53.241	69.86	112.413	111.328	69.86	174.923	174.898	69.86	262.673	262.62		69.86	8.8703	9.654	69.86	20.2122	19.4583	69.86	32.7197	32.0193	69.86	56.6588	55.6859	69.86	111.682	109.654	69.86	182.606	179.569	69.86	258.705	254.977
69.96	13.3262	12.4353	69.96	20.2357	19.2009	69.96	32.5334	31.5174	69.96	54.6301	53.241	69.96	113.077	111.328	69.96	175.369	174.898	69.96	262.871	262.62		69.96	9.0517	9.654	69.96	20.2606	19.4583	69.96	32.9378	32.0193	69.96	56.7462	55.6859	69.96	111.324	109.654	69.96	182.479	179.569	69.96	258.409	254.977
70.06	13.6748	12.4353	70.06	20.175	19.2009	70.06	32.9976	31.5174	70.06	54.7396	53.241	70.06	113.075	111.328	70.06	176.087	174.898	70.06	263.413	262.62		70.06	8.8391	9.654	70.06	20.3849	19.4583	70.06	32.7713	32.0193	70.06	56.6744	55.6859	70.06	111.202	109.654	70.06	182.407	179.569	70.06	258.247	254.977
70.16	13.4121	12.4353	70.16	19.9006	19.2009	70.16	33.1981	31.5174	70.16	54.3144	53.241	70.16	112.9	111.328	70.16	175.532	174.898	70.16	263.112	262.62		70.16	9.179	9.654	70.16	20.4599	19.4583	70.16	33.1453	32.0193	70.16	56.4946	55.6859	70.16	111.652	109.654	70.16	182.828	179.569	70.16	258.377	254.977
70.26	13.4487	12.4353	70.26	19.8871	19.2009	70.26	32.8965	31.5174	70.26	54.4979	53.241	70.26	112.758	111.328	70.26	175.442	174.898	70.26	263.197	262.62		70.26	8.9535	9.654	70.26	20.6368	19.4583	70.26	33.1091	32.0193	70.26	56.7608	55.6859	70.26	111.625	109.654	70.26	182.852	179.569	70.26	258.603	254.977
70.36	13.2961	12.4353	70.36	20.1861	19.2009	70.36	32.6056	31.5174	70.36	55.1273	53.241	70.36	112.959	111.328	70.36	175.52	174.898	70.36	263.187	262.62		70.36	8.9643	9.654	70.36	20.5172	19.4583	70.36	32.7183	32.0193	70.36	56.7706	55.6859	70.36	111.801	109.654	70.36	182.752	179.569	70.36	258.534	254.977
70.46	13.4254	12.4353	70.46	20.5037	19.2009	70.46	32.6857	31.5174	70.46	54.962	53.241	70.46	112.899	111.328	70.46	175.942	174.898	70.46	263.244	262.62		70.46	9.215	9.654	70.46	20.9398	19.4583	70.46	32.9832	32.0193	70.46	57.1129	55.6859	70.46	111.879	109.654	70.46	182.899	179.569	70.46	258.806	254.977
70.56	13.4692	12.4353	70.56	19.7383	19.2009	70.56	32.4319	31.5174	70.56	54.392	53.241	70.56	112.533	111.328	70.56	175.388	174.898	70.56	262.993	262.62		70.56	9.0605	9.654	70.56	20.683	19.4583	70.56	32.7661	32.0193	70.56	56.5951	55.6859	70.56	111.634	109.654	70.56	182.692	179.569	70.56	258.418	254.977
70.66	13.4013	12.4353	70.66	20.0813	19.2009	70.66	32.575	31.5174	70.66	54.7068	53.241	70.66	112.739	111.328	70.66	175.464	174.898	70.66	263.329	262.62		70.66	9.0618	9.654	70.66	20.5888	19.4583	70.66	33.201	32.0193	70.66	56.6696	55.6859	70.66	111.643	109.654	70.66	182.796	179.569	70.66	258.513	254.977
70.76	13.6917	12.4353	70.76	20.5288	19.2009	70.76	32.9092	31.5174	70.76	54.7589	53.241	70.76	112.713	111.328	70.76	175.903	174.898	70.76	263.219	262.62		70.76	8.8316	9.654	70.76	20.3284	19.4583	70.76	32.9147	32.0193	70.76	56.8943	55.6859	70.76	111.317	109.654	70.76	182.817	179.569	70.76	258.573	254.977
70.86	13.7646	12.4353	70.86	20.3266	19.2009	70.86	33.0328	31.5174	70.86	54.6162	53.241	70.86	112.819	111.328	70.86	175.82	174.898	70.86	262.953	262.62		70.86	8.8317	9.654	70.86	20.2237	19.4583	70.86	32.8247	32.0193	70.86	56.877	55.6859	70.86	111.266	109.654	70.86	182.613	179.569	70.86	258.68	254.977
70.96	13.2699	12.4353	70.96	19.9834	19.2009	70.96	32.6162	31.5174	70.96	54.452	53.241	70.96	112.445	111.328	70.96	175.523	174.898	70.96	262.365	262.62		70.96	8.9758	9.654	70.96	20.495	19.4583	70.96	33.1345	32.0193	70.96	56.8361	55.6859	70.96	111.499	109.654	70.96	182.767	179.569	70.96	258.571	254.977
71.06	13.3971	12.4353	71.06	19.9816	19.2009	71.06	32.9519	31.5174	71.06	54.765	53.241	71.06	112.929	111.328	71.06	175.988	174.898	71.06	262.879	262.62		71.06	8.8961	9.654	71.06	20.1226	19.4583	71.06	33.0165	32.0193	71.06	56.708	55.6859	71.06	111.515	109.654	71.06	182.976	179.569	71.06	258.649	254.977
71.16	13.9597	12.4353	71.16	20.6592	19.2009	71.16	33.0373	31.5174	71.16	54.5402	53.241	71.16	113.26	111.328	71.16	176.044	174.898	71.16	262.898	262.62		71.16	9.0394	9.654	71.16	20.3782	19.4583	71.16	33.0956	32.0193	71.16	57.0403	55.6859	71.16	111.748	109.654	71.16	182.765	179.569	71.16	258.476	254.977
71.26	13.9113	12.4353	71.26	20.6592	19.2009	71.26	32.9935	31.5174	71.26	54.9222	53.241	71.26	113.058	111.328	71.26	175.868	174.898	71.26	263.006	262.62		71.26	9.0095	9.654	71.26	20.5209	19.4583	71.26	32.6541	32.0193	71.26	56.8353	55.6859	71.26	111.513	109.654	71.26	182.625	179.569	71.26	258.309	254.977
71.36	13.5421	12.4353	71.36	20.8041	19.2009	71.36	33.0712	31.5174	71.36	54.8289	53.241	71.36	113.095	111.328	71.36	175.826	174.898	71.36	263.315	262.62		71.36	8.8848	9.654	71.36	20.5823	19.4583	71.36	32.8031	32.0193	71.36	57.1523	55.6859	71.36	111.362	109.654	71.36	183.031	179.569	71.36	258.474	254.977
71.46	13.9213	12.4353	71.46	20.6081	19.2009	71.46	32.9324	31.5174	71.46	54.8618	53.241	71.46	113.273	111.328	71.46	176.117	174.898	71.46	263.207	262.62		71.46	8.7743	9.654	71.46	20.3296	19.4583	71.46	33.0058	32.0193	71.46	56.8816	55.6859	71.46	111.557	109.654	71.46	182.926	179.569	71.46	258.536	254.977
71.56	14.08	12.4353	71.56	20.603	19.2009	71.56	32.6381	31.5174	71.56	54.8676	53.241	71.56	113.492	111.328	71.56	175.538	174.898	71.56	262.95	262.62		71.56	8.8786	9.654	71.56	20.2384	19.4583	71.56	33.0452	32.0193	71.56	56.942	55.6859	71.56	111.256	109.654	71.56	182.851	179.569	71.56	258.761	254.977
71.66	13.8657	12.4353	71.66	20.4877	19.2009	71.66	32.5892	31.5174	71.66	54.7304	53.241	71.66	113.036	111.328	71.66	175.272	174.898	71.66	262.474	262.62		71.66	9.0142	9.654	71.66	20.4514	19.4583	71.66	32.6276	32.0193	71.66	56.8652	55.6859	71.66	111.623	109.654	71.66	182.58	179.569	71.66	258.469	254.977
71.76	13.6529	12.4353	71.76	20.6406	19.2009	71.76	32.5906	31.5174	71.76	54.3302	53.241	71.76	112.934	111.328	71.76	175.321	174.898	71.76	262.676	262.62		71.76	8.9825	9.654	71.76	20.6612	19.4583	71.76	32.5958	32.0193	71.76	56.7327	55.6859	71.76	111.733	109.654	71.76	182.74	179.569	71.76	258.625	254.977
71.86	13.6449	12.4353	71.86	20.6677	19.2009	71.86	32.9091	31.5174	71.86	54.2847	53.241	71.86	113.065	111.328	71.86	175.761	174.898	71.86	262.52	262.62		71.86	8.7812	9.654	71.86	20.5482	19.4583	71.86	33.0322	32.0193	71.86	56.7938	55.6859	71.86	111.862	109.654	71.86	182.897	179.569	71.86	258.841	254.977
71.96	13.742	12.4353	71.96	20.786	19.2009	71.96	32.9249	31.5174	71.96	53.8334	53.241	71.96	113.214	111.328	71.96	175.795	174.898	71.96	262.519	262.62		71.96	8.8758	9.654	71.96	20.6301	19.4583	71.96	32.8634	32.0193	71.96	56.5805	55.6859	71.96	111.569	109.654	71.96	182.693	179.569	71.96	258.813	254.977
72.06	13.4216	12.4353	72.06	20.9462	19.2009	72.06	33.1054	31.5174	72.06	54.142	53.241	72.06	113.065	111.328	72.06	175.448	174.898	72.06	262.901	262.62		72.06	8.9877	9.654	72.06	20.7328	19.4583	72.06	33.0269	32.0193	72.06	56.6637	55.6859	72.06	111.67	109.654	72.06	182.58	179.569	72.06	258.626	254.977
72.16	13.6542	12.4353	72.16	20.7006	19.2009	72.16	33.3616	31.5174	72.16	54.1894	53.241	72.16	113.166	111.328	72.16	175.786	174.898	72.16	262.762	262.62		72.16	8.8816	9.654	72.16	20.8078	19.4583	72.16	32.848	32.0193	72.16	57.0292	55.6859	72.16	111.612	109.654	72.16	182.715	179.569	72.16	259.085	254.977
72.26	13.9009	12.4353	72.26	20.6918	19.2009	72.26	33.1386	31.5174	72.26	54.6829	53.241	72.26	113.343	111.328	72.26	175.712	174.898	72.26	262.819	262.62		72.26	8.9033	9.654	72.26	20.3483	19.4583	72.26	32.8408	32.0193	72.26	57.0565	55.6859	72.26	111.525	109.654	72.26	182.856	179.569	72.26	258.612	254.977
72.36	13.8644	12.4353	72.36	20.2123	19.2009	72.36	33.0084	31.5174	72.36	54.6058	53.241	72.36	113.016	111.328	72.36	175.564	174.898	72.36	262.45	262.62		72.36	8.9167	9.654	72.36	20.3407	19.4583	72.36	32.867	32.0193	72.36	57.0131	55.6859	72.36	111.675	109.654	72.36	182.853	179.569	72.36	258.178	254.977
72.46	14.0256	12.4353	72.46	20.215	19.2009	72.46	33.8837	31.5174	72.46	54.7913	53.241	72.46	113.163	111.328	72.46	175.763	174.898	72.46	262.413	262.62		72.46	9.0444	9.654	72.46	20.7465	19.4583	72.46	33.2945	32.0193	72.46	56.6259	55.6859	72.46	111.706	109.654	72.46	182.992	179.569	72.46	258.892	254.977
72.56	13.8752	12.4353	72.56	20.1293	19.2009	72.56	33.3238	31.5174	72.56	55.0448	53.241	72.56	113.597	111.328	72.56	175.66	174.898	72.56	262.458	262.62		72.56	9.0561	9.654	72.56	20.6215	19.4583	72.56	33.0718	32.0193	72.56	56.736	55.6859	72.56	111.577	109.654	72.56	182.833	179.569	72.56	258.939	254.977
72.66	13.5474	12.4353	72.66	20.314	19.2009	72.66	32.8773	31.5174	72.66	54.988	53.241	72.66	113.452	111.328	72.66	175.759	174.898	72.66	262.827	262.62		72.66	8.9539	9.654	72.66	20.7139	19.4583	72.66	33.3087	32.0193	72.66	57.144	55.6859	72.66	111.694	109.654	72.66	182.79	179.569	72.66	258.952	254.977
72.76	13.8074	12.4353	72.76	20.7271	19.2009	72.76	33.0794	31.5174	72.76	54.8449	53.241	72.76	113.535	111.328	72.76	175.977	174.898	72.76	262.773	262.62		72.76	8.8401	9.654	72.76	20.464	19.4583	72.76	32.9104	32.0193	72.76	56.9269	55.6859	72.76	111.644	109.654	72.76	182.837	179.569	72.76	258.775	254.977
72.86	13.8132	12.4353	72.86	20.9525	19.2009	72.86	32.7095	31.5174	72.86	54.7672	53.241	72.86	113.223	111.328	72.86	175.417	174.898	72.86	262.292	262.62		72.86	9.2703	9.654	72.86	20.7412	19.4583	72.86	33.0009	32.0193	72.86	56.9729	55.6859	72.86	111.562	109.654	72.86	183.189	179.569	72.86	258.862	254.977
72.96	13.6502	12.4353	72.96	20.4958	19.2009	72.96	32.5777	31.5174	72.96	54.7017	53.241	72.96	113.523	111.328	72.96	175.3	174.898	72.96	262.337	262.62		72.96	9.3214	9.654	72.96	20.5775	19.4583	72.96	33.27	32.0193	72.96	56.9114	55.6859	72.96	111.535	109.654	72.96	182.985	179.569	72.96	258.892	254.977
73.06	13.4909	12.4353	73.06	20.26	19.2009	73.06	32.6209	31.5174	73.06	54.6199	53.241	73.06	113.082	111.328	73.06	175.443	174.898	73.06	262.39	262.62		73.06	9.1828	9.654	73.06	20.8123	19.4583	73.06	33.2055	32.0193	73.06	57.1104	55.6859	73.06	111.779	109.654	73.06	183.209	179.569	73.06	258.609	254.977
73.16	13.9111	12.4353	73.16	20.5956	19.2009	73.16	33.1426	31.5174	73.16	55.1861	53.241	73.16	113.243	111.328	73.16	175.996	174.898	73.16	262.902	262.62		73.16	9.0232	9.654	73.16	20.6096	19.4583	73.16	33.084	32.0193	73.16	56.7919	55.6859	73.16	111.557	109.654	73.16	183.014	179.569	73.16	258.879	254.977
73.26	13.8369	12.4353	73.26	20.9152	19.2009	73.26	33.548	31.5174	73.26	55.3174	53.241	73.26	113.212	111.328	73.26	176.242	174.898	73.26	262.976	262.62		73.26	9.1662	9.654	73.26	20.7035	19.4583	73.26	32.7859	32.0193	73.26	56.7306	55.6859	73.26	111.601	109.654	73.26	182.707	179.569	73.26	258.531	254.977
73.36	14.0886	12.4353	73.36	20.8514	19.2009	73.36	33.3584	31.5174	73.36	55.2613	53.241	73.36	113.57	111.328	73.36	175.965	174.898	73.36	263.042	262.62		73.36	9.1883	9.654	73.36	20.6809	19.4583	73.36	32.7846	32.0193	73.36	56.936	55.6859	73.36	111.504	109.654	73.36	182.79	179.569	73.36	258.291	254.977
73.46	13.4499	12.4353	73.46	20.0908	19.2009	73.46	32.9767	31.5174	73.46	55.0273	53.241	73.46	113.729	111.328	73.46	175.85	174.898	73.46	262.698	262.62		73.46	8.8749	9.654	73.46	20.9286	19.4583	73.46	32.8743	32.0193	73.46	56.9745	55.6859	73.46	111.872	109.654	73.46	182.8	179.569	73.46	258.729	254.977
73.56	13.7806	12.4353	73.56	20.0113	19.2009	73.56	33.1792	31.5174	73.56	54.59	53.241	73.56	113.155	111.328	73.56	175.682	174.898	73.56	262.557	262.62		73.56	9.2334	9.654	73.56	20.7387	19.4583	73.56	32.8992	32.0193	73.56	57.1406	55.6859	73.56	111.922	109.654	73.56	182.817	179.569	73.56	259.113	254.977
73.66	14.0528	12.4353	73.66	20.4163	19.2009	73.66	33.1726	31.5174	73.66	54.8271	53.241	73.66	113.523	111.328	73.66	175.953	174.898	73.66	262.196	262.62		73.66	9.0924	9.654	73.66	20.7711	19.4583	73.66	32.9565	32.0193	73.66	56.8831	55.6859	73.66	111.618	109.654	73.66	182.817	179.569	73.66	259.028	254.977
73.76	13.9575	12.4353	73.76	20.9499	19.2009	73.76	33.0796	31.5174	73.76	55.0271	53.241	73.76	113.507	111.328	73.76	176.012	174.898	73.76	262.421	262.62		73.76	8.9012	9.654	73.76	20.5437	19.4583	73.76	32.9229	32.0193	73.76	56.8801	55.6859	73.76	111.27	109.654	73.76	182.887	179.569	73.76	258.886	254.977
73.86	13.9152	12.4353	73.86	20.6139	19.2009	73.86	33.2161	31.5174	73.86	55.5613	53.241	73.86	113.416	111.328	73.86	175.988	174.898	73.86	262.714	262.62		73.86	8.8801	9.654	73.86	20.6355	19.4583	73.86	33.3568	32.0193	73.86	57.3708	55.6859	73.86	111.591	109.654	73.86	183.111	179.569	73.86	259.339	254.977
73.96	13.7492	12.4353	73.96	20.4689	19.2009	73.96	33.2416	31.5174	73.96	55.4032	53.241	73.96	113.63	111.328	73.96	176.062	174.898	73.96	262.602	262.62		73.96	9.1262	9.654	73.96	20.8339	19.4583	73.96	33.4568	32.0193	73.96	57.1381	55.6859	73.96	111.968	109.654	73.96	182.923	179.569	73.96	259.266	254.977
74.06	13.5761	12.4353	74.06	20.2428	19.2009	74.06	32.9123	31.5174	74.06	54.6503	53.241	74.06	113.283	111.328	74.06	176.1	174.898	74.06	262.364	262.62		74.06	9.085	9.654	74.06	20.5193	19.4583	74.06	33.0797	32.0193	74.06	56.9126	55.6859	74.06	111.764	109.654	74.06	182.76	179.569	74.06	259.182	254.977
74.16	13.9318	12.4353	74.16	20.6735	19.2009	74.16	32.8437	31.5174	74.16	54.8216	53.241	74.16	113.088	111.328	74.16	175.549	174.898	74.16	262.793	262.62		74.16	8.8172	9.654	74.16	20.4834	19.4583	74.16	32.8283	32.0193	74.16	57.2229	55.6859	74.16	111.78	109.654	74.16	183.058	179.569	74.16	259.014	254.977
74.26	13.7519	12.4353	74.26	20.5631	19.2009	74.26	32.8701	31.5174	74.26	54.6637	53.241	74.26	113.145	111.328	74.26	175.472	174.898	74.26	263.053	262.62		74.26	8.7048	9.654	74.26	20.5766	19.4583	74.26	32.6942	32.0193	74.26	57.0168	55.6859	74.26	111.874	109.654	74.26	183.232	179.569	74.26	258.952	254.977
74.36	13.668	12.4353	74.36	20.7682	19.2009	74.36	33.0064	31.5174	74.36	54.8804	53.241	74.36	113.347	111.328	74.36	175.787	174.898	74.36	262.756	262.62		74.36	8.973	9.654	74.36	20.4204	19.4583	74.36	32.7357	32.0193	74.36	56.9895	55.6859	74.36	111.759	109.654	74.36	183.03	179.569	74.36	258.982	254.977
74.46	13.7447	12.4353	74.46	20.3239	19.2009	74.46	33.0637	31.5174	74.46	54.6776	53.241	74.46	113.392	111.328	74.46	175.936	174.898	74.46	262.966	262.62		74.46	8.8946	9.654	74.46	20.6726	19.4583	74.46	33.0079	32.0193	74.46	57.0737	55.6859	74.46	111.844	109.654	74.46	183.063	179.569	74.46	258.947	254.977
74.56	13.5196	12.4353	74.56	19.9918	19.2009	74.56	33.0223	31.5174	74.56	54.6424	53.241	74.56	113.63	111.328	74.56	176.06	174.898	74.56	262.667	262.62		74.56	8.9336	9.654	74.56	20.5671	19.4583	74.56	32.9986	32.0193	74.56	57.2111	55.6859	74.56	112.005	109.654	74.56	183.259	179.569	74.56	259.07	254.977
74.66	13.7459	12.4353	74.66	20.3023	19.2009	74.66	32.9883	31.5174	74.66	55.11	53.241	74.66	113.681	111.328	74.66	176.673	174.898	74.66	262.918	262.62		74.66	9.013	9.654	74.66	20.5972	19.4583	74.66	33.0758	32.0193	74.66	57.1077	55.6859	74.66	111.633	109.654	74.66	183.079	179.569	74.66	259.424	254.977
74.76	13.8252	12.4353	74.76	20.9059	19.2009	74.76	32.9198	31.5174	74.76	55.3439	53.241	74.76	113.726	111.328	74.76	176.356	174.898	74.76	262.53	262.62		74.76	8.9084	9.654	74.76	20.5042	19.4583	74.76	32.8	32.0193	74.76	56.7882	55.6859	74.76	111.63	109.654	74.76	182.864	179.569	74.76	259.219	254.977
74.86	13.7197	12.4353	74.86	20.6997	19.2009	74.86	32.9238	31.5174	74.86	55.2478	53.241	74.86	113.737	111.328	74.86	175.625	174.898	74.86	262.664	262.62		74.86	8.8095	9.654	74.86	20.0614	19.4583	74.86	33.0806	32.0193	74.86	56.9791	55.6859	74.86	111.403	109.654	74.86	182.937	179.569	74.86	259.283	254.977
74.96	13.8811	12.4353	74.96	20.6713	19.2009	74.96	33.0938	31.5174	74.96	55.1093	53.241	74.96	113.857	111.328	74.96	175.814	174.898	74.96	263.156	262.62		74.96	8.9563	9.654	74.96	20.1842	19.4583	74.96	33.0205	32.0193	74.96	56.8876	55.6859	74.96	111.271	109.654	74.96	183.025	179.569	74.96	259.13	254.977
75.06	14.0222	12.4353	75.06	20.2974	19.2009	75.06	33.4232	31.5174	75.06	55.3308	53.241	75.06	113.662	111.328	75.06	175.755	174.898	75.06	263.286	262.62		75.06	8.9818	9.654	75.06	20.5027	19.4583	75.06	33.1561	32.0193	75.06	57.0359	55.6859	75.06	111.725	109.654	75.06	182.888	179.569	75.06	258.993	254.977
75.16	13.615	12.4353	75.16	20.3144	19.2009	75.16	33.3722	31.5174	75.16	55.49	53.241	75.16	113.69	111.328	75.16	176.002	174.898	75.16	263.035	262.62		75.16	9.1912	9.654	75.16	20.6214	19.4583	75.16	33.3805	32.0193	75.16	57.0742	55.6859	75.16	111.631	109.654	75.16	183.453	179.569	75.16	259.189	254.977
75.26	13.6271	12.4353	75.26	20.9766	19.2009	75.26	32.8563	31.5174	75.26	55.2255	53.241	75.26	113.771	111.328	75.26	176.161	174.898	75.26	262.867	262.62		75.26	8.9326	9.654	75.26	20.7104	19.4583	75.26	33.292	32.0193	75.26	57.0951	55.6859	75.26	111.988	109.654	75.26	183.265	179.569	75.26	259.258	254.977
75.36	13.6654	12.4353	75.36	20.9718	19.2009	75.36	32.8648	31.5174	75.36	54.8154	53.241	75.36	113.836	111.328	75.36	176.012	174.898	75.36	263.129	262.62		75.36	8.967	9.654	75.36	20.452	19.4583	75.36	33.0476	32.0193	75.36	57.0055	55.6859	75.36	111.994	109.654	75.36	183.249	179.569	75.36	259.424	254.977
75.46	13.9179	12.4353	75.46	20.4705	19.2009	75.46	32.8525	31.5174	75.46	54.5469	53.241	75.46	113.789	111.328	75.46	175.493	174.898	75.46	263.123	262.62		75.46	9.1953	9.654	75.46	20.8225	19.4583	75.46	32.8267	32.0193	75.46	57.0978	55.6859	75.46	111.932	109.654	75.46	183.105	179.569	75.46	259.672	254.977
75.56	14.0923	12.4353	75.56	20.5934	19.2009	75.56	32.9277	31.5174	75.56	55.172	53.241	75.56	113.665	111.328	75.56	175.976	174.898	75.56	262.893	262.62		75.56	9.3217	9.654	75.56	20.7074	19.4583	75.56	32.9389	32.0193	75.56	57.004	55.6859	75.56	111.707	109.654	75.56	183.018	179.569	75.56	259.554	254.977
75.66	13.9425	12.4353	75.66	20.7677	19.2009	75.66	32.9317	31.5174	75.66	55.1847	53.241	75.66	113.355	111.328	75.66	176.102	174.898	75.66	262.761	262.62		75.66	8.861	9.654	75.66	20.8522	19.4583	75.66	32.9275	32.0193	75.66	57.1454	55.6859	75.66	112.036	109.654	75.66	183.29	179.569	75.66	259.634	254.977
75.76	13.6115	12.4353	75.76	20.6828	19.2009	75.76	32.9366	31.5174	75.76	55.0334	53.241	75.76	113.981	111.328	75.76	175.694	174.898	75.76	262.592	262.62		75.76	9.0411	9.654	75.76	20.8775	19.4583	75.76	32.8544	32.0193	75.76	56.9568	55.6859	75.76	111.642	109.654	75.76	183.381	179.569	75.76	259.57	254.977
75.86	13.335	12.4353	75.86	20.5274	19.2009	75.86	32.8579	31.5174	75.86	54.9757	53.241	75.86	113.678	111.328	75.86	175.85	174.898	75.86	262.506	262.62		75.86	8.8175	9.654	75.86	20.2477	19.4583	75.86	32.884	32.0193	75.86	56.9161	55.6859	75.86	111.674	109.654	75.86	183.329	179.569	75.86	259.472	254.977
75.96	13.4753	12.4353	75.96	20.6881	19.2009	75.96	32.9412	31.5174	75.96	54.9707	53.241	75.96	114.029	111.328	75.96	176.165	174.898	75.96	263.038	262.62		75.96	8.6413	9.654	75.96	20.5716	19.4583	75.96	32.9453	32.0193	75.96	57.1116	55.6859	75.96	111.746	109.654	75.96	183.339	179.569	75.96	259.457	254.977
76.06	13.9415	12.4353	76.06	20.9231	19.2009	76.06	32.8785	31.5174	76.06	54.8181	53.241	76.06	114.285	111.328	76.06	175.897	174.898	76.06	263.101	262.62		76.06	9.1544	9.654	76.06	20.7627	19.4583	76.06	33.1036	32.0193	76.06	57.3669	55.6859	76.06	111.828	109.654	76.06	183.356	179.569	76.06	259.664	254.977
76.16	14.0192	12.4353	76.16	21.0688	19.2009	76.16	33.1875	31.5174	76.16	54.9115	53.241	76.16	113.892	111.328	76.16	175.344	174.898	76.16	262.945	262.62		76.16	8.8475	9.654	76.16	20.4231	19.4583	76.16	33.0719	32.0193	76.16	57.2195	55.6859	76.16	111.899	109.654	76.16	182.86	179.569	76.16	259.674	254.977
76.26	14.046	12.4353	76.26	21.2033	19.2009	76.26	32.9502	31.5174	76.26	55.232	53.241	76.26	113.785	111.328	76.26	175.629	174.898	76.26	263.272	262.62		76.26	9.0745	9.654	76.26	20.4322	19.4583	76.26	33.1364	32.0193	76.26	57.0264	55.6859	76.26	111.923	109.654	76.26	183.01	179.569	76.26	259.596	254.977
76.36	13.7508	12.4353	76.36	20.6369	19.2009	76.36	32.4322	31.5174	76.36	55.0648	53.241	76.36	113.443	111.328	76.36	175.539	174.898	76.36	263.092	262.62		76.36	8.9393	9.654	76.36	20.3452	19.4583	76.36	32.82	32.0193	76.36	56.8794	55.6859	76.36	111.927	109.654	76.36	183.027	179.569	76.36	259.771	254.977
76.46	13.9347	12.4353	76.46	20.8232	19.2009	76.46	32.5638	31.5174	76.46	55.1066	53.241	76.46	113.917	111.328	76.46	175.597	174.898	76.46	262.905	262.62		76.46	9.1387	9.654	76.46	20.6399	19.4583	76.46	33.0153	32.0193	76.46	56.9795	55.6859	76.46	111.914	109.654	76.46	183.302	179.569	76.46	260.264	254.977
76.56	13.4004	12.4353	76.56	20.6943	19.2009	76.56	32.5763	31.5174	76.56	54.7856	53.241	76.56	113.566	111.328	76.56	175.632	174.898	76.56	263.068	262.62		76.56	8.9212	9.654	76.56	20.5843	19.4583	76.56	33.1684	32.0193	76.56	57.0425	55.6859	76.56	111.717	109.654	76.56	183.569	179.569	76.56	260.024	254.977
76.66	13.759	12.4353	76.66	20.799	19.2009	76.66	32.6755	31.5174	76.66	54.9449	53.241	76.66	113.471	111.328	76.66	175.842	174.898	76.66	263.082	262.62		76.66	8.94	9.654	76.66	20.5618	19.4583	76.66	32.9645	32.0193	76.66	57.0229	55.6859	76.66	111.81	109.654	76.66	183.759	179.569	76.66	259.76	254.977
76.76	14.1264	12.4353	76.76	20.9001	19.2009	76.76	32.957	31.5174	76.76	54.9185	53.241	76.76	113.51	111.328	76.76	175.786	174.898	76.76	263.024	262.62		76.76	8.9827	9.654	76.76	20.4529	19.4583	76.76	33.3493	32.0193	76.76	57.1182	55.6859	76.76	111.83	109.654	76.76	183.668	179.569	76.76	259.872	254.977
76.86	13.8935	12.4353	76.86	21.096	19.2009	76.86	33.4242	31.5174	76.86	55.0919	53.241	76.86	113.982	111.328	76.86	175.901	174.898	76.86	263.208	262.62		76.86	9.031	9.654	76.86	20.4958	19.4583	76.86	33.1695	32.0193	76.86	57.0162	55.6859	76.86	111.928	109.654	76.86	183.31	179.569	76.86	260.212	254.977
76.96	14.3076	12.4353	76.96	20.636	19.2009	76.96	33.2039	31.5174	76.96	55.031	53.241	76.96	113.499	111.328	76.96	176.034	174.898	76.96	262.509	262.62		76.96	8.9044	9.654	76.96	20.1236	19.4583	76.96	33.2107	32.0193	76.96	56.9053	55.6859	76.96	112.046	109.654	76.96	183.384	179.569	76.96	259.916	254.977
77.06	14.2555	12.4353	77.06	20.7566	19.2009	77.06	33.2644	31.5174	77.06	54.9775	53.241	77.06	114.03	111.328	77.06	176.173	174.898	77.06	262.651	262.62		77.06	8.6109	9.654	77.06	20.2935	19.4583	77.06	32.9564	32.0193	77.06	57.0408	55.6859	77.06	111.867	109.654	77.06	183.522	179.569	77.06	259.911	254.977
77.16	14.1424	12.4353	77.16	20.4701	19.2009	77.16	33.1091	31.5174	77.16	54.909	53.241	77.16	113.787	111.328	77.16	175.915	174.898	77.16	262.81	262.62		77.16	8.7242	9.654	77.16	20.4373	19.4583	77.16	33.0431	32.0193	77.16	57.2837	55.6859	77.16	112.109	109.654	77.16	183.492	179.569	77.16	260.338	254.977
77.26	14.2566	12.4353	77.26	20.7888	19.2009	77.26	32.8006	31.5174	77.26	54.7019	53.241	77.26	114.22	111.328	77.26	175.813	174.898	77.26	262.983	262.62		77.26	8.7879	9.654	77.26	20.2644	19.4583	77.26	32.8053	32.0193	77.26	57.0983	55.6859	77.26	111.889	109.654	77.26	183.422	179.569	77.26	260.445	254.977
77.36	14.204	12.4353	77.36	20.7801	19.2009	77.36	32.7628	31.5174	77.36	54.4915	53.241	77.36	114.194	111.328	77.36	175.863	174.898	77.36	262.717	262.62		77.36	8.7676	9.654	77.36	20.3924	19.4583	77.36	32.7076	32.0193	77.36	56.949	55.6859	77.36	111.659	109.654	77.36	183.452	179.569	77.36	260.472	254.977
77.46	13.7914	12.4353	77.46	20.7346	19.2009	77.46	32.64	31.5174	77.46	54.5032	53.241	77.46	113.91	111.328	77.46	175.56	174.898	77.46	262.592	262.62		77.46	8.6845	9.654	77.46	20.4843	19.4583	77.46	32.9441	32.0193	77.46	57.0465	55.6859	77.46	111.753	109.654	77.46	183.243	179.569	77.46	260.118	254.977
77.56	13.9564	12.4353	77.56	20.7879	19.2009	77.56	33.2754	31.5174	77.56	55.2408	53.241	77.56	114.36	111.328	77.56	176.038	174.898	77.56	262.522	262.62		77.56	8.6997	9.654	77.56	20.4104	19.4583	77.56	33.0474	32.0193	77.56	56.8771	55.6859	77.56	111.88	109.654	77.56	183.521	179.569	77.56	260.325	254.977
77.66	14.098	12.4353	77.66	20.235	19.2009	77.66	33.2544	31.5174	77.66	55.2957	53.241	77.66	113.947	111.328	77.66	175.779	174.898	77.66	262.549	262.62		77.66	8.6899	9.654	77.66	20.5155	19.4583	77.66	33.0947	32.0193	77.66	56.8807	55.6859	77.66	111.971	109.654	77.66	183.451	179.569	77.66	260.166	254.977
77.76	13.7247	12.4353	77.76	20.4547	19.2009	77.76	33.189	31.5174	77.76	54.9725	53.241	77.76	113.871	111.328	77.76	175.693	174.898	77.76	262.658	262.62		77.76	8.8544	9.654	77.76	20.4041	19.4583	77.76	33.1403	32.0193	77.76	56.97	55.6859	77.76	111.874	109.654	77.76	183.853	179.569	77.76	260.516	254.977
77.86	13.9286	12.4353	77.86	21.0063	19.2009	77.86	33.1632	31.5174	77.86	54.7982	53.241	77.86	113.664	111.328	77.86	176.066	174.898	77.86	262.685	262.62		77.86	8.7471	9.654	77.86	20.3758	19.4583	77.86	33.2558	32.0193	77.86	57.509	55.6859	77.86	111.759	109.654	77.86	183.334	179.569	77.86	260.492	254.977
77.96	14.228	12.4353	77.96	20.9948	19.2009	77.96	33.0908	31.5174	77.96	55.0155	53.241	77.96	114.032	111.328	77.96	176.089	174.898	77.96	262.319	262.62		77.96	8.6195	9.654	77.96	20.3045	19.4583	77.96	33.0275	32.0193	77.96	57.179	55.6859	77.96	111.579	109.654	77.96	183.167	179.569	77.96	260.174	254.977
78.06	14.5253	12.4353	78.06	21.1045	19.2009	78.06	32.7927	31.5174	78.06	55.2144	53.241	78.06	113.796	111.328	78.06	175.598	174.898	78.06	262.664	262.62		78.06	8.5319	9.654	78.06	20.102	19.4583	78.06	32.9578	32.0193	78.06	57.0812	55.6859	78.06	111.776	109.654	78.06	183.474	179.569	78.06	260.387	254.977
78.16	14.1037	12.4353	78.16	20.5953	19.2009	78.16	32.5742	31.5174	78.16	54.599	53.241	78.16	113.621	111.328	78.16	175.291	174.898	78.16	262.221	262.62		78.16	8.6145	9.654	78.16	20.3291	19.4583	78.16	32.8263	32.0193	78.16	56.9819	55.6859	78.16	111.79	109.654	78.16	183.737	179.569	78.16	260.439	254.977
78.26	13.8648	12.4353	78.26	21.1815	19.2009	78.26	33.2439	31.5174	78.26	54.8008	53.241	78.26	114.295	111.328	78.26	176.014	174.898	78.26	262.555	262.62		78.26	8.7553	9.654	78.26	20.515	19.4583	78.26	32.9279	32.0193	78.26	57.0296	55.6859	78.26	111.803	109.654	78.26	183.316	179.569	78.26	260.469	254.977
78.36	13.925	12.4353	78.36	21.0033	19.2009	78.36	33.3728	31.5174	78.36	55.0944	53.241	78.36	114.114	111.328	78.36	176.604	174.898	78.36	262.329	262.62		78.36	8.9473	9.654	78.36	20.3213	19.4583	78.36	33.2404	32.0193	78.36	57.0224	55.6859	78.36	111.672	109.654	78.36	183.144	179.569	78.36	260.545	254.977
78.46	14.0853	12.4353	78.46	20.8942	19.2009	78.46	33.2089	31.5174	78.46	54.9432	53.241	78.46	114.321	111.328	78.46	175.803	174.898	78.46	262.769	262.62		78.46	9.1638	9.654	78.46	20.5627	19.4583	78.46	32.7928	32.0193	78.46	57.3349	55.6859	78.46	111.675	109.654	78.46	182.967	179.569	78.46	260.528	254.977
78.56	13.7389	12.4353	78.56	20.9689	19.2009	78.56	33.1736	31.5174	78.56	54.8312	53.241	78.56	114.096	111.328	78.56	175.623	174.898	78.56	262.501	262.62		78.56	9.0852	9.654	78.56	20.4193	19.4583	78.56	33.1182	32.0193	78.56	57.3627	55.6859	78.56	111.714	109.654	78.56	183.4	179.569	78.56	260.439	254.977
78.66	13.9094	12.4353	78.66	20.9549	19.2009	78.66	33.4626	31.5174	78.66	54.5375	53.241	78.66	113.625	111.328	78.66	175.551	174.898	78.66	262.388	262.62		78.66	8.8451	9.654	78.66	20.4825	19.4583	78.66	33.1899	32.0193	78.66	57.254	55.6859	78.66	111.6	109.654	78.66	183.735	179.569	78.66	260.386	254.977
78.76	14.0741	12.4353	78.76	21.0455	19.2009	78.76	33.3861	31.5174	78.76	55.1874	53.241	78.76	113.966	111.328	78.76	175.88	174.898	78.76	262.293	262.62		78.76	8.9844	9.654	78.76	20.5583	19.4583	78.76	33.4898	32.0193	78.76	57.1962	55.6859	78.76	111.996	109.654	78.76	183.741	179.569	78.76	260.701	254.977
78.86	13.902	12.4353	78.86	20.7281	19.2009	78.86	32.7898	31.5174	78.86	54.6834	53.241	78.86	113.878	111.328	78.86	175.916	174.898	78.86	262.022	262.62		78.86	9.1148	9.654	78.86	20.6677	19.4583	78.86	33.3421	32.0193	78.86	57.1992	55.6859	78.86	111.915	109.654	78.86	183.679	179.569	78.86	260.842	254.977
78.96	13.5021	12.4353	78.96	20.3477	19.2009	78.96	32.8531	31.5174	78.96	54.9373	53.241	78.96	113.56	111.328	78.96	175.512	174.898	78.96	262.383	262.62		78.96	8.8844	9.654	78.96	20.7913	19.4583	78.96	33.2838	32.0193	78.96	57.3142	55.6859	78.96	112.056	109.654	78.96	183.463	179.569	78.96	260.26	254.977
79.06	13.7136	12.4353	79.06	20.8037	19.2009	79.06	32.5693	31.5174	79.06	54.7004	53.241	79.06	113.416	111.328	79.06	175.344	174.898	79.06	262.495	262.62		79.06	8.6106	9.654	79.06	20.5017	19.4583	79.06	32.8116	32.0193	79.06	57.153	55.6859	79.06	112.189	109.654	79.06	183.457	179.569	79.06	260.173	254.977
79.16	14.175	12.4353	79.16	20.6799	19.2009	79.16	33.0814	31.5174	79.16	54.6227	53.241	79.16	113.544	111.328	79.16	175.109	174.898	79.16	262.573	262.62		79.16	8.8712	9.654	79.16	20.6333	19.4583	79.16	33.004	32.0193	79.16	57.1948	55.6859	79.16	111.903	109.654	79.16	183.542	179.569	79.16	260.299	254.977
79.26	13.9877	12.4353	79.26	20.9855	19.2009	79.26	32.8566	31.5174	79.26	54.8814	53.241	79.26	113.724	111.328	79.26	175.622	174.898	79.26	262.41	262.62		79.26	8.7968	9.654	79.26	20.3583	19.4583	79.26	33.0376	32.0193	79.26	57.0299	55.6859	79.26	111.751	109.654	79.26	183.517	179.569	79.26	260.292	254.977
79.36	13.7035	12.4353	79.36	20.9537	19.2009	79.36	32.9607	31.5174	79.36	54.9824	53.241	79.36	113.766	111.328	79.36	175.477	174.898	79.36	262.268	262.62		79.36	8.5032	9.654	79.36	20.1538	19.4583	79.36	32.9705	32.0193	79.36	56.9228	55.6859	79.36	111.909	109.654	79.36	183.011	179.569	79.36	260.127	254.977
79.46	13.8732	12.4353	79.46	21.2266	19.2009	79.46	32.714	31.5174	79.46	54.974	53.241	79.46	113.625	111.328	79.46	175.821	174.898	79.46	261.945	262.62		79.46	8.2758	9.654	79.46	20.4012	19.4583	79.46	33.0774	32.0193	79.46	57.2781	55.6859	79.46	111.565	109.654	79.46	183.147	179.569	79.46	260.194	254.977
79.56	13.7781	12.4353	79.56	20.6885	19.2009	79.56	32.6681	31.5174	79.56	54.8656	53.241	79.56	113.817	111.328	79.56	175.764	174.898	79.56	262.194	262.62		79.56	8.6574	9.654	79.56	20.3283	19.4583	79.56	33.1311	32.0193	79.56	57.4225	55.6859	79.56	111.872	109.654	79.56	183.295	179.569	79.56	260.484	254.977
79.66	13.8661	12.4353	79.66	20.2883	19.2009	79.66	32.4343	31.5174	79.66	54.6217	53.241	79.66	113.698	111.328	79.66	175.64	174.898	79.66	261.99	262.62		79.66	8.9105	9.654	79.66	20.544	19.4583	79.66	32.8974	32.0193	79.66	57.3342	55.6859	79.66	112.009	109.654	79.66	183.382	179.569	79.66	260.499	254.977
79.76	13.9384	12.4353	79.76	20.0496	19.2009	79.76	32.4488	31.5174	79.76	54.8807	53.241	79.76	113.555	111.328	79.76	175.463	174.898	79.76	262.05	262.62		79.76	8.8414	9.654	79.76	20.5186	19.4583	79.76	32.9619	32.0193	79.76	57.3243	55.6859	79.76	111.961	109.654	79.76	183.153	179.569	79.76	260.691	254.977
79.86	13.7472	12.4353	79.86	20.1256	19.2009	79.86	32.7857	31.5174	79.86	54.7902	53.241	79.86	113.458	111.328	79.86	175.543	174.898	79.86	262.339	262.62		79.86	8.6953	9.654	79.86	20.8647	19.4583	79.86	33.1917	32.0193	79.86	57.3282	55.6859	79.86	111.809	109.654	79.86	183.158	179.569	79.86	260.578	254.977
79.96	13.8756	12.4353	79.96	20.2359	19.2009	79.96	32.853	31.5174	79.96	55.1974	53.241	79.96	113.397	111.328	79.96	175.616	174.898	79.96	262.193	262.62		79.96	8.7423	9.654	79.96	20.627	19.4583	79.96	32.9572	32.0193	79.96	57.0469	55.6859	79.96	111.604	109.654	79.96	183.324	179.569	79.96	260.519	254.977
80.06	14.4103	12.4353	80.06	20.4465	19.2009	80.06	32.7301	31.5174	80.06	55.4502	53.241	80.06	113.405	111.328	80.06	175.618	174.898	80.06	262.435	262.62		80.06	8.851	9.654	80.06	20.4757	19.4583	80.06	32.7268	32.0193	80.06	57.1307	55.6859	80.06	112.002	109.654	80.06	183.547	179.569	80.06	260.395	254.977
80.16	13.964	12.4353	80.16	20.708	19.2009	80.16	33.0071	31.5174	80.16	55.1023	53.241	80.16	113.676	111.328	80.16	175.706	174.898	80.16	262.061	262.62		80.16	8.7526	9.654	80.16	20.2533	19.4583	80.16	32.8637	32.0193	80.16	57.1636	55.6859	80.16	111.849	109.654	80.16	183.409	179.569	80.16	260.341	254.977
80.26	13.94	12.4353	80.26	20.4887	19.2009	80.26	33.5957	31.5174	80.26	54.8197	53.241	80.26	113.883	111.328	80.26	175.98	174.898	80.26	262.401	262.62		80.26	8.9923	9.654	80.26	20.3709	19.4583	80.26	33.0697	32.0193	80.26	57.355	55.6859	80.26	112.119	109.654	80.26	183.471	179.569	80.26	260.548	254.977
80.36	14.2298	12.4353	80.36	20.6762	19.2009	80.36	33.391	31.5174	80.36	54.847	53.241	80.36	114.377	111.328	80.36	176.227	174.898	80.36	262.272	262.62		80.36	8.8932	9.654	80.36	20.4798	19.4583	80.36	33.2302	32.0193	80.36	57.1927	55.6859	80.36	111.933	109.654	80.36	183.613	179.569	80.36	260.514	254.977
80.46	14.1043	12.4353	80.46	20.7849	19.2009	80.46	33.26	31.5174	80.46	55.2606	53.241	80.46	113.946	111.328	80.46	175.675	174.898	80.46	262.164	262.62		80.46	8.5962	9.654	80.46	20.3576	19.4583	80.46	32.8352	32.0193	80.46	57.1852	55.6859	80.46	111.732	109.654	80.46	183.53	179.569	80.46	260.297	254.977
80.56	13.997	12.4353	80.56	20.6441	19.2009	80.56	33.4957	31.5174	80.56	55.0596	53.241	80.56	113.99	111.328	80.56	175.542	174.898	80.56	262.394	262.62		80.56	8.65	9.654	80.56	20.3325	19.4583	80.56	33.0104	32.0193	80.56	57.2463	55.6859	80.56	112.009	109.654	80.56	183.507	179.569	80.56	260.616	254.977
80.66	13.4989	12.4353	80.66	20.375	19.2009	80.66	33.3703	31.5174	80.66	55.0764	53.241	80.66	114.193	111.328	80.66	175.322	174.898	80.66	262.658	262.62		80.66	8.8759	9.654	80.66	20.3849	19.4583	80.66	33.365	32.0193	80.66	57.1603	55.6859	80.66	112.134	109.654	80.66	183.401	179.569	80.66	260.605	254.977
80.76	13.3835	12.4353	80.76	20.5033	19.2009	80.76	33.4049	31.5174	80.76	54.8671	53.241	80.76	114.026	111.328	80.76	175.534	174.898	80.76	262.734	262.62		80.76	8.606	9.654	80.76	20.4321	19.4583	80.76	32.9342	32.0193	80.76	57.1013	55.6859	80.76	112.008	109.654	80.76	183.533	179.569	80.76	260.592	254.977
80.86	13.4616	12.4353	80.86	20.7431	19.2009	80.86	33.0915	31.5174	80.86	55.3375	53.241	80.86	113.788	111.328	80.86	176.003	174.898	80.86	262.306	262.62		80.86	8.4245	9.654	80.86	20.5312	19.4583	80.86	33.1082	32.0193	80.86	57.4183	55.6859	80.86	112.013	109.654	80.86	183.605	179.569	80.86	260.401	254.977
80.96	13.5964	12.4353	80.96	20.1037	19.2009	80.96	32.9201	31.5174	80.96	54.9785	53.241	80.96	113.335	111.328	80.96	175.678	174.898	80.96	262.182	262.62		80.96	8.7555	9.654	80.96	20.3943	19.4583	80.96	32.9721	32.0193	80.96	57.4204	55.6859	80.96	112.116	109.654	80.96	183.51	179.569	80.96	260.225	254.977
81.06	13.7763	12.4353	81.06	20.1812	19.2009	81.06	33.4327	31.5174	81.06	54.7896	53.241	81.06	113.543	111.328	81.06	175.756	174.898	81.06	262.144	262.62		81.06	9.0063	9.654	81.06	20.581	19.4583	81.06	32.9758	32.0193	81.06	57.5448	55.6859	81.06	112.423	109.654	81.06	183.31	179.569	81.06	260.47	254.977
81.16	13.8505	12.4353	81.16	20.1531	19.2009	81.16	33.1866	31.5174	81.16	54.6865	53.241	81.16	113.783	111.328	81.16	175.538	174.898	81.16	262.614	262.62		81.16	8.5462	9.654	81.16	20.4756	19.4583	81.16	33.2189	32.0193	81.16	57.2993	55.6859	81.16	112.232	109.654	81.16	183.415	179.569	81.16	260.288	254.977
81.26	13.6199	12.4353	81.26	20.4068	19.2009	81.26	32.9302	31.5174	81.26	54.7105	53.241	81.26	113.822	111.328	81.26	175.678	174.898	81.26	262.573	262.62		81.26	8.5364	9.654	81.26	20.3908	19.4583	81.26	33.0599	32.0193	81.26	57.1655	55.6859	81.26	111.911	109.654	81.26	183.259	179.569	81.26	260.224	254.977
81.36	13.5738	12.4353	81.36	20.3983	19.2009	81.36	33.0342	31.5174	81.36	54.9004	53.241	81.36	113.736	111.328	81.36	175.664	174.898	81.36	262.591	262.62		81.36	8.3527	9.654	81.36	20.2281	19.4583	81.36	33.1294	32.0193	81.36	57.4332	55.6859	81.36	112.204	109.654	81.36	183.244	179.569	81.36	260.46	254.977
81.46	13.6847	12.4353	81.46	20.4271	19.2009	81.46	33.2443	31.5174	81.46	54.9784	53.241	81.46	113.818	111.328	81.46	175.157	174.898	81.46	262.725	262.62		81.46	8.7334	9.654	81.46	20.4199	19.4583	81.46	33.2782	32.0193	81.46	57.1171	55.6859	81.46	112.022	109.654	81.46	183.599	179.569	81.46	260.358	254.977
81.56	13.7993	12.4353	81.56	20.4544	19.2009	81.56	33.3856	31.5174	81.56	54.7416	53.241	81.56	114.004	111.328	81.56	175.381	174.898	81.56	262.258	262.62		81.56	8.7422	9.654	81.56	20.5998	19.4583	81.56	33.3673	32.0193	81.56	57.4931	55.6859	81.56	112.095	109.654	81.56	183.516	179.569	81.56	260.612	254.977
81.66	14.2171	12.4353	81.66	20.6815	19.2009	81.66	33.1486	31.5174	81.66	54.9812	53.241	81.66	113.81	111.328	81.66	175.735	174.898	81.66	262.182	262.62		81.66	8.8163	9.654	81.66	20.5506	19.4583	81.66	32.925	32.0193	81.66	57.504	55.6859	81.66	112.059	109.654	81.66	183.718	179.569	81.66	260.64	254.977
81.76	13.7611	12.4353	81.76	20.2512	19.2009	81.76	33.0356	31.5174	81.76	54.7283	53.241	81.76	113.571	111.328	81.76	175.618	174.898	81.76	262.643	262.62		81.76	8.655	9.654	81.76	20.5719	19.4583	81.76	32.9863	32.0193	81.76	57.2098	55.6859	81.76	112.012	109.654	81.76	183.672	179.569	81.76	260.396	254.977
81.86	13.6991	12.4353	81.86	20.5072	19.2009	81.86	33.197	31.5174	81.86	54.8195	53.241	81.86	113.732	111.328	81.86	175.383	174.898	81.86	262.418	262.62		81.86	8.9442	9.654	81.86	20.461	19.4583	81.86	33.249	32.0193	81.86	57.356	55.6859	81.86	112.199	109.654	81.86	183.735	179.569	81.86	260.504	254.977
81.96	13.8179	12.4353	81.96	20.833	19.2009	81.96	33.2494	31.5174	81.96	55.2203	53.241	81.96	114.041	111.328	81.96	175.727	174.898	81.96	262.321	262.62		81.96	8.6427	9.654	81.96	20.3299	19.4583	81.96	33.3122	32.0193	81.96	57.2318	55.6859	81.96	112.061	109.654	81.96	183.288	179.569	81.96	260.82	254.977
82.06	13.99	12.4353	82.06	20.7456	19.2009	82.06	33.4151	31.5174	82.06	54.8994	53.241	82.06	114.118	111.328	82.06	175.975	174.898	82.06	262.586	262.62		82.06	8.4299	9.654	82.06	20.2506	19.4583	82.06	33.2488	32.0193	82.06	57.2081	55.6859	82.06	111.88	109.654	82.06	183.383	179.569	82.06	260.896	254.977
82.16	13.8739	12.4353	82.16	20.5483	19.2009	82.16	32.7833	31.5174	82.16	55.1074	53.241	82.16	113.855	111.328	82.16	176.116	174.898	82.16	262.886	262.62		82.16	8.881	9.654	82.16	20.5479	19.4583	82.16	33.3117	32.0193	82.16	57.4639	55.6859	82.16	112.272	109.654	82.16	183.763	179.569	82.16	260.905	254.977
82.26	13.825	12.4353	82.26	20.4455	19.2009	82.26	32.8533	31.5174	82.26	54.9305	53.241	82.26	113.675	111.328	82.26	176.059	174.898	82.26	262.609	262.62		82.26	8.751	9.654	82.26	20.5273	19.4583	82.26	33.1026	32.0193	82.26	57.3339	55.6859	82.26	111.997	109.654	82.26	183.622	179.569	82.26	260.351	254.977
82.36	14.1139	12.4353	82.36	20.5588	19.2009	82.36	32.7712	31.5174	82.36	55.2445	53.241	82.36	113.493	111.328	82.36	175.843	174.898	82.36	262.418	262.62		82.36	8.8735	9.654	82.36	20.8037	19.4583	82.36	32.9556	32.0193	82.36	57.3198	55.6859	82.36	112.134	109.654	82.36	183.455	179.569	82.36	260.61	254.977
82.46	13.6996	12.4353	82.46	20.6201	19.2009	82.46	32.6662	31.5174	82.46	54.7293	53.241	82.46	113.624	111.328	82.46	175.45	174.898	82.46	261.886	262.62		82.46	8.7723	9.654	82.46	20.6831	19.4583	82.46	32.963	32.0193	82.46	57.2896	55.6859	82.46	112.236	109.654	82.46	183.394	179.569	82.46	260.977	254.977
82.56	13.4096	12.4353	82.56	20.2762	19.2009	82.56	32.7512	31.5174	82.56	54.6112	53.241	82.56	113.862	111.328	82.56	175.458	174.898	82.56	262.26	262.62		82.56	8.3529	9.654	82.56	20.5228	19.4583	82.56	32.9489	32.0193	82.56	57.5545	55.6859	82.56	112.192	109.654	82.56	183.429	179.569	82.56	260.774	254.977
82.66	13.74	12.4353	82.66	20.2293	19.2009	82.66	32.9777	31.5174	82.66	54.7642	53.241	82.66	113.921	111.328	82.66	175.691	174.898	82.66	262.609	262.62		82.66	8.5903	9.654	82.66	20.6838	19.4583	82.66	33.2286	32.0193	82.66	57.0934	55.6859	82.66	112.295	109.654	82.66	183.601	179.569	82.66	260.667	254.977
82.76	14.0217	12.4353	82.76	20.6587	19.2009	82.76	32.9453	31.5174	82.76	54.9607	53.241	82.76	114.249	111.328	82.76	175.901	174.898	82.76	262.42	262.62		82.76	8.8506	9.654	82.76	20.6911	19.4583	82.76	33.3936	32.0193	82.76	57.3007	55.6859	82.76	112.228	109.654	82.76	183.687	179.569	82.76	260.783	254.977
82.86	14.4345	12.4353	82.86	20.83	19.2009	82.86	33.548	31.5174	82.86	55.6455	53.241	82.86	114.41	111.328	82.86	175.7	174.898	82.86	262.329	262.62		82.86	8.8575	9.654	82.86	20.8064	19.4583	82.86	33.5153	32.0193	82.86	57.3811	55.6859	82.86	112.331	109.654	82.86	183.742	179.569	82.86	261.04	254.977
82.96	14.238	12.4353	82.96	20.6797	19.2009	82.96	33.2703	31.5174	82.96	55.7232	53.241	82.96	114.3	111.328	82.96	175.92	174.898	82.96	262.419	262.62		82.96	8.835	9.654	82.96	20.4724	19.4583	82.96	33.2	32.0193	82.96	57.5671	55.6859	82.96	112.231	109.654	82.96	183.507	179.569	82.96	260.947	254.977
83.06	14.4359	12.4353	83.06	20.8798	19.2009	83.06	33.3416	31.5174	83.06	54.9327	53.241	83.06	113.768	111.328	83.06	176.122	174.898	83.06	262.323	262.62		83.06	8.5423	9.654	83.06	20.3858	19.4583	83.06	33.2118	32.0193	83.06	57.3635	55.6859	83.06	112.007	109.654	83.06	183.301	179.569	83.06	260.549	254.977
83.16	13.8686	12.4353	83.16	20.5494	19.2009	83.16	32.8329	31.5174	83.16	55.0155	53.241	83.16	113.603	111.328	83.16	175.875	174.898	83.16	261.94	262.62		83.16	8.7103	9.654	83.16	20.7053	19.4583	83.16	33.3002	32.0193	83.16	57.2541	55.6859	83.16	111.902	109.654	83.16	183.314	179.569	83.16	260.637	254.977
83.26	13.8098	12.4353	83.26	20.6037	19.2009	83.26	32.7755	31.5174	83.26	55.0793	53.241	83.26	114.178	111.328	83.26	176.122	174.898	83.26	262.114	262.62		83.26	8.5242	9.654	83.26	20.2593	19.4583	83.26	33.0861	32.0193	83.26	57.2268	55.6859	83.26	112.023	109.654	83.26	183.603	179.569	83.26	260.705	254.977
83.36	13.9519	12.4353	83.36	20.8522	19.2009	83.36	32.8646	31.5174	83.36	54.5449	53.241	83.36	114.04	111.328	83.36	175.706	174.898	83.36	262.197	262.62		83.36	8.427	9.654	83.36	20.29	19.4583	83.36	32.6778	32.0193	83.36	57.2429	55.6859	83.36	111.996	109.654	83.36	183.649	179.569	83.36	260.447	254.977
83.46	14.0762	12.4353	83.46	21.0218	19.2009	83.46	32.8693	31.5174	83.46	54.6215	53.241	83.46	113.816	111.328	83.46	175.862	174.898	83.46	261.748	262.62		83.46	8.6727	9.654	83.46	20.3467	19.4583	83.46	33.0001	32.0193	83.46	57.4783	55.6859	83.46	112.243	109.654	83.46	183.729	179.569	83.46	260.796	254.977
83.56	14.0279	12.4353	83.56	20.5751	19.2009	83.56	32.9734	31.5174	83.56	55.1763	53.241	83.56	113.906	111.328	83.56	175.912	174.898	83.56	262.067	262.62		83.56	8.6681	9.654	83.56	20.5077	19.4583	83.56	33.008	32.0193	83.56	57.5118	55.6859	83.56	112.121	109.654	83.56	183.523	179.569	83.56	260.724	254.977
83.66	14.1566	12.4353	83.66	20.4599	19.2009	83.66	33.356	31.5174	83.66	54.8761	53.241	83.66	114.009	111.328	83.66	175.807	174.898	83.66	262.275	262.62		83.66	8.707	9.654	83.66	20.5913	19.4583	83.66	33.1837	32.0193	83.66	57.415	55.6859	83.66	112.464	109.654	83.66	183.558	179.569	83.66	260.694	254.977
83.76	14.4648	12.4353	83.76	20.8307	19.2009	83.76	33.7674	31.5174	83.76	55.0765	53.241	83.76	114.449	111.328	83.76	176.234	174.898	83.76	262.518	262.62		83.76	8.5662	9.654	83.76	20.5246	19.4583	83.76	32.9483	32.0193	83.76	57.1874	55.6859	83.76	111.758	109.654	83.76	183.563	179.569	83.76	260.448	254.977
83.86	14.0972	12.4353	83.86	21.0435	19.2009	83.86	33.4912	31.5174	83.86	55.0816	53.241	83.86	114.303	111.328	83.86	175.98	174.898	83.86	262.6	262.62		83.86	8.6493	9.654	83.86	20.3958	19.4583	83.86	33.3635	32.0193	83.86	57.1658	55.6859	83.86	111.925	109.654	83.86	183.405	179.569	83.86	260.491	254.977
83.96	13.9361	12.4353	83.96	20.7317	19.2009	83.96	32.9449	31.5174	83.96	54.7885	53.241	83.96	114.015	111.328	83.96	175.717	174.898	83.96	262.366	262.62		83.96	8.4953	9.654	83.96	20.599	19.4583	83.96	33.2993	32.0193	83.96	57.3026	55.6859	83.96	112.137	109.654	83.96	183.226	179.569	83.96	260.612	254.977
84.06	14.0288	12.4353	84.06	21.008	19.2009	84.06	33.2509	31.5174	84.06	54.8664	53.241	84.06	114.111	111.328	84.06	175.762	174.898	84.06	262.005	262.62		84.06	8.5327	9.654	84.06	20.6816	19.4583	84.06	33.2171	32.0193	84.06	57.3242	55.6859	84.06	112.492	109.654	84.06	183.562	179.569	84.06	260.779	254.977
84.16	14.5377	12.4353	84.16	21.2395	19.2009	84.16	33.5942	31.5174	84.16	54.9751	53.241	84.16	114.168	111.328	84.16	175.703	174.898	84.16	262.314	262.62		84.16	8.3329	9.654	84.16	20.513	19.4583	84.16	33.2055	32.0193	84.16	57.6229	55.6859	84.16	112.282	109.654	84.16	183.557	179.569	84.16	260.74	254.977
84.26	14.7289	12.4353	84.26	20.7682	19.2009	84.26	33.0362	31.5174	84.26	54.6703	53.241	84.26	114.325	111.328	84.26	175.768	174.898	84.26	262.263	262.62		84.26	8.1767	9.654	84.26	20.6483	19.4583	84.26	33.2861	32.0193	84.26	57.4603	55.6859	84.26	112.095	109.654	84.26	183.529	179.569	84.26	260.469	254.977
84.36	14.7306	12.4353	84.36	20.4583	19.2009	84.36	33.0738	31.5174	84.36	54.8065	53.241	84.36	113.955	111.328	84.36	175.562	174.898	84.36	261.928	262.62		84.36	8.3425	9.654	84.36	20.6963	19.4583	84.36	33.4466	32.0193	84.36	57.3825	55.6859	84.36	112.137	109.654	84.36	183.719	179.569	84.36	260.485	254.977
84.46	15.2097	12.4353	84.46	20.9091	19.2009	84.46	33.2701	31.5174	84.46	55.1082	53.241	84.46	113.803	111.328	84.46	175.943	174.898	84.46	261.811	262.62		84.46	8.2932	9.654	84.46	20.5805	19.4583	84.46	33.0581	32.0193	84.46	57.1598	55.6859	84.46	112.137	109.654	84.46	183.552	179.569	84.46	260.474	254.977
84.56	14.9652	12.4353	84.56	20.8866	19.2009	84.56	33.1802	31.5174	84.56	54.88	53.241	84.56	113.881	111.328	84.56	175.694	174.898	84.56	261.793	262.62		84.56	8.374	9.654	84.56	20.5083	19.4583	84.56	33.1312	32.0193	84.56	57.2485	55.6859	84.56	112.177	109.654	84.56	183.902	179.569	84.56	260.366	254.977
84.66	14.5254	12.4353	84.66	21.4427	19.2009	84.66	33.4693	31.5174	84.66	54.8777	53.241	84.66	114.043	111.328	84.66	175.941	174.898	84.66	262.097	262.62		84.66	8.7571	9.654	84.66	20.646	19.4583	84.66	33.4425	32.0193	84.66	57.3777	55.6859	84.66	112.004	109.654	84.66	183.864	179.569	84.66	260.645	254.977
84.76	14.4689	12.4353	84.76	20.9012	19.2009	84.76	33.4473	31.5174	84.76	55.1533	53.241	84.76	114.236	111.328	84.76	175.981	174.898	84.76	262.071	262.62		84.76	8.7805	9.654	84.76	20.4152	19.4583	84.76	33.511	32.0193	84.76	57.3194	55.6859	84.76	112.32	109.654	84.76	183.724	179.569	84.76	260.835	254.977
84.86	14.4178	12.4353	84.86	21.0555	19.2009	84.86	33.1468	31.5174	84.86	55.3552	53.241	84.86	114.183	111.328	84.86	175.997	174.898	84.86	261.981	262.62		84.86	8.3793	9.654	84.86	20.6104	19.4583	84.86	33.2959	32.0193	84.86	57.1334	55.6859	84.86	112.167	109.654	84.86	183.22	179.569	84.86	260.698	254.977
84.96	14.7598	12.4353	84.96	20.6928	19.2009	84.96	33.2779	31.5174	84.96	54.8777	53.241	84.96	114.042	111.328	84.96	175.903	174.898	84.96	261.964	262.62		84.96	8.3843	9.654	84.96	20.6668	19.4583	84.96	33.2938	32.0193	84.96	57.1086	55.6859	84.96	112.273	109.654	84.96	183.409	179.569	84.96	260.74	254.977
85.06	14.363	12.4353	85.06	20.6047	19.2009	85.06	33.3273	31.5174	85.06	54.8803	53.241	85.06	113.954	111.328	85.06	175.172	174.898	85.06	262.011	262.62		85.06	8.1944	9.654	85.06	20.3464	19.4583	85.06	33.1788	32.0193	85.06	57.1984	55.6859	85.06	112.353	109.654	85.06	183.696	179.569	85.06	260.241	254.977
85.16	14.5466	12.4353	85.16	20.9109	19.2009	85.16	33.8406	31.5174	85.16	54.9959	53.241	85.16	113.722	111.328	85.16	175.753	174.898	85.16	262.329	262.62		85.16	8.4462	9.654	85.16	20.2304	19.4583	85.16	33.5728	32.0193	85.16	57.0431	55.6859	85.16	112.318	109.654	85.16	183.651	179.569	85.16	260.408	254.977
85.26	14.7582	12.4353	85.26	20.9405	19.2009	85.26	33.4662	31.5174	85.26	55.0277	53.241	85.26	114.345	111.328	85.26	176.394	174.898	85.26	262.331	262.62		85.26	8.6231	9.654	85.26	20.3931	19.4583	85.26	33.2545	32.0193	85.26	57.2231	55.6859	85.26	112.135	109.654	85.26	183.418	179.569	85.26	260.564	254.977
85.36	14.401	12.4353	85.36	20.8769	19.2009	85.36	33.1449	31.5174	85.36	54.6947	53.241	85.36	114.533	111.328	85.36	175.745	174.898	85.36	261.96	262.62		85.36	8.1884	9.654	85.36	20.463	19.4583	85.36	33.3941	32.0193	85.36	57.3495	55.6859	85.36	112.147	109.654	85.36	183.579	179.569	85.36	260.615	254.977
85.46	14.4008	12.4353	85.46	20.501	19.2009	85.46	33.1025	31.5174	85.46	54.9257	53.241	85.46	114.507	111.328	85.46	175.512	174.898	85.46	261.667	262.62		85.46	8.2269	9.654	85.46	20.4603	19.4583	85.46	33.499	32.0193	85.46	57.231	55.6859	85.46	112.059	109.654	85.46	183.257	179.569	85.46	260.648	254.977
85.56	14.6301	12.4353	85.56	20.631	19.2009	85.56	33.0725	31.5174	85.56	55.2129	53.241	85.56	114.184	111.328	85.56	175.768	174.898	85.56	262.17	262.62		85.56	8.036	9.654	85.56	20.4022	19.4583	85.56	33.4463	32.0193	85.56	57.337	55.6859	85.56	111.965	109.654	85.56	183.429	179.569	85.56	260.638	254.977
85.66	15.037	12.4353	85.66	20.9014	19.2009	85.66	33.2412	31.5174	85.66	55.2331	53.241	85.66	114.437	111.328	85.66	175.63	174.898	85.66	262.067	262.62		85.66	8.2323	9.654	85.66	20.2476	19.4583	85.66	33.2433	32.0193	85.66	56.9104	55.6859	85.66	112.184	109.654	85.66	183.61	179.569	85.66	260.617	254.977
85.76	14.2263	12.4353	85.76	20.8484	19.2009	85.76	32.7179	31.5174	85.76	54.6482	53.241	85.76	114.292	111.328	85.76	175.694	174.898	85.76	262.064	262.62		85.76	8.0842	9.654	85.76	20.3137	19.4583	85.76	33.1212	32.0193	85.76	57.1469	55.6859	85.76	111.902	109.654	85.76	183.665	179.569	85.76	260.824	254.977
85.86	14.056	12.4353	85.86	21.1321	19.2009	85.86	32.4257	31.5174	85.86	54.6943	53.241	85.86	113.917	111.328	85.86	175.49	174.898	85.86	261.51	262.62		85.86	8.1822	9.654	85.86	20.3587	19.4583	85.86	33.3278	32.0193	85.86	57.0481	55.6859	85.86	112.244	109.654	85.86	183.543	179.569	85.86	260.611	254.977
85.96	13.8236	12.4353	85.96	20.584	19.2009	85.96	32.7629	31.5174	85.96	54.7869	53.241	85.96	113.982	111.328	85.96	174.933	174.898	85.96	261.187	262.62		85.96	8.2465	9.654	85.96	20.5822	19.4583	85.96	33.3208	32.0193	85.96	57.1434	55.6859	85.96	112.295	109.654	85.96	183.377	179.569	85.96	260.668	254.977
86.06	13.8111	12.4353	86.06	20.9887	19.2009	86.06	33.3301	31.5174	86.06	54.7971	53.241	86.06	113.769	111.328	86.06	175.431	174.898	86.06	261.888	262.62		86.06	8.199	9.654	86.06	20.1443	19.4583	86.06	33.2061	32.0193	86.06	57.2663	55.6859	86.06	112.363	109.654	86.06	183.393	179.569	86.06	260.64	254.977
86.16	13.7208	12.4353	86.16	20.6234	19.2009	86.16	33.1687	31.5174	86.16	54.356	53.241	86.16	113.863	111.328	86.16	175.468	174.898	86.16	261.633	262.62		86.16	8.3435	9.654	86.16	20.5221	19.4583	86.16	33.3701	32.0193	86.16	57.2411	55.6859	86.16	112.309	109.654	86.16	183.42	179.569	86.16	260.62	254.977
86.26	13.8333	12.4353	86.26	20.4953	19.2009	86.26	33.5546	31.5174	86.26	54.5748	53.241	86.26	113.949	111.328	86.26	174.992	174.898	86.26	261.555	262.62		86.26	8.3045	9.654	86.26	20.4917	19.4583	86.26	33.4835	32.0193	86.26	57.4015	55.6859	86.26	112.286	109.654	86.26	183.53	179.569	86.26	260.892	254.977
86.36	13.5359	12.4353	86.36	20.5299	19.2009	86.36	33.597	31.5174	86.36	54.8211	53.241	86.36	114.165	111.328	86.36	175.098	174.898	86.36	261.537	262.62		86.36	8.5206	9.654	86.36	20.4234	19.4583	86.36	33.5082	32.0193	86.36	57.3745	55.6859	86.36	112.353	109.654	86.36	183.562	179.569	86.36	260.841	254.977
86.46	13.8497	12.4353	86.46	20.6415	19.2009	86.46	33.2586	31.5174	86.46	54.9747	53.241	86.46	114.266	111.328	86.46	175.415	174.898	86.46	261.814	262.62		86.46	8.4907	9.654	86.46	20.2419	19.4583	86.46	33.39	32.0193	86.46	57.29	55.6859	86.46	112.288	109.654	86.46	183.387	179.569	86.46	260.458	254.977
86.56	13.6865	12.4353	86.56	20.5117	19.2009	86.56	33.4633	31.5174	86.56	54.8536	53.241	86.56	114.039	111.328	86.56	175.733	174.898	86.56	262.034	262.62		86.56	8.4929	9.654	86.56	20.6381	19.4583	86.56	33.1947	32.0193	86.56	57.3735	55.6859	86.56	112.183	109.654	86.56	183.593	179.569	86.56	260.628	254.977
86.66	13.6925	12.4353	86.66	20.6615	19.2009	86.66	33.2326	31.5174	86.66	54.6964	53.241	86.66	114.159	111.328	86.66	175.625	174.898	86.66	261.913	262.62		86.66	8.1307	9.654	86.66	20.1478	19.4583	86.66	33.1403	32.0193	86.66	57.4278	55.6859	86.66	112.202	109.654	86.66	183.645	179.569	86.66	260.363	254.977
86.76	13.8731	12.4353	86.76	20.8453	19.2009	86.76	32.9617	31.5174	86.76	54.7217	53.241	86.76	114.043	111.328	86.76	175.589	174.898	86.76	261.547	262.62		86.76	8.0807	9.654	86.76	20.4773	19.4583	86.76	33.1876	32.0193	86.76	57.3113	55.6859	86.76	112.361	109.654	86.76	183.843	179.569	86.76	261.035	254.977
86.86	13.7726	12.4353	86.86	20.6947	19.2009	86.86	32.9924	31.5174	86.86	55.3453	53.241	86.86	114.23	111.328	86.86	175.586	174.898	86.86	262.15	262.62		86.86	8.4203	9.654	86.86	20.6983	19.4583	86.86	33.311	32.0193	86.86	57.2329	55.6859	86.86	112.201	109.654	86.86	183.697	179.569	86.86	260.746	254.977
[truncated: 4,232 more rows]

## Sheet: Figure 3e
Figure 3e	that
Mb binding to KpFtsZ							Mb binding to EcFtsZ
Additive	MFI_Raw 1	MFI_Raw 2	MFI_Raw 3	Mean MFI	SD		Additive	MFI_Raw 1	MFI_Raw 2	MFI_Raw 3	Mean MFI	SD
[truncated: 5 more rows]

## Sheet: Figure 3f
Figure 3f	GTPase activity assay of KpFtsZ with or without Mb
[truncated: 20 more rows]

## Sheet: Figure 3h
Figure 3h	Cell length distributions of E. coli overproducing EGFP and Mb-EGFP
[truncated: 290 more rows]

[truncated: 3 more sheets: Supplementary Figure 5a, Supplementary Figure 5b, Supplementary Figure 5d]
